# Supplementary material for: Modeling galvanostatic charge–discharge of nanoporous supercapacitors
Source: Nat Comput Sci. 2021 Nov 22;1(11):725–31. doi: 10.1038/s43588-021-00153-5 (PMC10766529; doi:10.1038/s43588-021-00153-5)
Supplement: Supplementary file 3 — Source data for Fig. 2. [file 43588_2021_153_MOESM3_ESM.xlsx]

## Sheet: a
x	y	charge
0	0	0.006669
4.053	0.071	0.012627
4.053	0.213	0.021646
0	0.284	0.017678
0.246	0	0.009528
0.123	0.071	0.008682
0.123	0.213	0.012032
0.246	0.284	0.013432
0.491	0	0.019599
0.368	0.071	0.019888
0.368	0.213	0.022152
0.491	0.284	0.024777
0.737	0	0.012851
0.614	0.071	0.022666
0.614	0.213	0.026178
0.737	0.284	0.021303
0.982	0	0.010812
0.86	0.071	0.015989
0.86	0.213	0.023158
0.982	0.284	0.028434
1.228	0	0.007825
1.105	0.071	0.015364
1.105	0.213	0.025572
1.228	0.284	0.018214
1.474	0	0.003314
1.351	0.071	0.006349
1.351	0.213	0.008633
1.474	0.284	0.00723
1.719	0	0.007182
1.596	0.071	0.004678
1.596	0.213	0.007527
1.719	0.284	0.016577
1.965	0	0.014893
1.842	0.071	0.010947
1.842	0.213	0.01712
1.965	0.284	0.019779
2.21	0	0.025217
2.088	0.071	0.018156
2.088	0.213	0.015651
2.21	0.284	0.012478
2.456	0	0.020728
2.333	0.071	0.02165
2.333	0.213	0.013639
2.456	0.284	0.01501
2.702	0	0.014771
2.579	0.071	0.017172
2.579	0.213	0.020477
2.702	0.284	0.027455
2.947	0	0.011567
2.824	0.071	0.014711
2.824	0.213	0.022301
2.947	0.284	0.0167
3.193	0	0.016441
3.07	0.071	0.011006
3.07	0.213	0.009176
3.193	0.284	0.005248
3.438	0	0.024206
3.316	0.071	0.018402
3.316	0.213	0.008515
3.438	0.284	0.007048
3.684	0	0.013911
3.561	0.071	0.017047
3.561	0.213	0.011033
3.684	0.284	0.012265
3.93	0	0.010925
3.807	0.071	0.013255
3.807	0.213	0.017375
3.93	0.284	0.024697
0	0.425	0.015441
4.053	0.496	0.016845
4.053	0.638	0.007281
0	0.709	0.004818
0.246	0.425	0.009092
0.123	0.496	0.006888
0.123	0.638	0.005042
0.246	0.709	0.008673
0.491	0.425	0.015489
0.368	0.496	0.00923
0.368	0.638	0.009944
0.491	0.709	0.016098
0.737	0.425	0.016206
0.614	0.496	0.012779
0.614	0.638	0.012213
0.737	0.709	0.010662
0.982	0.425	0.021897
0.86	0.496	0.013859
0.86	0.638	0.00806
0.982	0.709	0.009324
1.228	0.425	0.014837
1.105	0.496	0.016203
1.105	0.638	0.010778
1.228	0.709	0.011714
1.474	0.425	0.008183
1.351	0.496	0.00678
1.351	0.638	0.00784
1.474	0.709	0.010458
1.719	0.425	0.021825
1.596	0.496	0.013078
1.596	0.638	0.013032
1.719	0.709	0.017834
1.965	0.425	0.023414
1.842	0.496	0.026253
1.842	0.638	0.021107
1.965	0.709	0.018372
2.21	0.425	0.010222
2.088	0.496	0.015838
2.088	0.638	0.015416
2.21	0.709	0.015466
2.456	0.425	0.013137
2.333	0.496	0.009106
2.333	0.638	0.013857
2.456	0.709	0.017559
2.702	0.425	0.026181
2.579	0.496	0.017881
2.579	0.638	0.015272
2.702	0.709	0.013294
2.947	0.425	0.017045
2.824	0.496	0.021299
2.824	0.638	0.013059
2.947	0.709	0.01254
3.193	0.425	0.007258
3.07	0.496	0.011875
3.07	0.638	0.01608
3.193	0.709	0.024434
3.438	0.425	0.006109
3.316	0.496	0.009667
3.316	0.638	0.021075
3.438	0.709	0.020664
3.684	0.425	0.011243
3.561	0.496	0.008827
3.561	0.638	0.012846
3.684	0.709	0.011793
3.93	0.425	0.02202
3.807	0.496	0.014481
3.807	0.638	0.010496
3.93	0.709	0.006984
0	0.851	0.009584
4.053	0.922	0.012068
4.053	1.064	0.022847
0	1.134	0.030899
0.246	0.851	0.015328
0.123	0.922	0.016385
0.123	1.064	0.02538
0.246	1.134	0.021228
0.491	0.851	0.025092
0.368	0.922	0.024432
0.368	1.064	0.022099
0.491	1.134	0.018783
0.737	0.851	0.01434
0.614	0.922	0.023867
0.614	1.064	0.020277
0.737	1.134	0.013931
0.982	0.851	0.012478
0.86	0.922	0.013117
0.86	1.064	0.014982
0.982	1.134	0.018072
1.228	0.851	0.021848
1.105	0.922	0.023208
1.105	1.064	0.02699
1.228	1.134	0.028958
1.474	0.851	0.017027
1.351	0.922	0.025124
1.351	1.064	0.028371
1.474	1.134	0.021242
1.719	0.851	0.020856
1.596	0.922	0.021672
1.596	1.064	0.023967
1.719	1.134	0.026048
1.965	0.851	0.018641
1.842	0.922	0.023996
1.842	1.064	0.027005
1.965	1.134	0.01969
2.21	0.851	0.020061
2.088	0.922	0.018705
2.088	1.064	0.01765
2.21	1.134	0.015919
2.456	0.851	0.026709
2.333	0.922	0.028058
2.333	1.064	0.023899
2.456	1.134	0.020812
2.702	0.851	0.011362
2.579	0.922	0.021008
2.579	1.064	0.019033
2.702	1.134	0.01088
2.947	0.851	0.009908
2.824	0.922	0.007158
2.824	1.064	0.007597
2.947	1.134	0.008539
3.193	0.851	0.02537
3.07	0.922	0.014946
3.07	1.064	0.01217
3.193	1.134	0.015763
3.438	0.851	0.022748
3.316	0.922	0.024416
3.316	1.064	0.018499
3.438	1.134	0.016827
3.684	0.851	0.01277
3.561	0.922	0.016089
3.561	1.064	0.014999
3.684	1.134	0.012578
3.93	0.851	0.007272
3.807	0.922	0.011512
3.807	1.064	0.012686
3.93	1.134	0.017652
0	1.276	0.028294
4.053	1.347	0.019189
4.053	1.489	0.013677
0	1.56	0.019727
0.246	1.276	0.017536
0.123	1.347	0.020619
0.123	1.489	0.018617
0.246	1.56	0.016646
0.491	1.276	0.010185
0.368	1.347	0.009615
0.368	1.489	0.009461
0.491	1.56	0.009181
0.737	1.276	0.011813
0.614	1.347	0.00918
0.614	1.489	0.00881
0.737	1.56	0.013342
0.982	1.276	0.019148
0.86	1.347	0.015367
0.86	1.489	0.018336
0.982	1.56	0.027215
1.228	1.276	0.022176
1.105	1.347	0.02292
1.105	1.489	0.028043
1.228	1.56	0.023046
1.474	1.276	0.015145
1.351	1.347	0.015948
1.351	1.489	0.013562
1.474	1.56	0.008147
1.719	1.276	0.017862
1.596	1.347	0.011427
1.596	1.489	0.007269
1.719	1.56	0.010037
1.965	1.276	0.014653
1.842	1.347	0.013991
1.842	1.489	0.011125
1.965	1.56	0.012333
2.21	1.276	0.011004
2.088	1.347	0.009177
2.088	1.489	0.009003
2.21	1.56	0.010679
2.456	1.276	0.016204
2.333	1.347	0.013129
2.333	1.489	0.013678
2.456	1.56	0.022514
2.702	1.276	0.013997
2.579	1.347	0.018648
2.579	1.489	0.025539
2.702	1.56	0.023941
2.947	1.276	0.010375
2.824	1.347	0.013109
2.824	1.489	0.016397
2.947	1.56	0.012835
3.193	1.276	0.016946
3.07	1.347	0.014262
3.07	1.489	0.014559
3.193	1.56	0.019947
3.438	1.276	0.020771
3.316	1.347	0.024374
3.316	1.489	0.028762
3.438	1.56	0.027697
3.684	1.276	0.011656
3.561	1.347	0.018172
3.561	1.489	0.020661
3.684	1.56	0.010962
3.93	1.276	0.015533
3.807	1.347	0.009393
3.807	1.489	0.006932
3.93	1.56	0.008114
0	1.702	0.023885
4.053	1.773	0.016301
4.053	1.914	0.012223
0	1.985	0.011865
0.246	1.702	0.022361
0.123	1.773	0.028333
0.123	1.914	0.020485
0.246	1.985	0.017481
0.491	1.702	0.013347
0.368	1.773	0.017995
0.368	1.914	0.02036
0.491	1.985	0.024795
0.737	1.702	0.014498
0.614	1.773	0.014252
0.614	1.914	0.021405
0.737	1.985	0.020452
0.982	1.702	0.023319
0.86	1.773	0.016455
0.86	1.914	0.014595
0.982	1.985	0.013661
1.228	1.702	0.020082
1.105	1.773	0.020857
1.105	1.914	0.014514
1.228	1.985	0.016568
1.474	1.702	0.009378
1.351	1.773	0.012667
1.351	1.914	0.015204
1.474	1.985	0.016322
1.719	1.702	0.013769
1.596	1.773	0.011421
1.596	1.914	0.014734
1.719	1.985	0.018597
1.965	1.702	0.021387
1.842	1.773	0.024019
1.842	1.914	0.026376
1.965	1.985	0.025785
2.21	1.702	0.013955
2.088	1.773	0.021021
2.088	1.914	0.023204
2.21	1.985	0.014921
2.456	1.702	0.019616
2.333	1.773	0.014338
2.333	1.914	0.012746
2.456	1.985	0.011038
2.702	1.702	0.020696
2.579	1.773	0.019076
2.579	1.914	0.012664
2.702	1.985	0.014591
2.947	1.702	0.011666
2.824	1.773	0.01337
2.824	1.914	0.014187
2.947	1.985	0.015513
3.193	1.702	0.01474
3.07	1.773	0.009548
3.07	1.914	0.010785
3.193	1.985	0.011573
3.438	1.702	0.021459
3.316	1.773	0.016883
3.316	1.914	0.013299
3.438	1.985	0.019777
3.684	1.702	0.013252
3.561	1.773	0.018816
3.561	1.914	0.022841
3.684	1.985	0.022189
3.93	1.702	0.009295
3.807	1.773	0.010706
3.807	1.914	0.014758
3.93	1.985	0.009295
0	2.127	0.004108
4.053	2.198	0.001771
4.053	2.34	0.005007
0	2.411	0.0144
0.246	2.127	0.014081
0.123	2.198	0.008542
0.123	2.34	0.016793
0.246	2.411	0.025486
0.491	2.127	0.029424
0.368	2.198	0.021732
0.368	2.34	0.02274
0.491	2.411	0.020417
0.737	2.127	0.022818
0.614	2.198	0.028495
0.614	2.34	0.019654
0.737	2.411	0.011894
0.982	2.127	0.012835
0.86	2.198	0.014833
0.86	2.34	0.011811
0.982	2.411	0.009376
1.228	2.127	0.020239
1.105	2.198	0.015692
1.105	2.34	0.014321
1.228	2.411	0.016636
1.474	2.127	0.022849
1.351	2.198	0.026374
1.351	2.34	0.02408
1.474	2.411	0.019421
1.719	2.127	0.015679
1.596	2.198	0.018711
1.596	2.34	0.01713
1.719	2.411	0.009826
1.965	2.127	0.016137
1.842	2.198	0.013037
1.842	2.34	0.008791
1.965	2.411	0.010008
2.21	2.127	0.014104
2.088	2.198	0.013977
2.088	2.34	0.013662
2.21	2.411	0.021882
2.456	2.127	0.011518
2.333	2.198	0.013429
2.333	2.34	0.020857
2.456	2.411	0.021613
2.702	2.127	0.017031
2.579	2.198	0.014286
2.579	2.34	0.016519
2.702	2.411	0.016514
2.947	2.127	0.023869
2.824	2.198	0.024888
2.824	2.34	0.021897
2.947	2.411	0.018033
3.193	2.127	0.013397
3.07	2.198	0.020067
3.07	2.34	0.017281
3.193	2.411	0.008164
3.438	2.127	0.016847
3.316	2.198	0.011752
3.316	2.34	0.008111
3.438	2.411	0.005988
3.684	2.127	0.018964
3.561	2.198	0.016654
3.561	2.34	0.009291
3.684	2.411	0.008094
3.93	2.127	0.005754
3.807	2.198	0.009348
3.807	2.34	0.006477
3.93	2.411	0.006041
0	2.552	0.019606
4.053	2.623	0.015785
4.053	2.765	0.017278
0	2.836	0.013767
0.246	2.552	0.029487
0.123	2.623	0.025944
0.123	2.765	0.017432
0.246	2.836	0.014279
0.491	2.552	0.016291
0.368	2.623	0.021558
0.368	2.765	0.015886
0.491	2.836	0.014428
0.737	2.552	0.008091
0.614	2.623	0.010387
0.614	2.765	0.012744
0.737	2.836	0.013837
0.982	2.552	0.007818
0.86	2.623	0.006983
0.86	2.765	0.009495
0.982	2.836	0.01074
1.228	2.552	0.012135
1.105	2.623	0.009132
1.105	2.765	0.009911
1.228	2.836	0.014748
1.474	2.552	0.01328
1.351	2.623	0.012538
1.351	2.765	0.014411
1.474	2.836	0.016509
1.719	2.552	0.007358
1.596	2.623	0.009149
1.596	2.765	0.009783
1.719	2.836	0.007119
1.965	2.552	0.008979
1.842	2.623	0.005272
1.842	2.765	0.004321
1.965	2.836	0.006212
2.21	2.552	0.024674
2.088	2.623	0.014123
2.088	2.765	0.010958
2.21	2.836	0.013466
2.456	2.552	0.0246
2.333	2.623	0.02682
2.333	2.765	0.018166
2.456	2.836	0.015747
2.702	2.552	0.014167
2.579	2.623	0.016888
2.579	2.765	0.015799
2.702	2.836	0.018168
2.947	2.552	0.011994
2.824	2.623	0.012858
2.824	2.765	0.017629
2.947	2.836	0.021289
3.193	2.552	0.004083
3.07	2.623	0.00793
3.07	2.765	0.0115
3.193	2.836	0.00811
3.438	2.552	0.00357
3.316	2.623	0.001479
3.316	2.765	0.002859
3.438	2.836	0.008234
3.684	2.552	0.011444
3.561	2.623	0.009885
3.561	2.765	0.014435
3.684	2.836	0.024778
3.93	2.552	0.012336
3.807	2.623	0.01708
3.807	2.765	0.02605
3.93	2.836	0.022157
0	2.978	0.00956
4.053	3.049	0.011334
4.053	3.191	0.012935
0	3.261	0.010014
0.246	2.978	0.007526
0.123	3.049	0.005207
0.123	3.191	0.003262
0.246	3.261	0.001647
0.491	2.978	0.017535
0.368	3.049	0.010732
0.368	3.191	0.007317
0.491	3.261	0.013723
0.737	2.978	0.021627
0.614	3.049	0.025011
0.614	3.191	0.023947
0.737	3.261	0.020348
0.982	2.978	0.01236
0.86	3.049	0.017576
0.86	3.191	0.016582
0.982	3.261	0.008396
1.228	2.978	0.018513
1.105	3.049	0.013433
1.105	3.191	0.009911
1.228	3.261	0.010732
1.474	2.978	0.024198
1.351	3.049	0.026214
1.351	3.191	0.020582
1.474	3.261	0.017555
1.719	2.978	0.010316
1.596	3.049	0.018797
1.596	3.191	0.017337
1.719	3.261	0.012546
1.965	2.978	0.009768
1.842	3.049	0.010436
1.842	3.191	0.013468
1.965	3.261	0.019403
2.21	2.978	0.014597
2.088	3.049	0.016546
2.088	3.191	0.024332
2.21	3.261	0.026011
2.456	2.978	0.014208
2.333	3.049	0.016549
2.333	3.191	0.020176
2.456	3.261	0.017443
2.702	2.978	0.021121
2.579	3.049	0.016475
2.579	3.191	0.01701
2.702	3.261	0.019166
2.947	2.978	0.027317
2.824	3.049	0.026552
2.824	3.191	0.022356
2.947	3.261	0.021881
3.193	2.978	0.013824
3.07	3.049	0.021975
3.07	3.191	0.021769
3.193	3.261	0.025028
3.438	2.978	0.012537
3.316	3.049	0.01383
3.316	3.191	0.024181
3.438	3.261	0.027039
3.684	2.978	0.02172
3.561	3.049	0.017121
3.561	3.191	0.019546
3.684	3.261	0.018729
3.93	2.978	0.018646
3.807	3.049	0.019447
3.807	3.191	0.016213
3.93	3.261	0.017798
0	3.403	0.015727
4.053	3.474	0.026491
4.053	3.616	0.022801
0	3.687	0.014302
0.246	3.403	0.001772
0.123	3.474	0.00849
0.123	3.616	0.010117
0.246	3.687	0.007192
0.491	3.403	0.010638
0.368	3.474	0.00455
0.368	3.616	0.008097
0.491	3.687	0.015642
0.737	3.403	0.019225
0.614	3.474	0.019552
0.614	3.616	0.023215
0.737	3.687	0.025656
0.982	3.403	0.007438
0.86	3.474	0.015898
0.86	3.616	0.019254
0.982	3.687	0.010797
1.228	3.403	0.005393
1.105	3.474	0.004077
1.105	3.616	0.005068
1.228	3.687	0.005981
1.474	3.403	0.01266
1.351	3.474	0.008955
1.351	3.616	0.009626
1.474	3.687	0.020226
1.719	3.403	0.013741
1.596	3.474	0.014683
1.596	3.616	0.022043
1.719	3.687	0.023471
1.965	3.403	0.016977
1.842	3.474	0.013578
1.842	3.616	0.014915
1.965	3.687	0.011221
2.21	3.403	0.020737
2.088	3.474	0.016409
2.088	3.616	0.010033
2.21	3.687	0.010189
2.456	3.403	0.018041
2.333	3.474	0.016319
2.333	3.616	0.013227
2.456	3.687	0.01724
2.702	3.403	0.023777
2.579	3.474	0.022897
2.579	3.616	0.025737
2.702	3.687	0.030507
2.947	3.403	0.021438
2.824	3.474	0.026716
2.824	3.616	0.030508
2.947	3.687	0.021833
3.193	3.403	0.025932
3.07	3.474	0.021005
3.07	3.616	0.018668
3.193	3.687	0.014776
3.438	3.403	0.028818
3.316	3.474	0.026808
3.316	3.616	0.017136
3.438	3.687	0.011982
3.684	3.403	0.018773
3.561	3.474	0.019924
3.561	3.616	0.013188
3.684	3.687	0.009257
3.93	3.403	0.025162
3.807	3.474	0.021555
3.807	3.616	0.017077
3.93	3.687	0.017345
0	3.829	0.009452
4.053	3.899	0.007905
4.053	4.041	0.005607
0	4.112	0.004831
0.246	3.829	0.008406
0.123	3.899	0.007294
0.123	4.041	0.005349
0.246	4.112	0.007358
0.491	3.829	0.014032
0.368	3.899	0.009269
0.368	4.041	0.009821
0.491	4.112	0.012007
0.737	3.829	0.017788
0.614	3.899	0.014049
0.614	4.041	0.010335
0.737	4.112	0.008121
0.982	3.829	0.008482
0.86	3.899	0.009888
0.86	4.041	0.004885
0.982	4.112	0.003535
1.228	3.829	0.006547
1.105	3.899	0.003864
1.105	4.041	0.003011
1.228	4.112	0.004016
1.474	3.829	0.020483
1.351	3.899	0.010144
1.351	4.041	0.006953
1.474	4.112	0.007183
1.719	3.829	0.023727
1.596	3.899	0.022484
1.596	4.041	0.011939
1.719	4.112	0.009708
1.965	3.829	0.011916
1.842	3.899	0.015336
1.842	4.041	0.012417
1.965	4.112	0.014563
2.21	3.829	0.013642
2.088	3.899	0.014011
2.088	4.041	0.019832
2.21	4.112	0.028409
2.456	3.829	0.01743
2.333	3.899	0.018247
2.333	4.041	0.02641
2.456	4.112	0.022254
2.702	3.829	0.021494
2.579	3.899	0.01805
2.579	4.041	0.016014
2.702	4.112	0.012973
2.947	3.829	0.017083
2.824	3.899	0.016954
2.824	4.041	0.012143
2.947	4.112	0.011452
3.193	3.829	0.012884
3.07	3.899	0.013298
3.07	4.041	0.012798
3.193	4.112	0.017965
3.438	3.829	0.010493
3.316	3.899	0.013537
3.316	4.041	0.020186
3.438	4.112	0.024189
3.684	3.829	0.005417
3.561	3.899	0.008617
3.561	4.041	0.01458
3.684	4.112	0.011133
3.93	3.829	0.008444
3.807	3.899	0.004604
3.807	4.041	0.005446
3.93	4.112	0.00645

## Sheet: b
time	0	0.806452	1.6129	2.41935	3.22581	4.03226	4.83871	5.64516	6.45161	7.25806	8.06452	8.87097	9.67742	10.4839	11.2903	12.0968	12.9032	13.7097	14.5161	15.3226	16.129	16.9355	17.7419	18.5484	19.3548	20.1613	20.9677	21.7742	22.5806	23.3871	24.1935	25	25.8065	26.6129	27.4194	28.2258	29.0323	29.8387	30.6452	31.4516	32.2581	33.0645	33.871	34.6774	35.4839	36.2903	37.0968	37.9032	38.7097
charge	-0.017734	-0.0175622	-0.0173905	-0.0172187	-0.017047	-0.0168752	-0.0167035	-0.0165317	-0.01636	-0.0161882	-0.0160164	-0.0158447	-0.0156729	-0.0155012	-0.0153294	-0.0151577	-0.0149859	-0.0148142	-0.0146424	-0.0144706	-0.0142989	-0.0141271	-0.0139554	-0.0137836	-0.0136119	-0.0134401	-0.0132683	-0.0130966	-0.0129248	-0.0127531	-0.0125813	-0.0124096	-0.0122378	-0.0120661	-0.0118943	-0.0117225	-0.0115508	-0.011379	-0.0112073	-0.0110355	-0.0108638	-0.010692	-0.0105203	-0.0103485	-0.0101767	-0.010005	-0.00983323	-0.00966147	-0.00948972
probability
	NaN	NaN	NaN	NaN	NaN	NaN	NaN	NaN	NaN	NaN	NaN	NaN	NaN	NaN	NaN	NaN	NaN	NaN	NaN	NaN	NaN	NaN	NaN	NaN	NaN	NaN	NaN	NaN	NaN	NaN	NaN	NaN	NaN	NaN	NaN	NaN	NaN	NaN	NaN	NaN	NaN	NaN	NaN	NaN	NaN	NaN	NaN	NaN	NaN
	NaN	NaN	NaN	NaN	NaN	NaN	NaN	NaN	NaN	NaN	NaN	NaN	NaN	NaN	NaN	NaN	NaN	NaN	NaN	NaN	NaN	NaN	NaN	NaN	NaN	NaN	NaN	NaN	NaN	NaN	NaN	NaN	NaN	NaN	NaN	NaN	NaN	NaN	NaN	NaN	NaN	NaN	NaN	NaN	NaN	NaN	NaN	NaN	NaN
	NaN	NaN	NaN	NaN	NaN	NaN	NaN	NaN	NaN	NaN	NaN	NaN	NaN	NaN	NaN	NaN	NaN	NaN	NaN	NaN	NaN	NaN	NaN	NaN	NaN	NaN	NaN	NaN	NaN	NaN	NaN	NaN	NaN	NaN	NaN	NaN	NaN	NaN	NaN	NaN	NaN	NaN	NaN	NaN	NaN	NaN	NaN	NaN	NaN
	NaN	NaN	NaN	NaN	NaN	NaN	NaN	NaN	NaN	NaN	NaN	NaN	NaN	NaN	NaN	NaN	NaN	NaN	NaN	NaN	NaN	NaN	NaN	NaN	NaN	NaN	NaN	NaN	NaN	NaN	NaN	NaN	NaN	NaN	NaN	NaN	NaN	NaN	NaN	NaN	NaN	NaN	NaN	NaN	NaN	NaN	NaN	NaN	NaN
	NaN	NaN	NaN	NaN	NaN	NaN	NaN	NaN	NaN	NaN	NaN	NaN	NaN	NaN	NaN	NaN	NaN	NaN	NaN	NaN	NaN	NaN	NaN	NaN	NaN	NaN	NaN	NaN	NaN	NaN	NaN	NaN	NaN	NaN	NaN	NaN	NaN	NaN	NaN	NaN	NaN	NaN	NaN	NaN	NaN	NaN	NaN	NaN	NaN
	NaN	NaN	NaN	NaN	NaN	NaN	NaN	NaN	NaN	NaN	NaN	NaN	NaN	NaN	NaN	NaN	NaN	NaN	NaN	NaN	NaN	NaN	NaN	NaN	NaN	NaN	NaN	NaN	NaN	NaN	NaN	NaN	NaN	NaN	NaN	NaN	NaN	NaN	NaN	NaN	NaN	NaN	NaN	NaN	NaN	NaN	NaN	NaN	NaN
	NaN	NaN	NaN	NaN	NaN	NaN	NaN	NaN	NaN	NaN	NaN	NaN	NaN	NaN	NaN	NaN	NaN	NaN	NaN	NaN	NaN	NaN	NaN	NaN	NaN	NaN	NaN	NaN	NaN	NaN	NaN	NaN	NaN	NaN	NaN	NaN	NaN	NaN	NaN	NaN	NaN	NaN	NaN	NaN	NaN	NaN	NaN	NaN	NaN
	NaN	NaN	NaN	NaN	NaN	NaN	NaN	NaN	NaN	NaN	NaN	NaN	NaN	NaN	NaN	NaN	NaN	NaN	NaN	NaN	NaN	NaN	NaN	NaN	NaN	NaN	NaN	NaN	NaN	NaN	NaN	NaN	NaN	NaN	NaN	NaN	NaN	NaN	NaN	NaN	NaN	NaN	NaN	NaN	NaN	NaN	NaN	NaN	NaN
	NaN	NaN	NaN	NaN	0.00282805	NaN	NaN	NaN	NaN	NaN	NaN	NaN	NaN	NaN	NaN	NaN	NaN	NaN	NaN	NaN	NaN	NaN	NaN	NaN	NaN	NaN	NaN	NaN	NaN	NaN	NaN	NaN	NaN	NaN	NaN	NaN	NaN	NaN	NaN	NaN	NaN	NaN	NaN	NaN	NaN	NaN	NaN	NaN	NaN
	0.00282805	NaN	NaN	NaN	NaN	NaN	NaN	NaN	NaN	NaN	NaN	NaN	NaN	NaN	NaN	NaN	NaN	NaN	NaN	NaN	NaN	NaN	NaN	NaN	NaN	NaN	NaN	NaN	NaN	NaN	NaN	NaN	NaN	NaN	NaN	NaN	NaN	NaN	NaN	NaN	NaN	NaN	NaN	NaN	NaN	NaN	NaN	NaN	NaN
	NaN	NaN	NaN	NaN	NaN	NaN	NaN	NaN	NaN	NaN	NaN	NaN	NaN	NaN	NaN	NaN	NaN	NaN	NaN	NaN	NaN	NaN	NaN	NaN	NaN	NaN	NaN	NaN	NaN	NaN	NaN	NaN	NaN	NaN	NaN	NaN	NaN	NaN	NaN	NaN	NaN	NaN	NaN	NaN	NaN	NaN	NaN	NaN	NaN
	NaN	NaN	NaN	NaN	NaN	NaN	NaN	NaN	NaN	NaN	NaN	NaN	NaN	NaN	NaN	NaN	NaN	NaN	NaN	NaN	NaN	NaN	NaN	NaN	NaN	NaN	NaN	NaN	NaN	NaN	NaN	NaN	NaN	NaN	NaN	NaN	NaN	NaN	NaN	NaN	NaN	NaN	NaN	NaN	NaN	NaN	NaN	NaN	NaN
	NaN	NaN	NaN	NaN	NaN	NaN	NaN	NaN	NaN	NaN	NaN	NaN	NaN	NaN	NaN	NaN	NaN	NaN	NaN	NaN	NaN	NaN	NaN	NaN	NaN	NaN	NaN	NaN	NaN	NaN	NaN	NaN	NaN	NaN	NaN	NaN	NaN	NaN	NaN	NaN	NaN	NaN	NaN	NaN	NaN	NaN	NaN	NaN	NaN
	0.00282805	NaN	0.00282805	NaN	NaN	NaN	NaN	NaN	NaN	NaN	NaN	NaN	NaN	NaN	NaN	NaN	NaN	NaN	NaN	NaN	NaN	NaN	NaN	NaN	NaN	NaN	NaN	NaN	NaN	NaN	NaN	NaN	NaN	NaN	NaN	NaN	NaN	NaN	NaN	NaN	NaN	NaN	NaN	NaN	NaN	NaN	NaN	NaN	NaN
	NaN	NaN	NaN	NaN	NaN	NaN	NaN	NaN	NaN	NaN	NaN	NaN	NaN	NaN	NaN	NaN	NaN	NaN	NaN	NaN	NaN	NaN	NaN	NaN	NaN	NaN	NaN	NaN	NaN	NaN	NaN	NaN	NaN	NaN	NaN	NaN	NaN	NaN	NaN	NaN	NaN	NaN	NaN	NaN	NaN	NaN	NaN	NaN	NaN
	NaN	NaN	NaN	NaN	NaN	0.00282805	NaN	NaN	NaN	NaN	NaN	NaN	NaN	NaN	NaN	NaN	NaN	NaN	NaN	NaN	NaN	NaN	NaN	NaN	NaN	NaN	NaN	NaN	NaN	NaN	NaN	NaN	NaN	NaN	NaN	NaN	NaN	NaN	NaN	NaN	NaN	NaN	NaN	NaN	NaN	NaN	NaN	NaN	NaN
	0.00282805	NaN	NaN	NaN	0.00282805	NaN	NaN	NaN	NaN	NaN	NaN	NaN	NaN	NaN	NaN	NaN	NaN	NaN	NaN	NaN	NaN	NaN	NaN	NaN	NaN	NaN	NaN	NaN	NaN	NaN	NaN	NaN	NaN	NaN	NaN	NaN	NaN	NaN	NaN	NaN	NaN	NaN	NaN	NaN	NaN	NaN	NaN	NaN	NaN
	0.00282805	0.00282805	NaN	NaN	NaN	NaN	NaN	NaN	NaN	NaN	NaN	NaN	NaN	NaN	NaN	NaN	NaN	NaN	NaN	NaN	NaN	NaN	NaN	NaN	NaN	NaN	NaN	NaN	NaN	NaN	NaN	NaN	NaN	NaN	NaN	NaN	NaN	NaN	NaN	NaN	NaN	NaN	NaN	NaN	NaN	NaN	NaN	NaN	NaN
	NaN	0.00282805	NaN	NaN	NaN	NaN	0.00282805	0.00282805	NaN	NaN	NaN	NaN	NaN	NaN	NaN	NaN	NaN	NaN	NaN	NaN	NaN	NaN	NaN	NaN	NaN	NaN	NaN	NaN	NaN	NaN	NaN	NaN	NaN	NaN	NaN	NaN	NaN	NaN	NaN	NaN	NaN	NaN	NaN	NaN	NaN	NaN	NaN	NaN	NaN
	0.00565611	NaN	NaN	NaN	0.00282805	0.00282805	0.00282805	NaN	NaN	NaN	NaN	NaN	NaN	NaN	NaN	NaN	NaN	NaN	NaN	NaN	NaN	NaN	NaN	NaN	NaN	NaN	NaN	NaN	NaN	NaN	NaN	NaN	NaN	NaN	NaN	NaN	NaN	NaN	NaN	NaN	NaN	NaN	NaN	NaN	NaN	NaN	NaN	NaN	NaN
	0.00565611	0.0141403	NaN	0.00282805	0.00282805	NaN	0.00282805	NaN	NaN	NaN	NaN	NaN	NaN	NaN	NaN	NaN	NaN	NaN	NaN	NaN	NaN	NaN	NaN	NaN	NaN	NaN	NaN	NaN	NaN	NaN	NaN	NaN	NaN	NaN	NaN	NaN	NaN	NaN	NaN	NaN	NaN	NaN	NaN	NaN	NaN	NaN	NaN	NaN	NaN
	0.0113122	0.00848416	0.00282805	0.00282805	0.00282805	NaN	0.00282805	0.00282805	NaN	NaN	NaN	NaN	NaN	NaN	NaN	NaN	NaN	NaN	NaN	NaN	NaN	NaN	NaN	NaN	NaN	NaN	NaN	NaN	NaN	NaN	NaN	NaN	NaN	NaN	NaN	NaN	NaN	NaN	NaN	NaN	NaN	NaN	NaN	NaN	NaN	NaN	NaN	NaN	NaN
	0.00848416	0.00282805	0.00282805	0.00282805	NaN	0.00848416	0.00282805	0.00282805	0.00565611	NaN	NaN	NaN	NaN	NaN	NaN	NaN	NaN	NaN	NaN	NaN	NaN	NaN	NaN	NaN	NaN	NaN	NaN	NaN	NaN	NaN	NaN	NaN	NaN	NaN	NaN	NaN	NaN	NaN	NaN	NaN	NaN	NaN	NaN	NaN	NaN	NaN	NaN	NaN	NaN
	0.0141403	0.00565611	0.00565611	0.00565611	NaN	0.00282805	0.00282805	NaN	NaN	NaN	NaN	NaN	NaN	NaN	NaN	NaN	NaN	NaN	NaN	NaN	NaN	NaN	NaN	NaN	NaN	NaN	NaN	NaN	NaN	NaN	NaN	NaN	NaN	NaN	NaN	NaN	NaN	NaN	NaN	NaN	NaN	NaN	NaN	NaN	NaN	NaN	NaN	NaN	NaN
	0.0113122	0.00848416	0.00282805	0.00565611	0.00565611	0.00848416	NaN	NaN	0.00282805	NaN	NaN	NaN	NaN	NaN	NaN	NaN	NaN	NaN	NaN	NaN	NaN	NaN	NaN	NaN	NaN	NaN	NaN	NaN	NaN	NaN	NaN	NaN	NaN	NaN	NaN	NaN	NaN	NaN	NaN	NaN	NaN	NaN	NaN	NaN	NaN	NaN	NaN	NaN	NaN
	0.00848416	0.00565611	0.00282805	0.00282805	NaN	0.0113122	NaN	0.00848416	NaN	NaN	NaN	NaN	NaN	0.00282805	NaN	NaN	NaN	NaN	NaN	NaN	NaN	NaN	NaN	NaN	NaN	NaN	NaN	NaN	NaN	NaN	NaN	NaN	NaN	NaN	NaN	NaN	NaN	NaN	NaN	NaN	NaN	NaN	NaN	NaN	NaN	NaN	NaN	NaN	NaN
	0.0141403	0.00848416	NaN	0.0113122	0.00848416	0.00565611	0.00565611	0.0113122	0.00282805	NaN	0.00282805	NaN	NaN	NaN	NaN	NaN	NaN	NaN	NaN	NaN	NaN	NaN	NaN	NaN	NaN	NaN	NaN	NaN	NaN	NaN	NaN	NaN	NaN	NaN	NaN	NaN	NaN	NaN	NaN	NaN	NaN	NaN	NaN	NaN	NaN	NaN	NaN	NaN	NaN
	0.0169683	0.0141403	0.00848416	0.00565611	0.00848416	0.00282805	0.00848416	0.00282805	NaN	NaN	0.00282805	NaN	NaN	NaN	NaN	NaN	NaN	NaN	NaN	NaN	NaN	NaN	NaN	NaN	NaN	NaN	NaN	NaN	NaN	NaN	NaN	NaN	NaN	NaN	NaN	NaN	NaN	NaN	NaN	NaN	NaN	NaN	NaN	NaN	NaN	NaN	NaN	NaN	NaN
	0.0282805	0.0254525	0.00848416	0.00565611	0.00848416	0.00565611	0.0169683	0.0113122	0.00282805	0.00282805	0.00565611	NaN	NaN	NaN	NaN	NaN	NaN	NaN	NaN	NaN	NaN	NaN	NaN	NaN	NaN	NaN	NaN	NaN	NaN	NaN	NaN	NaN	NaN	NaN	NaN	NaN	NaN	NaN	NaN	NaN	NaN	NaN	NaN	NaN	NaN	NaN	NaN	NaN	NaN
	0.0367647	0.0141403	0.0113122	0.0169683	0.0169683	0.0113122	0.00565611	0.00565611	0.00565611	NaN	NaN	0.00282805	NaN	NaN	NaN	NaN	NaN	NaN	NaN	NaN	NaN	NaN	NaN	NaN	NaN	NaN	NaN	NaN	NaN	NaN	NaN	NaN	NaN	NaN	NaN	NaN	NaN	NaN	NaN	NaN	NaN	NaN	NaN	NaN	NaN	NaN	NaN	NaN	NaN
	0.0367647	0.0367647	0.0395928	0.00565611	0.0141403	0.0226244	0.0113122	0.00282805	NaN	NaN	0.00282805	0.00282805	NaN	NaN	NaN	NaN	NaN	NaN	NaN	NaN	NaN	NaN	NaN	NaN	NaN	NaN	NaN	NaN	NaN	NaN	NaN	NaN	NaN	NaN	NaN	NaN	NaN	NaN	NaN	NaN	NaN	NaN	NaN	NaN	NaN	NaN	NaN	NaN	NaN
	0.0480769	0.0282805	0.0311086	0.0113122	0.0197964	0.00282805	0.0113122	0.0113122	0.00565611	0.00848416	NaN	NaN	NaN	NaN	NaN	NaN	NaN	NaN	NaN	NaN	NaN	NaN	NaN	NaN	NaN	NaN	NaN	NaN	NaN	NaN	NaN	NaN	NaN	NaN	NaN	NaN	NaN	NaN	NaN	NaN	NaN	NaN	NaN	NaN	NaN	NaN	NaN	NaN	NaN
	0.0622172	0.0226244	0.0452489	0.0169683	0.0254525	0.0141403	0.0113122	0.0113122	0.00282805	0.0113122	NaN	0.00282805	0.00282805	0.00282805	0.00282805	0.00282805	NaN	0.00282805	NaN	NaN	NaN	NaN	NaN	NaN	NaN	NaN	NaN	NaN	NaN	NaN	NaN	NaN	NaN	NaN	NaN	NaN	NaN	NaN	NaN	NaN	NaN	NaN	NaN	NaN	NaN	NaN	NaN	NaN	NaN
	0.0565611	0.0480769	0.0282805	0.0169683	0.0282805	0.0197964	0.0226244	0.00282805	0.00848416	0.00848416	NaN	0.00565611	NaN	NaN	NaN	NaN	NaN	NaN	NaN	NaN	NaN	NaN	NaN	NaN	NaN	NaN	NaN	NaN	NaN	NaN	NaN	NaN	NaN	NaN	NaN	NaN	NaN	NaN	NaN	NaN	NaN	NaN	NaN	NaN	NaN	NaN	NaN	NaN	NaN
	0.0791855	0.0480769	0.0452489	0.0311086	0.0254525	0.0339367	0.0141403	0.0197964	0.0169683	0.0113122	NaN	0.00282805	0.00282805	0.00282805	NaN	NaN	NaN	NaN	NaN	NaN	NaN	NaN	NaN	NaN	NaN	NaN	NaN	NaN	NaN	NaN	NaN	NaN	NaN	NaN	NaN	NaN	NaN	NaN	NaN	NaN	NaN	NaN	NaN	NaN	NaN	NaN	NaN	NaN	NaN
	0.0593891	0.0904977	0.0395928	0.0169683	0.0452489	0.0339367	0.0282805	0.0197964	NaN	0.00848416	0.0113122	0.0113122	0.00565611	NaN	0.00565611	NaN	NaN	NaN	NaN	NaN	NaN	NaN	NaN	NaN	NaN	NaN	NaN	NaN	NaN	NaN	NaN	NaN	NaN	NaN	NaN	NaN	NaN	NaN	NaN	NaN	NaN	NaN	NaN	NaN	NaN	NaN	NaN	NaN	NaN
	0.0791855	0.0452489	0.0707014	0.0424208	0.0480769	0.0226244	0.0226244	0.0282805	0.0113122	0.00282805	0.00848416	0.00565611	0.00282805	0.00565611	0.00565611	0.00565611	NaN	NaN	NaN	NaN	NaN	NaN	NaN	NaN	NaN	NaN	NaN	NaN	NaN	NaN	NaN	NaN	NaN	NaN	NaN	NaN	NaN	NaN	NaN	NaN	NaN	NaN	NaN	NaN	NaN	NaN	NaN	NaN	NaN
	0.132919	0.0933258	0.0452489	0.053733	0.0424208	0.050905	0.053733	0.0226244	0.0367647	0.0113122	0.00848416	0.00848416	0.00565611	0.00848416	0.00848416	0.00282805	NaN	NaN	NaN	NaN	NaN	NaN	NaN	NaN	NaN	NaN	NaN	NaN	NaN	NaN	NaN	NaN	NaN	NaN	NaN	NaN	NaN	NaN	NaN	NaN	NaN	NaN	NaN	NaN	NaN	NaN	NaN	NaN	NaN
	0.118778	0.104638	0.110294	0.0933258	0.0678733	0.0650452	0.0311086	0.0282805	0.0169683	0.0169683	0.0113122	0.00848416	0.00282805	0.00848416	0.00282805	0.00282805	0.00282805	NaN	NaN	NaN	NaN	NaN	NaN	NaN	NaN	NaN	NaN	NaN	NaN	NaN	NaN	NaN	NaN	NaN	NaN	NaN	NaN	NaN	NaN	NaN	NaN	NaN	NaN	NaN	NaN	NaN	NaN	NaN	NaN
	0.135747	0.121606	0.0735294	0.0707014	0.0735294	0.0480769	0.0367647	0.050905	0.0226244	0.0169683	0.0169683	0.0113122	0.0113122	0.00848416	0.00565611	0.00282805	0.00565611	0.00282805	NaN	NaN	NaN	NaN	NaN	NaN	NaN	NaN	NaN	NaN	NaN	NaN	NaN	NaN	NaN	NaN	NaN	NaN	NaN	NaN	NaN	NaN	NaN	NaN	NaN	NaN	NaN	NaN	NaN	NaN	NaN
	0.158371	0.161199	0.0989819	0.0904977	0.0848416	0.0622172	0.0480769	0.0622172	0.0282805	0.0197964	0.0169683	0.0169683	0.0113122	0.00848416	0.0254525	0.00282805	NaN	NaN	NaN	0.00282805	0.00282805	NaN	0.00282805	NaN	NaN	NaN	NaN	NaN	NaN	NaN	NaN	NaN	NaN	NaN	NaN	NaN	NaN	NaN	NaN	NaN	NaN	NaN	NaN	NaN	NaN	NaN	NaN	NaN	NaN
	0.195136	0.149887	0.110294	0.113122	0.0735294	0.0678733	0.0678733	0.0452489	0.0424208	0.0254525	0.0339367	0.0339367	0.0226244	0.0141403	0.0113122	0.0113122	0.00282805	0.00282805	0.00282805	NaN	NaN	0.00282805	NaN	NaN	NaN	NaN	NaN	NaN	NaN	NaN	NaN	NaN	NaN	NaN	NaN	NaN	NaN	NaN	NaN	NaN	NaN	NaN	NaN	NaN	NaN	NaN	NaN	NaN	NaN
	0.226244	0.158371	0.132919	0.118778	0.107466	0.0791855	0.0989819	0.0820136	0.0254525	0.0282805	0.0254525	0.0197964	0.0169683	0.00848416	0.0141403	0.0113122	0.00848416	0.00282805	0.00565611	0.00282805	NaN	NaN	NaN	NaN	NaN	NaN	NaN	NaN	NaN	NaN	NaN	NaN	NaN	NaN	NaN	NaN	NaN	NaN	NaN	NaN	NaN	NaN	NaN	NaN	NaN	NaN	NaN	NaN	NaN
	0.197964	0.138575	0.138575	0.11595	0.11595	0.0961538	0.0622172	0.050905	0.0735294	0.0480769	0.0424208	0.0282805	0.0197964	0.00848416	0.0197964	0.00848416	0.00282805	NaN	0.00282805	0.00848416	0.00282805	0.00282805	NaN	NaN	NaN	NaN	NaN	NaN	NaN	NaN	NaN	NaN	NaN	NaN	NaN	NaN	NaN	NaN	NaN	NaN	NaN	NaN	NaN	NaN	NaN	NaN	NaN	NaN	NaN
	0.274321	0.214932	0.172511	0.161199	0.121606	0.0989819	0.0933258	0.0707014	0.110294	0.0424208	0.0197964	0.0480769	0.0169683	0.0113122	0.0197964	0.0169683	0.0141403	NaN	0.00848416	0.00282805	NaN	NaN	NaN	0.00565611	0.00282805	NaN	NaN	NaN	NaN	NaN	NaN	NaN	NaN	NaN	NaN	NaN	NaN	NaN	NaN	NaN	NaN	NaN	NaN	NaN	NaN	NaN	NaN	NaN	NaN
	0.251697	0.178167	0.192308	0.183824	0.155543	0.138575	0.104638	0.10181	0.0820136	0.053733	0.053733	0.0452489	0.0169683	0.0367647	0.0395928	0.00848416	0.00565611	0.0226244	0.0113122	0.00282805	0.00282805	NaN	NaN	NaN	NaN	NaN	0.00282805	NaN	NaN	NaN	NaN	NaN	NaN	NaN	NaN	NaN	NaN	NaN	NaN	NaN	NaN	NaN	NaN	NaN	NaN	NaN	NaN	NaN	NaN
	0.294118	0.2319	0.180995	0.178167	0.158371	0.152715	0.121606	0.0820136	0.121606	0.0565611	0.053733	0.0367647	0.0367647	0.0282805	0.0197964	0.0197964	0.0226244	0.0113122	0.0113122	0.00848416	0.00282805	NaN	0.00848416	NaN	NaN	0.00282805	NaN	NaN	NaN	NaN	NaN	NaN	NaN	NaN	NaN	NaN	NaN	NaN	NaN	NaN	NaN	NaN	NaN	NaN	NaN	NaN	NaN	NaN	NaN
	0.288462	0.288462	0.234729	0.212104	0.164027	0.144231	0.110294	0.0593891	0.10181	0.0763575	0.0933258	0.053733	0.0424208	0.0339367	0.0254525	0.0113122	0.0113122	0.0113122	0.00848416	0.00282805	0.00565611	0.00282805	0.00282805	0.00282805	0.00282805	NaN	NaN	NaN	0.00565611	NaN	NaN	NaN	NaN	NaN	NaN	NaN	NaN	NaN	NaN	NaN	NaN	NaN	NaN	NaN	NaN	NaN	NaN	NaN	NaN
	0.359163	0.302602	0.257353	0.2319	0.214932	0.197964	0.138575	0.178167	0.118778	0.0904977	0.0763575	0.0904977	0.053733	0.0339367	0.0311086	0.0226244	0.0113122	0.0254525	0.0169683	0.00282805	0.0113122	NaN	0.00282805	0.00565611	NaN	NaN	NaN	NaN	NaN	NaN	NaN	NaN	NaN	NaN	NaN	NaN	NaN	NaN	NaN	NaN	NaN	NaN	NaN	NaN	NaN	NaN	NaN	NaN	NaN
	0.345023	0.308258	0.271493	0.2319	0.254525	0.172511	0.209276	0.149887	0.166855	0.10181	0.0565611	0.053733	0.0622172	0.050905	0.050905	0.0226244	0.0367647	0.0169683	0.0169683	0.0197964	NaN	0.00565611	NaN	0.00282805	NaN	NaN	0.00565611	0.00282805	0.00565611	NaN	NaN	NaN	NaN	NaN	NaN	NaN	NaN	NaN	NaN	NaN	NaN	NaN	NaN	NaN	NaN	NaN	NaN	NaN	NaN
	0.455317	0.350679	0.296946	0.274321	0.243213	0.18948	0.20362	0.149887	0.155543	0.118778	0.0593891	0.0791855	0.0904977	0.050905	0.0593891	0.0311086	0.0339367	0.0169683	0.0254525	0.0141403	0.0113122	0.00282805	0.00282805	NaN	0.00282805	0.00282805	NaN	NaN	NaN	NaN	NaN	NaN	NaN	NaN	NaN	NaN	NaN	NaN	NaN	NaN	NaN	NaN	NaN	NaN	NaN	NaN	NaN	NaN	NaN
	0.404412	0.43552	0.347851	0.302602	0.299774	0.178167	0.175339	0.200792	0.169683	0.118778	0.121606	0.118778	0.0933258	0.0650452	0.0678733	0.0452489	0.0339367	0.0480769	0.0197964	0.0197964	0.0169683	0.0197964	0.0141403	0.00282805	0.00282805	0.00282805	0.00282805	NaN	0.00282805	0.00282805	NaN	NaN	NaN	NaN	NaN	NaN	NaN	NaN	NaN	NaN	NaN	NaN	NaN	NaN	NaN	NaN	NaN	NaN	NaN
	0.52319	0.398756	0.359163	0.384615	0.254525	0.30543	0.212104	0.186652	0.178167	0.166855	0.118778	0.135747	0.10181	0.0876697	0.0848416	0.050905	0.0367647	0.0226244	0.0339367	0.0395928	0.0113122	0.0113122	0.0113122	0.00565611	0.00282805	0.00565611	NaN	0.00565611	NaN	NaN	NaN	0.00565611	NaN	NaN	NaN	NaN	NaN	NaN	NaN	NaN	NaN	NaN	NaN	NaN	NaN	NaN	NaN	NaN	NaN
	0.460973	0.463801	0.42138	0.356335	0.345023	0.296946	0.234729	0.223416	0.183824	0.155543	0.110294	0.121606	0.11595	0.0735294	0.0904977	0.0678733	0.053733	0.0311086	0.0311086	0.0254525	0.0226244	0.0113122	0.0226244	0.00848416	NaN	0.00565611	0.00282805	0.00282805	0.00282805	NaN	NaN	NaN	NaN	NaN	NaN	NaN	NaN	NaN	NaN	NaN	NaN	NaN	NaN	NaN	NaN	NaN	NaN	NaN	NaN
	0.52319	0.463801	0.477941	0.415724	0.384615	0.336538	0.285633	0.246041	0.183824	0.144231	0.149887	0.144231	0.118778	0.0933258	0.0735294	0.0763575	0.0424208	0.0339367	0.0367647	0.0367647	0.0282805	0.0169683	0.0197964	0.0141403	0.00282805	0.00565611	0.00565611	NaN	NaN	0.00282805	NaN	NaN	NaN	NaN	NaN	NaN	0.00282805	NaN	NaN	NaN	NaN	NaN	NaN	NaN	NaN	NaN	NaN	NaN	NaN
	0.531674	0.460973	0.412896	0.418552	0.455317	0.415724	0.288462	0.2319	0.246041	0.237557	0.192308	0.138575	0.158371	0.13009	0.0820136	0.0791855	0.0763575	0.050905	0.053733	0.0339367	0.0282805	0.00848416	0.00848416	0.00282805	0.0169683	0.0113122	0.0113122	0.00565611	0.00282805	0.00282805	0.00565611	0.00282805	NaN	NaN	NaN	NaN	NaN	NaN	NaN	NaN	NaN	NaN	NaN	NaN	NaN	NaN	NaN	NaN	NaN
	0.540158	0.497738	0.472285	0.424208	0.438348	0.390271	0.330882	0.277149	0.254525	0.229072	0.178167	0.200792	0.186652	0.11595	0.11595	0.110294	0.0735294	0.0678733	0.0367647	0.0367647	0.0424208	0.0311086	0.0169683	0.00848416	0.0113122	0.00565611	0.00848416	NaN	0.00848416	0.00848416	0.00848416	0.00282805	NaN	NaN	NaN	NaN	NaN	NaN	NaN	NaN	NaN	NaN	NaN	NaN	NaN	NaN	NaN	NaN	NaN
	0.582579	0.588235	0.492081	0.483597	0.432692	0.381787	0.364819	0.271493	0.347851	0.223416	0.200792	0.220588	0.186652	0.127262	0.11595	0.127262	0.10181	0.0565611	0.053733	0.0565611	0.0339367	0.0254525	0.0311086	0.00565611	0.00565611	0.0141403	0.00282805	0.00848416	0.00848416	0.00565611	NaN	NaN	NaN	0.00282805	NaN	NaN	NaN	NaN	NaN	NaN	NaN	NaN	NaN	0.00282805	NaN	NaN	NaN	NaN	NaN
	0.619344	0.545814	0.596719	0.497738	0.514706	0.452489	0.378959	0.330882	0.294118	0.223416	0.243213	0.212104	0.18948	0.147059	0.132919	0.124434	0.0989819	0.0820136	0.0735294	0.0452489	0.0339367	0.0311086	0.0339367	0.0169683	0.00565611	0.0141403	0.0113122	0.00565611	0.00848416	0.00565611	0.00565611	0.00282805	NaN	0.00282805	0.00282805	NaN	NaN	NaN	NaN	NaN	NaN	NaN	NaN	NaN	NaN	NaN	NaN	NaN	NaN
	0.596719	0.644796	0.571267	0.466629	0.449661	0.449661	0.444005	0.345023	0.339367	0.345023	0.243213	0.209276	0.206448	0.195136	0.155543	0.155543	0.104638	0.0735294	0.0904977	0.053733	0.0424208	0.0650452	0.0311086	0.0424208	0.0254525	0.0282805	0.00848416	0.00565611	0.0169683	0.00848416	0.0113122	NaN	NaN	NaN	NaN	NaN	0.00565611	NaN	NaN	0.00282805	NaN	NaN	NaN	NaN	NaN	NaN	NaN	NaN	NaN
	0.602376	0.732466	0.605204	0.576923	0.483597	0.514706	0.444005	0.370475	0.370475	0.339367	0.313914	0.2319	0.195136	0.197964	0.180995	0.149887	0.138575	0.0904977	0.0876697	0.0593891	0.0593891	0.0707014	0.0480769	0.0452489	0.0311086	0.0254525	0.0169683	0.0169683	0.0169683	0.0113122	0.00282805	0.00565611	0.00282805	0.00565611	0.00282805	NaN	0.00282805	NaN	NaN	NaN	NaN	NaN	NaN	NaN	NaN	NaN	NaN	NaN	NaN
	0.675905	0.661765	0.656109	0.511878	0.63914	0.528846	0.469457	0.480769	0.336538	0.342195	0.347851	0.243213	0.2319	0.183824	0.197964	0.209276	0.197964	0.11595	0.0989819	0.0876697	0.053733	0.0395928	0.050905	0.0395928	0.0226244	0.0367647	0.0226244	0.0254525	0.0254525	0.0169683	0.00282805	0.00565611	0.00282805	NaN	0.00282805	NaN	NaN	NaN	NaN	0.00565611	NaN	NaN	NaN	NaN	0.00282805	NaN	NaN	NaN	NaN
	0.763575	0.627828	0.656109	0.591063	0.526018	0.486425	0.517534	0.449661	0.3931	0.43552	0.336538	0.274321	0.260181	0.220588	0.214932	0.183824	0.183824	0.158371	0.147059	0.110294	0.0763575	0.0707014	0.0707014	0.0424208	0.0339367	0.0282805	0.0226244	0.0113122	0.0197964	0.00565611	0.0113122	0.00282805	0.00282805	0.00565611	NaN	NaN	NaN	0.00282805	NaN	NaN	NaN	NaN	NaN	NaN	NaN	NaN	0.00282805	NaN	NaN
	0.817308	0.735294	0.797511	0.641968	0.61086	0.596719	0.528846	0.486425	0.460973	0.401584	0.353507	0.3931	0.279977	0.237557	0.251697	0.206448	0.206448	0.186652	0.144231	0.13009	0.0933258	0.0735294	0.0650452	0.0565611	0.0311086	0.053733	0.0197964	0.0141403	0.0367647	0.0254525	0.0113122	0.00282805	0.00282805	0.00848416	0.00848416	NaN	NaN	NaN	NaN	NaN	NaN	NaN	NaN	NaN	NaN	NaN	NaN	NaN	NaN
	0.791855	0.732466	0.701357	0.786199	0.633484	0.772059	0.503394	0.489253	0.455317	0.427036	0.410068	0.367647	0.33371	0.296946	0.277149	0.212104	0.161199	0.161199	0.135747	0.127262	0.0961538	0.104638	0.0678733	0.0678733	0.0395928	0.053733	0.0282805	0.0339367	0.0254525	0.0169683	0.0254525	0.00282805	0.00565611	NaN	0.00282805	NaN	NaN	NaN	NaN	NaN	0.00282805	NaN	NaN	NaN	NaN	NaN	NaN	NaN	NaN
	0.794683	0.800339	0.808824	0.667421	0.647624	0.675905	0.53733	0.554299	0.568439	0.444005	0.449661	0.361991	0.302602	0.356335	0.274321	0.246041	0.220588	0.200792	0.169683	0.144231	0.121606	0.0735294	0.104638	0.053733	0.0622172	0.0593891	0.0424208	0.0169683	0.00848416	0.0226244	0.0226244	0.0141403	0.0113122	NaN	0.00565611	0.0113122	NaN	NaN	NaN	NaN	NaN	NaN	NaN	NaN	NaN	NaN	NaN	NaN	NaN
	0.8569	0.888009	0.723982	0.707014	0.715498	0.71267	0.605204	0.559955	0.497738	0.551471	0.444005	0.395928	0.410068	0.311086	0.288462	0.288462	0.243213	0.212104	0.161199	0.180995	0.107466	0.13009	0.0707014	0.0989819	0.0707014	0.0424208	0.0650452	0.0311086	0.0311086	0.0339367	0.0197964	0.0197964	0.00565611	0.0169683	0.00848416	0.00848416	0.00282805	NaN	NaN	NaN	0.00282805	NaN	NaN	NaN	0.00282805	NaN	NaN	NaN	NaN
	0.893665	0.837104	0.82862	0.760747	0.690045	0.786199	0.647624	0.565611	0.625	0.528846	0.511878	0.463801	0.395928	0.299774	0.390271	0.359163	0.274321	0.257353	0.200792	0.169683	0.169683	0.13009	0.11595	0.107466	0.0791855	0.0791855	0.0565611	0.0395928	0.0226244	0.0226244	0.0339367	0.0141403	0.0169683	0.00848416	0.00282805	0.00565611	0.00565611	NaN	0.00282805	0.00282805	NaN	NaN	NaN	NaN	NaN	NaN	NaN	NaN	NaN
	0.941742	0.868213	0.851244	0.947398	0.885181	0.670249	0.757919	0.647624	0.636312	0.542986	0.548643	0.452489	0.424208	0.328054	0.359163	0.316742	0.294118	0.277149	0.254525	0.175339	0.186652	0.149887	0.107466	0.107466	0.110294	0.0650452	0.0735294	0.0452489	0.0452489	0.0395928	0.0339367	0.0311086	0.0226244	0.0169683	NaN	0.00282805	0.00282805	0.0141403	NaN	NaN	NaN	NaN	0.00282805	NaN	NaN	NaN	NaN	NaN	NaN
	0.961538	0.902149	0.899321	0.919118	0.772059	0.74095	0.738122	0.650452	0.559955	0.526018	0.540158	0.489253	0.472285	0.410068	0.412896	0.339367	0.277149	0.274321	0.268665	0.251697	0.169683	0.155543	0.164027	0.121606	0.113122	0.0678733	0.0678733	0.053733	0.053733	0.0480769	0.0395928	0.0311086	0.0113122	0.0226244	0.00848416	0.0141403	0.00282805	0.00282805	0.00565611	0.00282805	NaN	NaN	0.00282805	0.00282805	NaN	NaN	0.00282805	NaN	NaN
	1.06052	0.989819	0.879525	0.890837	0.839932	0.772059	0.729638	0.738122	0.678733	0.658937	0.576923	0.557127	0.576923	0.463801	0.342195	0.356335	0.364819	0.313914	0.274321	0.265837	0.180995	0.172511	0.183824	0.155543	0.0904977	0.121606	0.0820136	0.053733	0.0226244	0.0452489	0.0480769	0.0367647	0.0226244	0.0197964	0.0141403	0.0113122	0.0169683	0.00848416	0.00848416	NaN	0.00282805	NaN	NaN	0.00282805	0.00282805	NaN	NaN	NaN	NaN
	1.02376	1.04072	0.95871	0.938914	0.851244	0.780543	0.757919	0.695701	0.641968	0.644796	0.562783	0.50905	0.52319	0.540158	0.514706	0.444005	0.384615	0.395928	0.257353	0.265837	0.166855	0.192308	0.155543	0.175339	0.161199	0.113122	0.0933258	0.0763575	0.0791855	0.0820136	0.0480769	0.0424208	0.0367647	0.0141403	0.0282805	0.00282805	0.00565611	0.00565611	0.00282805	0.00565611	0.00282805	0.00282805	NaN	NaN	NaN	NaN	NaN	NaN	NaN
	1.05486	0.93043	0.907805	0.919118	0.955882	0.797511	0.848416	0.673077	0.647624	0.670249	0.644796	0.568439	0.517534	0.477941	0.427036	0.438348	0.370475	0.373303	0.31957	0.260181	0.237557	0.248869	0.209276	0.192308	0.13009	0.127262	0.124434	0.0876697	0.0735294	0.050905	0.0367647	0.0452489	0.0311086	0.0339367	0.0197964	0.00565611	0.0169683	0.00848416	0.00282805	NaN	0.00565611	0.00565611	NaN	NaN	0.00282805	NaN	NaN	NaN	NaN
	1.1086	1.04355	0.964367	0.907805	0.84276	0.820136	0.752262	0.780543	0.882353	0.698529	0.616516	0.630656	0.576923	0.571267	0.50905	0.455317	0.492081	0.381787	0.279977	0.313914	0.279977	0.21776	0.260181	0.166855	0.166855	0.132919	0.127262	0.110294	0.110294	0.0763575	0.0707014	0.0565611	0.053733	0.0395928	0.0282805	0.0197964	0.0113122	0.0113122	0.0141403	0.00282805	0.00282805	0.00282805	NaN	NaN	NaN	NaN	NaN	NaN	NaN
	1.04921	0.921946	1.0379	0.941742	0.981335	0.933258	0.896493	0.839932	0.890837	0.789027	0.721154	0.690045	0.619344	0.503394	0.472285	0.486425	0.432692	0.378959	0.339367	0.308258	0.268665	0.299774	0.200792	0.178167	0.226244	0.192308	0.186652	0.13009	0.113122	0.104638	0.0735294	0.0707014	0.0622172	0.0480769	0.0339367	0.0282805	0.0169683	0.0197964	0.0113122	0.00565611	0.00282805	0.00282805	NaN	0.00848416	NaN	NaN	NaN	NaN	NaN
	1.02941	1.0888	1.07749	1.02093	0.859729	0.913462	0.797511	0.885181	0.888009	0.704186	0.690045	0.695701	0.627828	0.579751	0.576923	0.571267	0.455317	0.441176	0.390271	0.350679	0.359163	0.279977	0.212104	0.220588	0.178167	0.169683	0.197964	0.166855	0.121606	0.104638	0.0763575	0.0678733	0.0565611	0.0367647	0.0424208	0.0282805	0.00848416	0.0226244	0.0141403	0.0141403	0.0113122	0.00565611	0.00848416	NaN	0.00282805	0.00282805	NaN	0.00282805	NaN
	1.09446	1.0379	0.95871	1.10577	0.919118	0.899321	0.913462	0.763575	0.848416	0.817308	0.803167	0.641968	0.704186	0.692873	0.613688	0.458145	0.49491	0.452489	0.42138	0.3931	0.342195	0.296946	0.285633	0.226244	0.254525	0.152715	0.152715	0.155543	0.135747	0.135747	0.113122	0.0565611	0.0593891	0.0395928	0.0367647	0.0311086	0.0339367	0.0226244	0.0254525	0.00848416	0.00565611	0.0169683	0.00565611	0.00282805	0.00282805	NaN	NaN	NaN	0.00282805
	1.02658	1.02658	1.04921	0.93043	1.02093	0.975679	0.933258	0.995475	0.803167	0.885181	0.820136	0.752262	0.803167	0.687217	0.613688	0.582579	0.627828	0.489253	0.483597	0.412896	0.378959	0.345023	0.308258	0.223416	0.254525	0.271493	0.21776	0.164027	0.144231	0.127262	0.0820136	0.0876697	0.0820136	0.0339367	0.0367647	0.0367647	0.0311086	0.0254525	0.0197964	0.0226244	0.0254525	0.0141403	NaN	NaN	0.00282805	0.00282805	NaN	NaN	0.00282805
	1.06618	1.14819	1.06052	1.02376	0.986991	0.902149	0.961538	0.919118	0.8569	0.873869	0.825792	0.75509	0.670249	0.746606	0.644796	0.574095	0.554299	0.574095	0.497738	0.376131	0.466629	0.364819	0.359163	0.328054	0.296946	0.265837	0.226244	0.175339	0.147059	0.155543	0.166855	0.104638	0.0933258	0.0593891	0.0565611	0.050905	0.0452489	0.0282805	0.0311086	0.0197964	0.00848416	0.00848416	0.00282805	0.00282805	0.00565611	NaN	NaN	0.00282805	0.00282805
	1.0888	1.13122	1.00113	1.02658	0.93043	0.992647	0.998303	0.93043	0.873869	0.907805	0.890837	0.862557	0.729638	0.820136	0.687217	0.588235	0.551471	0.540158	0.568439	0.458145	0.401584	0.33371	0.356335	0.277149	0.288462	0.282805	0.240385	0.2319	0.175339	0.180995	0.155543	0.107466	0.0876697	0.0961538	0.0678733	0.0735294	0.0593891	0.0565611	0.0141403	0.0311086	0.0197964	NaN	0.0113122	0.0113122	0.0113122	NaN	NaN	0.00282805	NaN
	1.08314	1.13405	1.09163	1.06618	0.995475	0.953054	1.07183	1.00962	0.93043	0.862557	0.879525	0.797511	0.899321	0.718326	0.752262	0.664593	0.625	0.605204	0.53733	0.438348	0.401584	0.42138	0.339367	0.367647	0.288462	0.328054	0.260181	0.212104	0.152715	0.152715	0.178167	0.11595	0.147059	0.0848416	0.0763575	0.0791855	0.0480769	0.0707014	0.0452489	0.0169683	0.0113122	0.0169683	0.00848416	0.0226244	0.00565611	0.0141403	0.00282805	0.00565611	NaN
	1.13971	1.18213	1.05486	1.02093	1.12274	0.995475	1.06618	0.989819	0.803167	0.94457	0.947398	0.890837	0.808824	0.774887	0.75509	0.661765	0.656109	0.61086	0.528846	0.483597	0.432692	0.475113	0.364819	0.350679	0.296946	0.345023	0.229072	0.251697	0.240385	0.195136	0.147059	0.132919	0.13009	0.10181	0.0961538	0.0622172	0.050905	0.0791855	0.053733	0.0282805	0.0169683	0.0282805	0.0254525	0.0141403	0.0226244	0.00282805	NaN	0.00282805	NaN
	1.08314	1.12557	1.11425	1.20475	1.14819	0.964367	1.08314	1.01244	1.00113	1.01527	0.789027	0.91629	0.797511	0.72681	0.783371	0.783371	0.695701	0.670249	0.608032	0.53733	0.608032	0.424208	0.452489	0.378959	0.395928	0.279977	0.325226	0.282805	0.248869	0.197964	0.175339	0.178167	0.132919	0.118778	0.0989819	0.0820136	0.0650452	0.0622172	0.0565611	0.0424208	0.0311086	0.0254525	0.0169683	0.00848416	NaN	0.00848416	0.00848416	NaN	NaN
	1.14253	1.09446	1.19627	1.00113	1.10577	1.04921	0.919118	1.04921	0.904977	0.936086	1.00396	0.981335	0.899321	0.783371	0.822964	0.752262	0.684389	0.633484	0.673077	0.562783	0.511878	0.475113	0.466629	0.367647	0.401584	0.418552	0.350679	0.288462	0.263009	0.268665	0.164027	0.197964	0.161199	0.155543	0.0876697	0.0876697	0.0763575	0.0707014	0.0169683	0.0395928	0.0367647	0.0226244	0.0197964	0.0197964	0.00565611	0.00282805	NaN	0.0141403	0.00282805
	1.13122	1.06618	1.15102	1.13405	1.10294	1.0181	1.08314	1.11708	0.986991	0.91629	0.924774	0.820136	0.885181	0.913462	0.865385	0.794683	0.723982	0.633484	0.760747	0.661765	0.576923	0.526018	0.514706	0.367647	0.370475	0.313914	0.30543	0.336538	0.282805	0.197964	0.197964	0.178167	0.175339	0.155543	0.0904977	0.104638	0.121606	0.0707014	0.0650452	0.0593891	0.0339367	0.0367647	0.0339367	0.0282805	0.00848416	0.0141403	0.00565611	0.00848416	0.00565611
	1.15102	1.05769	1.05486	1.13971	1.11991	1.00113	1.17364	1.04072	1.11143	1.04638	0.972851	0.964367	0.888009	0.924774	0.800339	0.84276	0.8569	0.709842	0.709842	0.61086	0.658937	0.61086	0.52319	0.480769	0.483597	0.429864	0.353507	0.339367	0.277149	0.246041	0.21776	0.209276	0.135747	0.183824	0.135747	0.132919	0.0820136	0.0904977	0.0678733	0.0707014	0.0339367	0.0282805	0.0254525	0.0226244	0.0169683	0.0141403	0.00848416	0.0113122	0.00565611
	1.17647	1.28111	1.17081	1.01527	1.06335	1.11708	1.06052	1.09163	1.03224	1.0379	0.902149	0.986991	0.955882	0.936086	0.873869	0.766403	0.837104	0.743778	0.743778	0.718326	0.641968	0.602376	0.571267	0.506222	0.460973	0.480769	0.350679	0.328054	0.325226	0.248869	0.2319	0.220588	0.209276	0.166855	0.152715	0.124434	0.110294	0.0735294	0.0763575	0.0707014	0.053733	0.0565611	0.0424208	0.0282805	0.0226244	0.0282805	0.0113122	0.00848416	0.00565611
	1.21889	1.15667	1.12557	1.0379	1.11708	1.13122	0.995475	1.10011	1.11708	0.970023	0.995475	0.986991	0.955882	0.907805	0.873869	0.797511	0.777715	0.757919	0.738122	0.627828	0.729638	0.61086	0.526018	0.540158	0.480769	0.452489	0.43552	0.347851	0.373303	0.325226	0.237557	0.186652	0.254525	0.214932	0.13009	0.124434	0.110294	0.0989819	0.121606	0.0820136	0.0395928	0.0763575	0.0367647	0.0282805	0.00848416	0.0197964	0.00848416	0.0141403	0.00565611
	1.16233	1.12839	1.18495	1.11425	1.12557	1.08032	1.19061	1.17081	1.11708	1.05769	1.01244	0.95871	0.947398	0.896493	0.825792	0.81448	0.811652	0.834276	0.769231	0.760747	0.707014	0.647624	0.531674	0.596719	0.551471	0.463801	0.415724	0.299774	0.390271	0.308258	0.316742	0.226244	0.294118	0.21776	0.155543	0.180995	0.147059	0.0989819	0.0876697	0.124434	0.0707014	0.0763575	0.0735294	0.0339367	0.0226244	0.0311086	0.0169683	0.0282805	0.0169683
	1.20192	1.14253	1.21606	1.13122	1.10577	1.16516	1.12274	1.13688	1.09163	1.08032	1.08597	1.00679	1.08597	1.01244	0.780543	0.888009	0.882353	0.921946	0.834276	0.732466	0.675905	0.772059	0.568439	0.571267	0.562783	0.526018	0.50905	0.480769	0.432692	0.376131	0.367647	0.30543	0.299774	0.192308	0.271493	0.164027	0.220588	0.135747	0.124434	0.0735294	0.0763575	0.0820136	0.050905	0.0311086	0.0395928	0.0226244	0.0226244	0.0197964	0.00848416
	1.14536	1.14253	1.17647	1.23869	0.995475	1.16799	1.17647	1.11143	1.00962	1.02658	1.11425	1.00113	0.967195	0.970023	0.955882	0.986991	0.904977	0.907805	0.859729	0.839932	0.749434	0.715498	0.593891	0.627828	0.545814	0.514706	0.500566	0.477941	0.444005	0.367647	0.316742	0.302602	0.296946	0.285633	0.209276	0.243213	0.152715	0.144231	0.124434	0.11595	0.0820136	0.0989819	0.0735294	0.0480769	0.0367647	0.0197964	0.0282805	0.0254525	0.0113122
	1.17081	1.21889	1.25	1.14819	1.06052	1.12839	1.13688	1.16516	1.02093	1.11708	1.17081	1.15102	1.04355	0.992647	1.02658	0.947398	0.953054	0.820136	0.907805	0.896493	0.729638	0.701357	0.690045	0.579751	0.664593	0.534502	0.528846	0.483597	0.401584	0.412896	0.418552	0.313914	0.370475	0.277149	0.268665	0.192308	0.212104	0.164027	0.135747	0.127262	0.107466	0.127262	0.0763575	0.0678733	0.0367647	0.0395928	0.0311086	0.0169683	0.0169683
	1.03224	1.19061	1.08314	1.08597	1.13971	1.08032	1.05769	1.04072	1.04638	1.05204	1.1086	1.10011	0.967195	1.05486	1.02093	0.890837	0.941742	0.941742	0.834276	0.871041	0.817308	0.822964	0.8569	0.644796	0.588235	0.625	0.602376	0.588235	0.483597	0.42138	0.452489	0.325226	0.339367	0.288462	0.285633	0.263009	0.195136	0.237557	0.155543	0.10181	0.124434	0.0848416	0.0735294	0.0650452	0.050905	0.0650452	0.0311086	0.0424208	0.0226244
	1.06052	1.20758	1.1991	1.18495	1.10011	1.13971	1.09163	1.12557	1.2302	1.05486	1.07183	1.08032	1.07749	0.984163	0.955882	0.978507	0.992647	0.947398	0.811652	0.763575	0.876697	0.786199	0.766403	0.783371	0.644796	0.644796	0.593891	0.506222	0.472285	0.398756	0.469457	0.339367	0.367647	0.268665	0.30543	0.260181	0.21776	0.212104	0.2319	0.13009	0.121606	0.144231	0.0763575	0.0904977	0.0735294	0.0593891	0.0593891	0.0254525	0.0282805
	1.19061	1.10577	1.19061	1.08597	1.12839	1.1991	1.15667	1.20192	1.14536	1.1595	1.09163	1.04355	1.02941	0.955882	1.08032	0.885181	1.02376	0.896493	0.924774	0.907805	0.888009	0.834276	0.834276	0.723982	0.723982	0.559955	0.650452	0.576923	0.511878	0.489253	0.463801	0.418552	0.299774	0.376131	0.328054	0.268665	0.257353	0.214932	0.175339	0.172511	0.147059	0.127262	0.110294	0.0989819	0.0820136	0.0593891	0.0452489	0.0395928	0.0311086
	1.08032	1.10294	1.07749	1.18213	1.09446	1.0888	1.05204	1.13971	1.17647	1.13971	1.14536	1.1086	1.03224	1.06052	0.989819	1.08314	0.975679	0.879525	0.825792	0.885181	0.81448	0.82862	0.907805	0.723982	0.752262	0.757919	0.644796	0.616516	0.562783	0.517534	0.458145	0.424208	0.387443	0.313914	0.395928	0.265837	0.2319	0.254525	0.209276	0.20362	0.138575	0.141403	0.110294	0.13009	0.0678733	0.050905	0.0820136	0.053733	0.050905
	1.08032	1.14253	1.22172	1.1793	1.23303	1.1991	1.02376	1.00396	1.06052	1.11991	1.03224	1.09163	1.05204	0.995475	1.02093	0.953054	0.94457	0.865385	0.904977	0.93043	0.933258	0.902149	0.794683	0.831448	0.757919	0.752262	0.749434	0.53733	0.579751	0.576923	0.497738	0.506222	0.438348	0.42138	0.353507	0.370475	0.265837	0.2319	0.226244	0.254525	0.209276	0.124434	0.138575	0.11595	0.104638	0.0904977	0.0735294	0.0565611	0.0622172
	1.11143	1.20758	1.08597	1.12839	1.06052	1.14536	1.13688	1.17364	1.1595	1.04921	1.09729	1.00679	1.07466	1.12274	0.986991	1.04921	0.890837	1.05204	0.95871	0.947398	0.955882	0.941742	0.868213	0.805995	0.845588	0.777715	0.591063	0.701357	0.571267	0.520362	0.557127	0.562783	0.404412	0.500566	0.376131	0.302602	0.33371	0.294118	0.277149	0.237557	0.234729	0.164027	0.152715	0.147059	0.0989819	0.0933258	0.0707014	0.0650452	0.0650452
	1.08314	1.069	1.16799	1.20758	1.14253	1.10577	1.12839	1.22455	1.04921	1.06052	1.10294	1.09163	1.10011	1.01527	0.992647	1.00679	1.06052	0.941742	0.921946	0.970023	0.890837	0.871041	0.8569	0.817308	0.735294	0.732466	0.681561	0.695701	0.661765	0.53733	0.517534	0.534502	0.480769	0.486425	0.384615	0.390271	0.31957	0.29129	0.248869	0.260181	0.2319	0.237557	0.183824	0.13009	0.135747	0.0933258	0.0989819	0.050905	0.0311086
	1.02093	1.15102	1.03224	1.1793	1.16799	1.13405	1.07183	1.07183	1.07183	1.1595	1.12274	1.09729	1.0379	1.08597	1.11143	1.06618	1.0379	1.00113	1.00113	0.975679	1.00962	0.893665	0.967195	0.800339	0.794683	0.673077	0.647624	0.690045	0.605204	0.627828	0.627828	0.602376	0.463801	0.410068	0.429864	0.40724	0.387443	0.33371	0.336538	0.248869	0.268665	0.226244	0.186652	0.149887	0.147059	0.152715	0.0650452	0.0735294	0.0763575
	1.10011	1.02093	1.16233	1.0379	1.11425	1.09446	1.08314	1.11425	1.11708	1.11991	1.08597	1.09729	1.18213	1.01244	1.07466	1.07466	1.06618	1.00962	0.998303	0.975679	0.904977	0.859729	0.868213	0.820136	0.839932	0.760747	0.684389	0.551471	0.707014	0.602376	0.627828	0.554299	0.548643	0.528846	0.492081	0.514706	0.384615	0.359163	0.308258	0.274321	0.274321	0.251697	0.195136	0.18948	0.138575	0.164027	0.135747	0.0820136	0.0933258
	1.07749	1.05769	1.03224	1.04638	1.09446	1.12274	1.15667	1.1595	1.08032	1.09446	1.10011	1.07183	1.07749	1.13971	1.04638	1.05769	0.972851	1.0888	1.07183	0.955882	0.955882	0.933258	0.904977	0.986991	0.851244	0.805995	0.822964	0.715498	0.707014	0.630656	0.650452	0.678733	0.520362	0.528846	0.460973	0.477941	0.42138	0.387443	0.347851	0.243213	0.277149	0.21776	0.265837	0.183824	0.178167	0.155543	0.121606	0.113122	0.0593891
	1.1595	1.13688	1.05486	1.10011	1.20475	1.10577	1.09729	1.09163	1.03507	1.13971	1.069	1.13971	1.1086	1.1793	1.18778	1.03507	0.904977	0.992647	0.961538	1.00679	0.972851	0.995475	0.862557	0.873869	0.927602	0.879525	0.729638	0.766403	0.687217	0.834276	0.684389	0.579751	0.650452	0.542986	0.497738	0.511878	0.401584	0.40724	0.378959	0.33371	0.322398	0.248869	0.209276	0.234729	0.18948	0.169683	0.0989819	0.141403	0.121606
	1.00396	1.04072	1.07183	1.08597	1.06618	1.10294	1.10577	0.998303	1.16233	1.11991	1.09163	1.069	1.03224	1.17647	0.924774	1.11143	1.07466	1.14536	1.05769	1.11708	1.03507	0.961538	0.981335	0.921946	0.777715	0.896493	0.896493	0.805995	0.721154	0.721154	0.625	0.605204	0.596719	0.562783	0.579751	0.477941	0.42138	0.427036	0.43552	0.390271	0.336538	0.313914	0.271493	0.229072	0.200792	0.214932	0.200792	0.155543	0.152715
	1.01527	1.11991	1.11143	1.09163	1.00962	1.15385	1.01527	1.13122	1.0379	1.069	1.15385	1.10577	1.1086	1.14536	1.10294	1.14819	1.09163	1.06052	1.02658	0.992647	1.0181	1.08314	0.950226	0.91629	0.885181	0.879525	0.871041	0.825792	0.811652	0.760747	0.718326	0.769231	0.723982	0.667421	0.477941	0.562783	0.554299	0.49491	0.427036	0.364819	0.316742	0.33371	0.322398	0.282805	0.268665	0.197964	0.166855	0.197964	0.113122
	1.0379	1.00113	1.16516	1.14819	1.05769	1.17364	1.13405	1.15102	1.11425	1.02376	1.07466	1.22455	1.14253	1.08597	1.12557	1.12557	1.07466	1.11425	0.989819	1.08032	1.00962	0.989819	0.961538	1.0379	1.00113	0.822964	0.834276	0.789027	0.822964	0.817308	0.71267	0.707014	0.670249	0.619344	0.622172	0.562783	0.531674	0.458145	0.449661	0.412896	0.398756	0.29129	0.359163	0.285633	0.206448	0.212104	0.206448	0.155543	0.183824
	1.02941	0.899321	1.05486	0.953054	1.06335	1.07183	1.00396	1.24717	1.03224	1.11143	1.10577	1.06618	1.10294	1.20192	1.0379	1.13971	1.05486	1.05486	1.04921	1.01527	1.06618	1.14253	0.970023	1.05204	0.890837	0.967195	0.786199	0.888009	0.82862	0.834276	0.735294	0.786199	0.718326	0.718326	0.619344	0.656109	0.545814	0.551471	0.410068	0.438348	0.395928	0.412896	0.373303	0.279977	0.316742	0.200792	0.183824	0.212104	0.169683
	0.94457	0.904977	0.904977	1.04921	1.09446	1.02093	1.0888	1.09163	1.06618	1.1595	1.06052	1.17081	1.09729	1.09446	1.12839	1.18778	0.981335	1.04638	1.18495	1.01527	1.01244	1.06335	0.970023	1.0888	0.933258	0.899321	0.789027	0.924774	0.885181	0.777715	0.75509	0.746606	0.735294	0.721154	0.622172	0.551471	0.619344	0.514706	0.500566	0.452489	0.43552	0.410068	0.384615	0.33371	0.285633	0.330882	0.223416	0.169683	0.20362
	0.94457	0.94457	1.03507	1.04355	1.05204	1.0379	1.06335	1.08597	1.10011	1.05486	1.08597	1.04355	1.18213	1.1595	1.00679	1.02941	1.11708	1.12839	1.17081	1.0888	1.04638	1.04355	0.93043	0.961538	0.972851	0.967195	0.972851	0.93043	0.873869	0.93043	0.904977	0.81448	0.74095	0.715498	0.656109	0.633484	0.658937	0.579751	0.528846	0.49491	0.466629	0.370475	0.376131	0.328054	0.299774	0.271493	0.257353	0.206448	0.183824
	0.981335	0.953054	0.981335	1.01244	1.06618	1.05204	1.14253	1.02376	1.02376	1.10011	1.0379	1.05204	1.05769	1.15667	1.22738	1.0888	1.16799	1.15102	1.02093	1.17081	1.0181	1.02376	0.921946	1.069	0.970023	0.989819	1.00396	0.947398	0.995475	0.837104	0.81448	0.738122	0.789027	0.772059	0.698529	0.565611	0.562783	0.588235	0.531674	0.576923	0.475113	0.455317	0.449661	0.347851	0.325226	0.311086	0.246041	0.21776	0.308258
	0.902149	0.902149	0.955882	1.07183	1.00113	0.986991	1.07749	0.921946	1.03224	1.06052	1.0888	1.12557	1.09446	1.07749	1.13405	1.10011	1.09446	1.13405	1.08597	0.984163	1.10011	0.978507	1.00962	1.07183	1.03224	0.972851	0.984163	0.93043	0.851244	0.885181	0.845588	0.890837	0.735294	0.780543	0.641968	0.678733	0.625	0.531674	0.619344	0.565611	0.574095	0.475113	0.427036	0.378959	0.364819	0.325226	0.248869	0.277149	0.254525
	0.989819	0.910633	0.95871	0.94457	0.936086	0.848416	1.07749	1.01244	1.01244	0.981335	0.989819	1.14536	1.06335	1.01527	1.05769	1.10011	1.14819	1.11425	1.05204	1.09729	1.10011	1.09163	1.11425	1.069	0.955882	0.995475	0.984163	0.989819	1.00113	0.970023	0.8569	0.82862	0.729638	0.791855	0.735294	0.656109	0.630656	0.641968	0.625	0.591063	0.531674	0.517534	0.432692	0.458145	0.40724	0.378959	0.30543	0.263009	0.214932
	0.964367	1.04355	0.910633	0.961538	0.978507	0.995475	1.02658	1.07749	0.907805	1.07749	1.18778	1.11143	0.992647	1.14253	1.04355	1.10577	1.09163	1.13405	1.04072	1.12839	1.02376	1.00962	1.11708	1.04638	0.989819	0.995475	0.970023	0.890837	0.902149	0.851244	0.921946	0.927602	0.848416	0.805995	0.794683	0.723982	0.641968	0.670249	0.557127	0.585407	0.526018	0.551471	0.500566	0.452489	0.384615	0.336538	0.350679	0.342195	0.257353
	0.938914	0.947398	0.927602	1.00396	0.893665	1.0181	1.0181	0.967195	1.05204	1.02093	1.11143	1.18213	1.03507	1.06335	1.11143	1.08314	1.09446	1.15102	1.09446	1.05769	1.17081	0.941742	0.953054	1.11425	1.09729	1.00962	0.995475	0.94457	0.910633	0.936086	0.868213	0.808824	0.848416	0.899321	0.786199	0.854072	0.729638	0.715498	0.735294	0.673077	0.531674	0.605204	0.497738	0.492081	0.460973	0.339367	0.361991	0.325226	0.308258
	0.888009	0.955882	0.893665	0.933258	0.862557	0.953054	1.00113	1.02658	0.986991	1.12839	1.03224	1.08314	1.08314	1.13688	1.069	1.13122	1.06052	1.05769	1.10577	1.10577	1.10577	1.08597	1.14253	1.069	1.06618	1.06052	1.09446	0.992647	1.00113	1.00962	1.0181	0.91629	0.848416	0.769231	0.871041	0.808824	0.698529	0.81448	0.715498	0.661765	0.514706	0.579751	0.497738	0.520362	0.475113	0.483597	0.415724	0.33371	0.308258
	0.729638	0.808824	0.910633	0.871041	0.989819	0.913462	1.02376	0.938914	1.02093	1.03224	1.12557	1.06052	1.02093	1.07466	1.05204	1.13971	1.16516	1.07183	1.04072	1.09446	1.09729	1.05769	1.11708	1.069	0.967195	1.11425	0.998303	1.04355	0.986991	0.933258	0.950226	0.950226	0.93043	0.780543	0.831448	0.848416	0.743778	0.701357	0.709842	0.647624	0.656109	0.576923	0.531674	0.489253	0.460973	0.511878	0.415724	0.328054	0.376131
	0.871041	0.859729	0.995475	0.885181	0.955882	0.902149	1.03507	1.01244	0.964367	1.01244	1.0379	1.06052	1.1595	1.00113	1.04638	1.10011	1.04355	1.13122	1.05769	1.07183	1.06618	1.08597	1.00396	1.02941	1.07183	1.06052	0.986991	1.11143	1.02093	0.964367	0.938914	0.95871	0.817308	0.862557	0.94457	0.81448	0.84276	0.783371	0.718326	0.670249	0.658937	0.53733	0.616516	0.565611	0.565611	0.463801	0.43552	0.390271	0.361991
	0.845588	0.820136	0.837104	0.84276	1.00396	0.902149	0.961538	0.924774	1.04921	1.03507	1.05486	1.00962	1.08314	1.05486	1.10294	1.04921	1.08032	1.09446	1.06052	1.15385	1.04355	1.10294	1.15102	1.11708	1.02093	1.04355	1.01244	1.04355	1.06052	1.07183	0.947398	0.899321	0.938914	0.975679	0.910633	0.871041	0.789027	0.74095	0.780543	0.673077	0.625	0.616516	0.616516	0.647624	0.551471	0.455317	0.415724	0.398756	0.43552
	0.800339	0.899321	0.839932	0.907805	0.893665	0.995475	0.992647	0.995475	0.907805	1.00962	0.967195	1.03507	0.984163	1.07749	1.04921	1.11425	1.06618	1.01527	1.1086	1.0181	1.09446	1.11708	1.11143	1.04355	1.20475	1.0888	1.10577	1.18495	1.069	0.998303	0.964367	0.975679	0.893665	0.933258	0.927602	0.82862	0.74095	0.797511	0.851244	0.811652	0.715498	0.678733	0.565611	0.599548	0.517534	0.52319	0.542986	0.418552	0.418552
	0.797511	0.774887	0.845588	0.873869	0.941742	0.882353	0.941742	0.936086	1.07183	0.967195	0.8569	1.02093	1.03224	0.992647	0.978507	1.17647	1.03507	1.08314	1.12557	1.11143	1.07466	1.10294	1.13688	1.09729	1.11991	1.0379	1.04355	1.07183	1.01527	1.03224	0.913462	0.970023	1.1086	1.02093	0.873869	0.986991	0.924774	0.800339	0.82862	0.746606	0.738122	0.687217	0.690045	0.658937	0.554299	0.593891	0.466629	0.390271	0.455317
	0.735294	0.854072	0.772059	0.811652	0.862557	0.936086	0.831448	0.904977	0.902149	0.992647	0.964367	0.986991	1.02941	0.978507	1.02093	1.06335	1.06618	1.1086	1.07183	1.09729	1.03224	1.01527	1.13971	1.1991	1.07466	1.11425	1.09163	1.06618	1.07183	0.984163	0.975679	1.04921	0.95871	1.03507	0.913462	0.859729	0.964367	0.789027	0.808824	0.698529	0.808824	0.704186	0.658937	0.630656	0.625	0.548643	0.520362	0.52319	0.452489
	0.789027	0.757919	0.879525	0.873869	0.888009	0.888009	0.885181	0.964367	1.069	0.953054	0.995475	0.978507	1.0379	1.03224	1.08597	1.01527	0.981335	1.00679	1.14253	1.21324	1.06618	0.972851	1.27828	1.16516	1.14819	1.06335	1.17364	1.04638	1.08314	1.08032	1.08314	1.05204	0.953054	1.00962	1.06335	0.837104	0.938914	0.871041	0.763575	0.803167	0.786199	0.81448	0.656109	0.641968	0.695701	0.574095	0.602376	0.449661	0.452489
	0.786199	0.817308	0.789027	0.817308	0.791855	0.933258	0.862557	0.862557	0.873869	0.933258	1.0181	0.868213	0.989819	1.04638	1.07183	1.06618	0.95871	1.06052	1.01244	1.07466	1.11708	1.11143	1.13122	1.06335	1.07749	1.0379	1.05486	1.17647	1.11143	0.972851	1.07749	1.069	1.01527	0.970023	0.910633	0.998303	0.95871	0.893665	0.789027	0.93043	0.760747	0.735294	0.701357	0.701357	0.678733	0.619344	0.588235	0.52319	0.486425
	0.865385	0.704186	0.82862	0.94457	0.873869	0.873869	0.927602	0.899321	0.910633	0.927602	0.986991	0.893665	0.95871	0.938914	0.961538	0.961538	0.986991	1.01244	1.04921	0.998303	1.04355	1.069	1.03507	1.08032	1.14536	1.05769	1.13688	1.05204	1.07466	1.02376	0.995475	0.893665	0.978507	0.882353	0.961538	0.919118	0.967195	0.873869	0.882353	0.766403	0.780543	0.797511	0.84276	0.721154	0.851244	0.656109	0.559955	0.531674	0.588235
	0.695701	0.746606	0.839932	0.899321	0.760747	0.817308	0.879525	0.899321	0.876697	0.927602	0.961538	0.91629	0.950226	0.967195	1.00396	0.967195	1.04355	0.981335	1.09446	1.05486	1.10294	1.07749	1.08314	1.02658	1.05769	1.10011	1.02658	1.12839	1.06335	1.07466	1.08032	0.989819	1.02093	1.04638	0.992647	0.972851	0.868213	0.955882	0.888009	0.805995	0.82862	0.800339	0.746606	0.820136	0.704186	0.75509	0.61086	0.588235	0.588235
	0.72681	0.845588	0.769231	0.777715	0.854072	0.84276	0.791855	0.780543	0.907805	0.910633	0.910633	0.910633	0.888009	1.00962	0.964367	1.11425	1.0379	0.955882	1.04921	1.0379	1.05204	1.09446	1.02093	1.09163	1.15667	1.08314	1.11143	1.02941	1.13971	1.05486	1.09163	1.05204	1.14536	0.984163	1.03507	0.910633	0.970023	0.91629	0.904977	0.834276	0.783371	0.854072	0.766403	0.783371	0.763575	0.602376	0.630656	0.633484	0.557127
	0.692873	0.797511	0.709842	0.831448	0.752262	0.772059	0.854072	0.882353	0.797511	0.822964	0.910633	0.896493	0.955882	0.992647	0.967195	0.953054	0.904977	1.02093	0.953054	1.01527	1.02376	1.06618	1.12557	1.09163	1.09446	1.02658	1.11425	1.10294	1.2302	1.02658	1.13971	1.04638	1.06335	0.995475	1.06052	1.04921	1.00113	1.0181	0.933258	0.817308	0.890837	0.868213	0.760747	0.808824	0.766403	0.718326	0.684389	0.605204	0.554299
	0.766403	0.752262	0.769231	0.749434	0.780543	0.763575	0.825792	0.854072	0.885181	0.871041	0.936086	0.868213	0.8569	0.899321	1.00962	1.03224	0.913462	0.94457	1.05769	1.06618	1.02941	0.998303	1.08314	1.10577	0.992647	1.04638	1.00962	1.07183	0.95871	1.07466	0.967195	1.05204	1.069	1.09446	0.975679	1.02093	0.938914	1.02658	0.904977	0.888009	0.896493	0.921946	0.808824	0.746606	0.732466	0.774887	0.625	0.72681	0.531674
	0.709842	0.772059	0.839932	0.786199	0.673077	0.749434	0.794683	0.865385	0.81448	0.851244	0.967195	0.924774	0.972851	0.981335	0.961538	0.876697	1.06618	0.986991	1.02093	1.07183	0.927602	0.950226	1.07183	1.16516	1.07749	1.06618	1.05204	1.11425	0.975679	1.11991	1.1595	0.95871	1.05769	0.989819	1.00113	0.989819	0.94457	0.989819	0.955882	0.848416	0.893665	0.899321	0.899321	0.82862	0.735294	0.650452	0.729638	0.687217	0.667421
	0.766403	0.715498	0.729638	0.72681	0.769231	0.769231	0.766403	0.769231	1.0181	0.8569	0.907805	0.865385	0.865385	0.876697	0.94457	0.904977	0.967195	1.00679	1.01527	0.936086	1.07183	1.02376	0.984163	1.10577	1.10011	1.05769	0.984163	1.09729	0.998303	1.0888	1.0888	1.0181	1.09446	0.950226	1.03224	0.995475	1.05769	1.00113	1.03507	0.961538	0.91629	0.800339	0.975679	0.848416	0.774887	0.75509	0.81448	0.789027	0.630656
	0.709842	0.715498	0.687217	0.797511	0.675905	0.791855	0.766403	0.749434	0.805995	0.854072	0.822964	0.885181	0.885181	0.94457	0.885181	1.02376	1.04072	1.04921	1.07183	1.03224	1.00113	1.01244	1.03507	1.07466	1.10577	1.09446	1.13688	1.02376	1.06052	1.06618	1.08597	1.1086	0.910633	0.936086	1.11143	0.984163	0.964367	0.938914	1.03507	1.03224	0.95871	0.859729	0.873869	0.893665	0.834276	0.805995	0.723982	0.803167	0.661765
	0.613688	0.667421	0.636312	0.684389	0.760747	0.749434	0.74095	0.825792	0.763575	0.820136	0.888009	0.873869	0.820136	0.910633	1.01527	0.822964	1.0181	0.961538	1.02941	1.02093	0.953054	0.972851	1.01244	1.00679	1.0379	0.924774	1.03224	1.04355	1.11991	1.13405	1.05486	1.07183	1.04355	1.01527	1.08597	1.05769	0.975679	1.01244	0.955882	1.00679	1.04638	0.91629	0.885181	0.825792	0.805995	0.743778	0.738122	0.789027	0.695701
	0.641968	0.664593	0.656109	0.698529	0.769231	0.772059	0.72681	0.808824	0.851244	0.808824	0.752262	0.865385	0.845588	0.862557	0.924774	1.00113	0.93043	0.978507	0.936086	0.961538	1.08032	1.0888	0.981335	1.0181	1.05486	1.11143	1.12557	1.00396	1.07466	1.18495	1.06052	1.07183	0.933258	1.11991	1.05486	0.95871	1.0888	0.927602	0.998303	0.984163	0.975679	0.862557	0.95871	0.896493	0.921946	0.924774	0.822964	0.721154	0.74095
	0.582579	0.641968	0.670249	0.690045	0.661765	0.831448	0.72681	0.769231	0.811652	0.831448	0.766403	0.868213	0.81448	0.797511	0.899321	0.825792	0.989819	0.921946	0.899321	0.890837	1.03224	1.05204	1.03224	1.05204	0.992647	0.972851	1.04921	1.05486	1.05769	1.04072	1.05769	1.11991	1.09446	1.06052	1.0888	0.953054	1.11143	0.981335	1.04072	0.938914	1.04072	0.921946	0.904977	0.845588	0.839932	0.899321	0.888009	0.839932	0.701357
	0.656109	0.582579	0.684389	0.582579	0.729638	0.636312	0.805995	0.738122	0.789027	0.822964	0.811652	0.839932	0.763575	0.896493	0.984163	0.831448	0.924774	0.845588	0.961538	0.998303	0.910633	1.03224	1.05486	1.03507	1.069	1.04072	1.16233	1.10294	0.95871	1.0379	1.07183	1.03224	1.07749	1.07749	1.07183	1.1086	1.01527	1.0379	1.00962	0.964367	0.941742	0.992647	0.938914	0.93043	0.868213	0.837104	0.837104	0.820136	0.723982
	0.613688	0.636312	0.653281	0.707014	0.735294	0.718326	0.808824	0.735294	0.789027	0.735294	0.825792	0.81448	0.873869	0.947398	0.8569	0.834276	0.8569	1.00396	0.93043	0.851244	1.08032	0.964367	0.970023	0.953054	0.998303	1.08314	1.02941	1.00113	1.04638	1.00113	1.10011	1.10577	1.08032	1.11425	1.05204	1.03224	0.984163	1.0379	1.04072	1.12274	1.04355	0.902149	0.975679	0.902149	0.986991	0.845588	0.780543	0.851244	0.907805
	0.579751	0.71267	0.633484	0.636312	0.763575	0.721154	0.695701	0.729638	0.811652	0.805995	0.780543	0.789027	0.839932	0.808824	0.871041	0.837104	0.839932	0.786199	0.890837	1.00396	1.00113	1.00679	0.933258	0.992647	1.04921	1.02658	1.02093	1.08032	1.04638	1.02376	0.989819	1.15102	1.01527	1.0888	1.04355	1.04638	1.0379	1.14253	1.09729	1.00962	1.02658	1.0181	0.904977	0.933258	0.941742	0.950226	0.964367	0.890837	0.845588
	0.602376	0.622172	0.602376	0.661765	0.721154	0.684389	0.695701	0.752262	0.633484	0.752262	0.774887	0.71267	0.865385	0.868213	0.84276	0.890837	0.746606	0.899321	0.865385	0.981335	0.871041	0.902149	0.947398	0.899321	1.00679	1.01527	0.975679	1.15102	1.07749	1.11143	1.09163	1.04921	1.00679	1.069	0.921946	1.04638	1.05769	1.00396	0.970023	1.00396	1.04355	1.04072	1.04355	0.986991	0.998303	0.91629	0.910633	0.981335	0.791855
	0.61086	0.670249	0.582579	0.630656	0.723982	0.709842	0.664593	0.752262	0.811652	0.74095	0.772059	0.859729	0.74095	0.72681	0.74095	0.763575	0.8569	0.854072	0.896493	0.927602	1.01244	0.907805	1.00962	1.05769	0.975679	1.01527	1.05769	0.984163	0.93043	1.08032	1.03224	1.06052	1.11143	1.10011	1.01244	1.06335	1.02093	1.03224	1.00396	1.00113	1.06335	1.03507	1.02658	0.953054	0.950226	0.882353	0.882353	0.831448	0.873869
	0.622172	0.673077	0.593891	0.599548	0.698529	0.653281	0.653281	0.641968	0.732466	0.743778	0.692873	0.692873	0.752262	0.743778	0.800339	0.811652	0.899321	0.845588	0.871041	0.947398	0.84276	0.921946	0.933258	0.992647	0.995475	0.964367	0.95871	0.995475	1.07183	1.04355	1.0379	1.04072	1.06052	1.04355	1.08314	1.04355	0.970023	1.10011	1.04638	1.08597	0.970023	0.921946	0.995475	1.00396	0.981335	0.91629	1.00396	0.93043	0.913462
	0.619344	0.574095	0.565611	0.656109	0.695701	0.625	0.61086	0.658937	0.707014	0.667421	0.673077	0.71267	0.805995	0.820136	0.811652	0.800339	0.803167	0.967195	0.81448	0.851244	0.899321	0.975679	0.876697	0.865385	0.888009	0.998303	0.978507	0.972851	1.08032	0.972851	1.04638	0.984163	1.07466	0.989819	0.955882	1.06335	1.13971	1.09729	1.10011	1.09446	1.02093	1.06335	1.06335	0.989819	0.91629	1.0379	0.896493	0.981335	0.967195
	0.534502	0.562783	0.641968	0.692873	0.574095	0.554299	0.616516	0.71267	0.641968	0.721154	0.690045	0.709842	0.681561	0.757919	0.743778	0.732466	0.8569	0.933258	0.777715	0.871041	0.924774	0.822964	0.936086	0.950226	1.01244	0.970023	0.907805	0.936086	0.947398	0.924774	1.04072	1.09163	1.07466	1.04638	1.10577	1.10011	0.986991	1.08032	1.22738	1.07466	0.950226	1.03507	1.03224	1.03224	1.00679	1.03507	1.05204	0.873869	0.927602
	0.605204	0.534502	0.52319	0.568439	0.562783	0.636312	0.599548	0.559955	0.692873	0.732466	0.605204	0.757919	0.75509	0.769231	0.805995	0.805995	0.851244	0.8569	0.873869	0.888009	0.927602	0.986991	0.955882	1.01527	0.941742	0.921946	0.924774	0.970023	1.00113	0.986991	0.986991	1.05204	0.953054	0.995475	1.03507	1.069	1.06052	1.07183	1.08314	1.1086	1.02093	1.06052	1.01244	1.05486	0.927602	1.03507	0.992647	1.04072	0.978507
	0.593891	0.574095	0.559955	0.690045	0.596719	0.602376	0.579751	0.644796	0.763575	0.763575	0.777715	0.729638	0.743778	0.769231	0.746606	0.800339	0.752262	0.808824	0.854072	0.791855	0.81448	0.865385	0.981335	0.834276	0.970023	0.967195	0.910633	0.910633	0.913462	0.94457	1.01244	1.00396	0.995475	1.00396	1.07183	1.0888	1.069	0.989819	1.09729	1.05204	1.04072	0.888009	0.967195	1.00962	1.02658	0.984163	1.09446	0.995475	0.885181
	0.599548	0.50905	0.557127	0.542986	0.605204	0.622172	0.675905	0.582579	0.61086	0.690045	0.596719	0.630656	0.743778	0.769231	0.721154	0.749434	0.839932	0.789027	0.786199	0.831448	0.882353	0.978507	0.862557	0.94457	0.995475	0.992647	0.902149	0.924774	1.07749	0.995475	1.04355	0.998303	1.0379	1.10294	1.14253	1.13688	1.06618	1.06052	1.02093	1.13122	1.03224	1.00396	0.938914	1.00113	1.00962	1.04072	1.03224	0.998303	0.910633
	0.475113	0.548643	0.585407	0.568439	0.585407	0.582579	0.644796	0.653281	0.627828	0.653281	0.692873	0.630656	0.687217	0.613688	0.707014	0.692873	0.825792	0.800339	0.805995	0.808824	0.84276	0.8569	0.865385	0.904977	0.893665	0.873869	1.00962	1.07466	0.936086	0.975679	0.978507	1.0181	1.01244	1.00679	0.967195	1.04355	1.08032	1.00962	0.981335	1.08314	1.07183	1.1086	1.06052	0.970023	1.04072	0.919118	0.995475	1.00396	0.938914
	0.528846	0.441176	0.540158	0.480769	0.63914	0.571267	0.619344	0.602376	0.63914	0.690045	0.658937	0.75509	0.675905	0.704186	0.633484	0.763575	0.834276	0.690045	0.839932	0.808824	0.834276	0.893665	0.862557	0.831448	0.868213	0.992647	0.989819	0.975679	0.950226	0.910633	0.998303	1.12274	1.06335	1.03507	1.00679	0.953054	1.04355	1.03224	0.93043	1.22172	1.00962	1.04638	1.00396	0.947398	0.964367	0.984163	1.05204	1.02093	0.986991
	0.477941	0.483597	0.559955	0.557127	0.540158	0.602376	0.568439	0.627828	0.630656	0.684389	0.602376	0.641968	0.723982	0.74095	0.789027	0.63914	0.738122	0.797511	0.81448	0.769231	0.760747	0.879525	0.831448	0.885181	0.8569	0.885181	0.998303	0.888009	0.964367	1.06618	0.967195	1.02093	1.02376	1.05204	1.07466	0.986991	1.1086	1.1086	1.02658	1.12557	0.986991	1.05204	1.00962	1.04072	0.950226	1.00679	0.970023	1.01244	0.885181
	0.557127	0.545814	0.554299	0.534502	0.568439	0.591063	0.548643	0.636312	0.647624	0.627828	0.71267	0.692873	0.692873	0.777715	0.72681	0.817308	0.653281	0.75509	0.817308	0.789027	0.862557	0.865385	0.831448	0.907805	0.851244	0.888009	0.899321	0.919118	0.927602	0.961538	0.94457	0.941742	1.03507	0.964367	0.972851	1.05486	1.03507	0.907805	1.08032	1.07183	1.09446	1.04072	1.02658	1.06052	1.02941	1.05769	0.978507	1.069	1.01244
	0.441176	0.475113	0.472285	0.489253	0.52319	0.579751	0.548643	0.63914	0.585407	0.636312	0.591063	0.675905	0.684389	0.684389	0.729638	0.675905	0.729638	0.811652	0.769231	0.854072	0.8569	0.81448	0.820136	0.820136	0.851244	0.84276	1.00396	0.876697	0.95871	1.0181	0.995475	0.899321	1.05486	0.964367	0.93043	1.00962	0.953054	1.08032	1.0379	1.05769	1.07183	1.14253	1.02658	0.933258	1.04638	1.00679	1.02658	1.04921	1.11143
	0.53733	0.489253	0.43552	0.526018	0.551471	0.582579	0.517534	0.574095	0.528846	0.565611	0.658937	0.661765	0.735294	0.616516	0.647624	0.715498	0.757919	0.653281	0.769231	0.808824	0.789027	0.820136	0.805995	0.817308	0.839932	0.789027	0.859729	0.91629	0.964367	0.907805	0.927602	0.970023	0.978507	0.992647	1.07183	1.03507	1.0379	0.989819	1.04355	1.09163	1.21606	0.989819	0.986991	0.998303	1.10011	1.03507	1.00396	1.00113	1.04638
	0.427036	0.514706	0.531674	0.486425	0.514706	0.531674	0.517534	0.565611	0.565611	0.650452	0.565611	0.579751	0.661765	0.681561	0.695701	0.766403	0.783371	0.695701	0.81448	0.763575	0.82862	0.825792	0.783371	0.84276	0.797511	0.786199	0.91629	0.888009	0.885181	0.967195	0.907805	0.910633	0.961538	0.953054	1.06618	1.06618	1.06052	0.972851	0.975679	1.04921	1.03224	1.08314	1.08597	1.06335	1.05204	1.06052	1.03224	1.04072	1.1793
	0.412896	0.415724	0.49491	0.511878	0.497738	0.50905	0.554299	0.511878	0.625	0.593891	0.707014	0.542986	0.605204	0.684389	0.673077	0.701357	0.704186	0.61086	0.675905	0.698529	0.780543	0.820136	0.772059	0.774887	0.760747	0.919118	0.941742	0.896493	0.879525	0.896493	0.955882	0.984163	0.989819	0.947398	0.950226	0.953054	1.03224	1.05769	1.00962	1.07749	1.02376	1.05486	1.02093	1.03507	1.04638	1.09163	1.09163	1.09729	1.16233
	0.480769	0.480769	0.492081	0.534502	0.455317	0.559955	0.582579	0.526018	0.656109	0.562783	0.622172	0.571267	0.559955	0.636312	0.658937	0.687217	0.701357	0.690045	0.690045	0.729638	0.732466	0.822964	0.831448	0.752262	0.907805	0.890837	0.769231	0.84276	0.862557	0.947398	0.896493	0.837104	1.00113	1.04072	1.02376	1.00396	1.03224	1.00396	1.0379	1.069	1.04638	1.0888	1.1086	1.069	1.07183	1.16233	1.0379	1.05204	1.07466
	0.381787	0.469457	0.492081	0.446833	0.455317	0.511878	0.49491	0.469457	0.557127	0.599548	0.585407	0.520362	0.661765	0.565611	0.698529	0.650452	0.692873	0.608032	0.653281	0.630656	0.718326	0.757919	0.777715	0.820136	0.723982	0.808824	0.865385	0.927602	0.910633	0.848416	0.760747	0.876697	0.95871	0.839932	0.967195	0.947398	1.02093	1.04638	0.995475	1.02941	1.04072	1.02658	1.11991	1.03507	1.1086	1.00396	1.06618	1.069	1.01527
	0.429864	0.466629	0.458145	0.43552	0.503394	0.475113	0.557127	0.441176	0.540158	0.622172	0.582579	0.542986	0.656109	0.596719	0.562783	0.723982	0.721154	0.63914	0.74095	0.721154	0.805995	0.763575	0.783371	0.760747	0.760747	0.808824	0.81448	0.791855	0.820136	0.862557	0.955882	0.913462	0.839932	0.947398	0.981335	1.0379	0.989819	0.902149	0.964367	1.03224	1.11143	1.02376	1.07183	0.989819	1.02941	1.21606	1.00113	1.04072	1.03507
	0.350679	0.339367	0.390271	0.455317	0.449661	0.50905	0.472285	0.480769	0.492081	0.554299	0.574095	0.605204	0.619344	0.633484	0.622172	0.588235	0.690045	0.692873	0.644796	0.743778	0.757919	0.735294	0.769231	0.735294	0.805995	0.919118	0.817308	0.831448	0.817308	0.820136	0.888009	0.964367	1.00962	0.995475	0.921946	0.933258	1.05486	0.984163	1.08597	0.981335	0.995475	0.992647	1.0181	0.981335	0.978507	1.01244	1.1086	1.08597	1.10577
	0.455317	0.404412	0.531674	0.429864	0.444005	0.424208	0.528846	0.548643	0.520362	0.511878	0.608032	0.582579	0.605204	0.571267	0.599548	0.630656	0.559955	0.627828	0.678733	0.616516	0.698529	0.721154	0.780543	0.721154	0.820136	0.749434	0.834276	0.890837	0.904977	0.862557	0.933258	0.868213	0.862557	0.822964	0.992647	0.961538	0.967195	0.975679	0.933258	0.967195	0.970023	1.02658	1.10577	1.02941	1.02376	0.919118	1.10577	1.11143	1.08314
	0.424208	0.376131	0.381787	0.444005	0.446833	0.514706	0.449661	0.557127	0.50905	0.542986	0.540158	0.582579	0.593891	0.656109	0.574095	0.585407	0.707014	0.630656	0.619344	0.721154	0.673077	0.723982	0.859729	0.71267	0.786199	0.81448	0.791855	0.837104	0.851244	0.692873	0.800339	0.919118	0.981335	0.927602	0.924774	0.890837	0.961538	0.961538	0.913462	1.03507	0.995475	1.0888	1.09163	1.09729	1.07183	0.981335	1.15667	1.01244	1.04355
	0.384615	0.404412	0.384615	0.455317	0.444005	0.432692	0.460973	0.517534	0.526018	0.534502	0.542986	0.599548	0.591063	0.599548	0.613688	0.593891	0.63914	0.63914	0.704186	0.619344	0.627828	0.692873	0.71267	0.735294	0.789027	0.752262	0.811652	0.862557	0.808824	0.933258	0.851244	0.882353	0.893665	0.868213	0.837104	0.927602	1.01527	0.91629	0.955882	0.953054	1.0379	0.902149	1.01244	1.07749	1.07749	0.933258	1.03507	1.02658	1.11991
	0.370475	0.384615	0.410068	0.463801	0.390271	0.463801	0.526018	0.418552	0.444005	0.486425	0.585407	0.542986	0.562783	0.53733	0.520362	0.605204	0.61086	0.684389	0.723982	0.692873	0.664593	0.718326	0.656109	0.709842	0.72681	0.738122	0.803167	0.81448	0.825792	0.766403	0.839932	0.927602	0.91629	0.84276	0.888009	0.879525	1.02376	1.02658	0.989819	0.95871	1.00679	0.989819	0.904977	1.04638	1.07466	0.919118	1.0379	1.00962	1.10577
	0.316742	0.364819	0.342195	0.40724	0.446833	0.415724	0.506222	0.528846	0.489253	0.526018	0.49491	0.497738	0.571267	0.542986	0.591063	0.593891	0.528846	0.650452	0.718326	0.707014	0.690045	0.687217	0.675905	0.783371	0.658937	0.783371	0.786199	0.791855	0.743778	0.81448	0.896493	0.91629	0.859729	0.817308	0.890837	0.984163	0.873869	0.950226	0.902149	0.899321	0.995475	1.07466	0.970023	1.09729	1.05769	1.05769	1.11425	1.00396	1.04921
	0.30543	0.367647	0.373303	0.364819	0.390271	0.458145	0.526018	0.489253	0.50905	0.43552	0.489253	0.565611	0.562783	0.531674	0.565611	0.625	0.633484	0.61086	0.63914	0.678733	0.678733	0.658937	0.647624	0.718326	0.774887	0.732466	0.735294	0.757919	0.820136	0.924774	0.825792	0.808824	0.81448	0.93043	0.924774	0.913462	0.921946	1.04638	0.848416	1.02941	1.02941	0.981335	0.91629	0.95871	1.06052	1.18778	1.06052	1.08314	1.07183
	0.322398	0.342195	0.364819	0.361991	0.384615	0.472285	0.429864	0.528846	0.43552	0.489253	0.548643	0.526018	0.480769	0.576923	0.608032	0.596719	0.616516	0.707014	0.593891	0.636312	0.687217	0.582579	0.707014	0.644796	0.82862	0.692873	0.817308	0.704186	0.752262	0.885181	0.760747	0.822964	0.851244	0.794683	0.859729	0.910633	0.837104	0.975679	0.910633	0.94457	0.95871	0.975679	1.05486	0.972851	1.13971	1.06335	1.08032	1.10294	1.05486
	0.376131	0.336538	0.376131	0.296946	0.40724	0.3931	0.432692	0.469457	0.477941	0.475113	0.449661	0.534502	0.410068	0.534502	0.514706	0.565611	0.608032	0.52319	0.630656	0.574095	0.675905	0.63914	0.670249	0.707014	0.625	0.738122	0.698529	0.774887	0.746606	0.794683	0.803167	0.865385	0.913462	0.820136	0.84276	0.919118	1.05769	0.885181	0.972851	0.834276	0.924774	0.978507	0.941742	1.05204	0.941742	1.08597	1.11143	1.06335	0.989819
	0.33371	0.438348	0.33371	0.401584	0.364819	0.384615	0.427036	0.432692	0.483597	0.449661	0.483597	0.531674	0.542986	0.50905	0.554299	0.551471	0.520362	0.605204	0.591063	0.591063	0.63914	0.701357	0.673077	0.690045	0.772059	0.723982	0.721154	0.749434	0.777715	0.834276	0.777715	0.873869	0.74095	0.876697	0.831448	0.831448	0.893665	0.95871	0.893665	0.907805	0.953054	0.989819	0.953054	0.953054	1.01527	0.967195	1.05204	1.00396	1.11143
	0.345023	0.353507	0.364819	0.356335	0.364819	0.412896	0.410068	0.452489	0.410068	0.432692	0.455317	0.452489	0.466629	0.608032	0.53733	0.542986	0.52319	0.627828	0.650452	0.613688	0.641968	0.608032	0.701357	0.675905	0.721154	0.749434	0.757919	0.797511	0.72681	0.811652	0.72681	0.879525	0.723982	0.743778	0.95871	0.791855	0.975679	0.913462	0.924774	0.919118	0.890837	1.05769	0.961538	1.10294	1.00113	0.992647	1.04921	1.00962	0.964367
	0.268665	0.336538	0.294118	0.313914	0.373303	0.395928	0.418552	0.43552	0.432692	0.444005	0.424208	0.477941	0.460973	0.551471	0.526018	0.548643	0.557127	0.50905	0.613688	0.568439	0.678733	0.596719	0.613688	0.658937	0.661765	0.74095	0.695701	0.777715	0.74095	0.783371	0.825792	0.766403	0.811652	0.868213	0.876697	0.938914	0.822964	0.95871	0.91629	0.868213	0.907805	1.00679	0.978507	1.04921	0.995475	1.00396	0.995475	1.01244	1.03507
	0.31957	0.279977	0.322398	0.347851	0.378959	0.336538	0.367647	0.361991	0.458145	0.432692	0.43552	0.497738	0.514706	0.534502	0.528846	0.506222	0.531674	0.534502	0.52319	0.602376	0.545814	0.656109	0.540158	0.579751	0.565611	0.647624	0.667421	0.721154	0.675905	0.692873	0.760747	0.783371	0.845588	0.786199	0.84276	0.75509	0.84276	0.902149	0.882353	0.837104	0.961538	0.967195	1.00113	0.902149	0.984163	1.04921	0.989819	1.02093	1.02941
	0.226244	0.330882	0.296946	0.313914	0.387443	0.367647	0.378959	0.401584	0.342195	0.460973	0.472285	0.441176	0.49491	0.475113	0.452489	0.520362	0.52319	0.565611	0.517534	0.656109	0.582579	0.692873	0.627828	0.616516	0.723982	0.599548	0.735294	0.695701	0.692873	0.75509	0.746606	0.701357	0.777715	0.811652	0.84276	0.808824	0.859729	0.81448	0.890837	0.851244	1.00679	0.93043	0.927602	0.938914	0.953054	0.950226	1.06335	0.950226	0.964367
	0.31957	0.308258	0.345023	0.384615	0.3931	0.353507	0.325226	0.347851	0.376131	0.415724	0.50905	0.387443	0.466629	0.460973	0.514706	0.526018	0.517534	0.517534	0.562783	0.52319	0.650452	0.565611	0.582579	0.602376	0.579751	0.670249	0.690045	0.675905	0.732466	0.769231	0.74095	0.709842	0.794683	0.848416	0.71267	0.82862	0.834276	0.879525	0.94457	0.902149	0.938914	0.978507	0.899321	0.967195	0.970023	0.950226	0.950226	0.986991	0.93043
	0.229072	0.248869	0.274321	0.294118	0.356335	0.313914	0.313914	0.418552	0.475113	0.378959	0.432692	0.475113	0.432692	0.517534	0.517534	0.557127	0.517534	0.557127	0.489253	0.466629	0.576923	0.534502	0.630656	0.670249	0.641968	0.61086	0.656109	0.721154	0.743778	0.681561	0.732466	0.690045	0.749434	0.808824	0.774887	0.859729	0.822964	0.896493	0.904977	0.834276	0.817308	0.834276	0.862557	0.964367	0.961538	0.902149	0.975679	0.913462	0.967195
	0.206448	0.277149	0.296946	0.254525	0.271493	0.279977	0.415724	0.330882	0.387443	0.367647	0.395928	0.472285	0.477941	0.418552	0.551471	0.489253	0.50905	0.602376	0.557127	0.568439	0.548643	0.574095	0.576923	0.585407	0.622172	0.681561	0.622172	0.576923	0.721154	0.752262	0.732466	0.749434	0.74095	0.752262	0.783371	0.766403	0.780543	0.789027	0.817308	0.876697	0.81448	0.924774	0.924774	0.953054	0.941742	1.00962	0.933258	0.981335	1.01244
	0.271493	0.240385	0.294118	0.277149	0.308258	0.330882	0.353507	0.33371	0.353507	0.3931	0.424208	0.404412	0.472285	0.438348	0.492081	0.427036	0.455317	0.503394	0.528846	0.526018	0.591063	0.548643	0.602376	0.565611	0.681561	0.613688	0.656109	0.687217	0.791855	0.698529	0.71267	0.75509	0.704186	0.825792	0.817308	0.822964	0.81448	0.786199	0.803167	0.913462	0.927602	0.919118	0.871041	1.03224	0.902149	0.947398	0.890837	0.885181	0.989819
	0.308258	0.240385	0.30543	0.299774	0.288462	0.328054	0.277149	0.322398	0.415724	0.356335	0.441176	0.444005	0.492081	0.455317	0.500566	0.475113	0.492081	0.500566	0.542986	0.548643	0.579751	0.554299	0.619344	0.506222	0.61086	0.613688	0.571267	0.63914	0.661765	0.653281	0.661765	0.692873	0.704186	0.718326	0.72681	0.667421	0.882353	0.780543	0.851244	0.825792	0.837104	0.81448	1.02658	0.8569	0.907805	0.890837	0.834276	0.989819	0.94457
	0.240385	0.237557	0.234729	0.263009	0.285633	0.29129	0.322398	0.294118	0.356335	0.330882	0.359163	0.444005	0.370475	0.390271	0.452489	0.50905	0.472285	0.458145	0.469457	0.514706	0.511878	0.500566	0.53733	0.568439	0.574095	0.565611	0.599548	0.670249	0.647624	0.684389	0.647624	0.678733	0.613688	0.735294	0.752262	0.723982	0.701357	0.749434	0.882353	0.808824	0.865385	0.805995	0.84276	0.953054	0.859729	0.941742	0.902149	0.902149	0.953054
	0.166855	0.209276	0.243213	0.336538	0.246041	0.345023	0.342195	0.296946	0.347851	0.424208	0.370475	0.401584	0.384615	0.40724	0.395928	0.460973	0.460973	0.506222	0.492081	0.514706	0.511878	0.500566	0.579751	0.551471	0.633484	0.585407	0.571267	0.667421	0.619344	0.658937	0.687217	0.709842	0.644796	0.709842	0.667421	0.738122	0.678733	0.769231	0.834276	0.718326	0.859729	0.84276	0.904977	0.902149	0.862557	0.964367	0.970023	0.862557	0.910633
	0.175339	0.200792	0.195136	0.288462	0.257353	0.279977	0.302602	0.268665	0.282805	0.313914	0.277149	0.336538	0.395928	0.398756	0.404412	0.466629	0.412896	0.528846	0.452489	0.602376	0.497738	0.503394	0.540158	0.647624	0.460973	0.582579	0.534502	0.630656	0.695701	0.653281	0.658937	0.681561	0.692873	0.692873	0.709842	0.723982	0.692873	0.743778	0.701357	0.752262	0.848416	0.800339	0.921946	0.81448	0.885181	0.93043	0.896493	0.848416	0.970023
	0.141403	0.246041	0.234729	0.248869	0.254525	0.316742	0.302602	0.322398	0.345023	0.316742	0.345023	0.441176	0.390271	0.350679	0.398756	0.404412	0.511878	0.458145	0.469457	0.531674	0.483597	0.50905	0.500566	0.540158	0.585407	0.602376	0.63914	0.528846	0.63914	0.596719	0.738122	0.681561	0.681561	0.687217	0.673077	0.766403	0.709842	0.769231	0.735294	0.786199	0.81448	0.817308	0.859729	0.921946	0.967195	0.93043	0.837104	0.904977	0.953054
	0.169683	0.197964	0.243213	0.226244	0.223416	0.257353	0.299774	0.356335	0.271493	0.311086	0.33371	0.384615	0.339367	0.350679	0.401584	0.42138	0.424208	0.483597	0.418552	0.483597	0.486425	0.571267	0.517534	0.582579	0.548643	0.591063	0.542986	0.599548	0.585407	0.627828	0.647624	0.650452	0.608032	0.721154	0.608032	0.769231	0.783371	0.729638	0.723982	0.743778	0.777715	0.811652	0.904977	0.822964	0.808824	0.820136	0.907805	0.879525	0.910633
	0.161199	0.212104	0.200792	0.212104	0.223416	0.285633	0.29129	0.353507	0.2319	0.285633	0.325226	0.361991	0.356335	0.472285	0.376131	0.43552	0.455317	0.427036	0.486425	0.492081	0.475113	0.582579	0.463801	0.511878	0.483597	0.542986	0.571267	0.526018	0.636312	0.559955	0.576923	0.738122	0.582579	0.673077	0.757919	0.704186	0.670249	0.72681	0.684389	0.738122	0.774887	0.789027	0.805995	0.888009	0.862557	0.865385	0.924774	0.967195	1.00113
	0.158371	0.172511	0.2319	0.178167	0.302602	0.248869	0.288462	0.226244	0.308258	0.322398	0.339367	0.361991	0.325226	0.364819	0.373303	0.395928	0.458145	0.42138	0.452489	0.469457	0.458145	0.427036	0.593891	0.463801	0.531674	0.588235	0.568439	0.644796	0.616516	0.627828	0.619344	0.630656	0.588235	0.692873	0.715498	0.661765	0.71267	0.698529	0.707014	0.681561	0.718326	0.732466	0.783371	0.783371	0.84276	0.953054	0.876697	0.910633	0.786199
	0.164027	0.164027	0.192308	0.183824	0.308258	0.260181	0.214932	0.282805	0.21776	0.285633	0.282805	0.347851	0.288462	0.308258	0.353507	0.376131	0.398756	0.40724	0.40724	0.43552	0.463801	0.486425	0.526018	0.466629	0.528846	0.486425	0.568439	0.551471	0.605204	0.622172	0.622172	0.613688	0.627828	0.641968	0.695701	0.650452	0.695701	0.701357	0.786199	0.749434	0.746606	0.769231	0.732466	0.791855	0.845588	0.876697	0.876697	0.921946	0.93043
	0.13009	0.186652	0.223416	0.155543	0.21776	0.195136	0.20362	0.285633	0.265837	0.240385	0.328054	0.243213	0.378959	0.361991	0.390271	0.427036	0.466629	0.424208	0.415724	0.520362	0.486425	0.492081	0.49491	0.492081	0.528846	0.486425	0.565611	0.526018	0.52319	0.579751	0.582579	0.574095	0.579751	0.622172	0.690045	0.656109	0.704186	0.658937	0.825792	0.650452	0.701357	0.763575	0.81448	0.675905	0.75509	0.822964	0.91629	0.822964	0.893665
	0.0989819	0.132919	0.127262	0.20362	0.214932	0.240385	0.200792	0.246041	0.282805	0.251697	0.277149	0.322398	0.390271	0.364819	0.444005	0.350679	0.415724	0.43552	0.412896	0.438348	0.469457	0.458145	0.497738	0.557127	0.480769	0.497738	0.574095	0.511878	0.585407	0.571267	0.605204	0.562783	0.647624	0.653281	0.619344	0.667421	0.707014	0.647624	0.627828	0.75509	0.684389	0.732466	0.760747	0.817308	0.81448	0.791855	0.817308	0.805995	0.803167
	0.149887	0.166855	0.149887	0.166855	0.152715	0.183824	0.246041	0.240385	0.243213	0.302602	0.248869	0.316742	0.376131	0.279977	0.370475	0.415724	0.299774	0.367647	0.412896	0.455317	0.42138	0.455317	0.477941	0.446833	0.460973	0.531674	0.554299	0.511878	0.551471	0.540158	0.602376	0.565611	0.588235	0.596719	0.675905	0.707014	0.709842	0.695701	0.667421	0.698529	0.698529	0.769231	0.763575	0.803167	0.839932	0.800339	0.84276	0.873869	0.876697
	0.135747	0.141403	0.149887	0.147059	0.132919	0.214932	0.200792	0.274321	0.257353	0.246041	0.268665	0.254525	0.330882	0.373303	0.330882	0.401584	0.370475	0.427036	0.404412	0.486425	0.449661	0.480769	0.455317	0.463801	0.480769	0.540158	0.52319	0.545814	0.520362	0.534502	0.625	0.526018	0.616516	0.661765	0.658937	0.698529	0.622172	0.721154	0.678733	0.650452	0.687217	0.735294	0.82862	0.695701	0.678733	0.848416	0.879525	0.797511	0.902149
	0.121606	0.0961538	0.132919	0.152715	0.141403	0.172511	0.240385	0.20362	0.251697	0.294118	0.237557	0.316742	0.299774	0.308258	0.342195	0.330882	0.432692	0.364819	0.432692	0.429864	0.398756	0.438348	0.441176	0.480769	0.511878	0.458145	0.49491	0.61086	0.520362	0.596719	0.531674	0.622172	0.599548	0.684389	0.633484	0.684389	0.596719	0.723982	0.641968	0.673077	0.692873	0.692873	0.687217	0.774887	0.704186	0.769231	0.797511	0.879525	0.749434
	0.10181	0.118778	0.107466	0.158371	0.192308	0.183824	0.152715	0.197964	0.234729	0.21776	0.271493	0.316742	0.254525	0.325226	0.299774	0.376131	0.313914	0.339367	0.364819	0.40724	0.361991	0.43552	0.438348	0.438348	0.438348	0.52319	0.514706	0.554299	0.542986	0.483597	0.548643	0.559955	0.619344	0.616516	0.582579	0.63914	0.576923	0.636312	0.636312	0.636312	0.757919	0.690045	0.743778	0.746606	0.661765	0.763575	0.769231	0.837104	0.84276
	0.0622172	0.0961538	0.121606	0.127262	0.164027	0.197964	0.197964	0.206448	0.220588	0.234729	0.234729	0.260181	0.263009	0.268665	0.353507	0.395928	0.342195	0.367647	0.376131	0.401584	0.339367	0.40724	0.43552	0.458145	0.432692	0.483597	0.50905	0.446833	0.483597	0.463801	0.540158	0.599548	0.565611	0.526018	0.585407	0.647624	0.574095	0.582579	0.636312	0.633484	0.701357	0.695701	0.667421	0.709842	0.763575	0.709842	0.760747	0.820136	0.777715
	0.0791855	0.104638	0.158371	0.127262	0.141403	0.161199	0.135747	0.175339	0.197964	0.246041	0.268665	0.254525	0.277149	0.282805	0.316742	0.282805	0.345023	0.370475	0.313914	0.42138	0.401584	0.412896	0.367647	0.466629	0.542986	0.438348	0.492081	0.480769	0.446833	0.557127	0.497738	0.534502	0.557127	0.551471	0.576923	0.559955	0.622172	0.574095	0.675905	0.647624	0.704186	0.701357	0.684389	0.738122	0.72681	0.709842	0.743778	0.848416	0.743778
	0.0735294	0.0678733	0.0933258	0.118778	0.144231	0.127262	0.152715	0.135747	0.164027	0.166855	0.214932	0.237557	0.246041	0.248869	0.29129	0.265837	0.339367	0.384615	0.424208	0.359163	0.390271	0.336538	0.418552	0.444005	0.427036	0.452489	0.480769	0.486425	0.548643	0.559955	0.588235	0.540158	0.576923	0.61086	0.593891	0.625	0.627828	0.542986	0.593891	0.709842	0.701357	0.695701	0.633484	0.721154	0.729638	0.718326	0.851244	0.763575	0.803167
	0.0933258	0.0593891	0.0933258	0.0707014	0.104638	0.104638	0.124434	0.155543	0.212104	0.18948	0.234729	0.246041	0.246041	0.279977	0.260181	0.302602	0.277149	0.33371	0.339367	0.384615	0.370475	0.376131	0.42138	0.3931	0.472285	0.463801	0.483597	0.511878	0.466629	0.531674	0.514706	0.511878	0.596719	0.619344	0.53733	0.608032	0.534502	0.551471	0.596719	0.667421	0.664593	0.664593	0.701357	0.707014	0.774887	0.701357	0.780543	0.735294	0.825792
	0.0933258	0.0989819	0.0961538	0.124434	0.0763575	0.118778	0.138575	0.155543	0.172511	0.178167	0.212104	0.212104	0.246041	0.226244	0.243213	0.274321	0.294118	0.299774	0.342195	0.282805	0.373303	0.342195	0.342195	0.376131	0.395928	0.466629	0.395928	0.410068	0.455317	0.503394	0.506222	0.455317	0.528846	0.526018	0.559955	0.630656	0.613688	0.582579	0.670249	0.664593	0.63914	0.656109	0.704186	0.707014	0.71267	0.72681	0.82862	0.735294	0.715498
	0.0735294	0.0791855	0.0735294	0.0933258	0.11595	0.158371	0.107466	0.155543	0.178167	0.183824	0.20362	0.18948	0.21776	0.251697	0.265837	0.246041	0.274321	0.308258	0.316742	0.350679	0.364819	0.412896	0.390271	0.336538	0.429864	0.452489	0.418552	0.412896	0.455317	0.506222	0.562783	0.551471	0.588235	0.554299	0.602376	0.545814	0.576923	0.692873	0.605204	0.602376	0.656109	0.695701	0.641968	0.692873	0.687217	0.619344	0.701357	0.791855	0.695701
	0.0395928	0.0311086	0.0565611	0.0763575	0.0678733	0.104638	0.127262	0.152715	0.149887	0.155543	0.169683	0.195136	0.21776	0.265837	0.246041	0.277149	0.274321	0.29129	0.342195	0.325226	0.322398	0.359163	0.42138	0.475113	0.441176	0.387443	0.517534	0.455317	0.486425	0.517534	0.517534	0.511878	0.599548	0.506222	0.50905	0.596719	0.548643	0.636312	0.63914	0.625	0.63914	0.602376	0.709842	0.692873	0.630656	0.701357	0.698529	0.757919	0.690045
	0.0339367	0.0678733	0.0395928	0.0763575	0.110294	0.0791855	0.13009	0.104638	0.124434	0.155543	0.155543	0.158371	0.21776	0.20362	0.248869	0.271493	0.277149	0.271493	0.316742	0.254525	0.30543	0.328054	0.356335	0.404412	0.3931	0.446833	0.401584	0.458145	0.427036	0.463801	0.441176	0.472285	0.568439	0.548643	0.511878	0.571267	0.644796	0.579751	0.497738	0.582579	0.61086	0.585407	0.650452	0.613688	0.647624	0.738122	0.650452	0.760747	0.698529
	0.0565611	0.053733	0.0424208	0.0707014	0.0678733	0.0650452	0.149887	0.132919	0.13009	0.158371	0.155543	0.183824	0.212104	0.220588	0.229072	0.243213	0.240385	0.265837	0.294118	0.285633	0.339367	0.347851	0.370475	0.42138	0.342195	0.359163	0.376131	0.376131	0.3931	0.458145	0.483597	0.500566	0.548643	0.489253	0.542986	0.458145	0.559955	0.591063	0.559955	0.545814	0.653281	0.625	0.715498	0.695701	0.687217	0.630656	0.599548	0.749434	0.839932
	0.0254525	0.0339367	0.053733	0.053733	0.050905	0.113122	0.0763575	0.0848416	0.0989819	0.149887	0.127262	0.138575	0.183824	0.172511	0.192308	0.251697	0.226244	0.226244	0.268665	0.248869	0.311086	0.347851	0.271493	0.347851	0.378959	0.387443	0.427036	0.367647	0.503394	0.410068	0.404412	0.486425	0.562783	0.466629	0.503394	0.596719	0.571267	0.542986	0.576923	0.709842	0.593891	0.622172	0.622172	0.574095	0.718326	0.667421	0.681561	0.675905	0.644796
	0.0452489	0.0282805	0.0480769	0.0424208	0.0763575	0.0707014	0.0735294	0.0876697	0.141403	0.141403	0.158371	0.127262	0.169683	0.186652	0.175339	0.197964	0.257353	0.274321	0.260181	0.299774	0.214932	0.347851	0.316742	0.395928	0.345023	0.367647	0.404412	0.506222	0.404412	0.415724	0.40724	0.412896	0.506222	0.475113	0.50905	0.540158	0.548643	0.545814	0.542986	0.664593	0.557127	0.650452	0.596719	0.622172	0.627828	0.695701	0.653281	0.664593	0.644796
	0.0197964	0.0424208	0.0311086	0.0452489	0.050905	0.0480769	0.0961538	0.0791855	0.0707014	0.127262	0.113122	0.13009	0.127262	0.152715	0.172511	0.246041	0.214932	0.243213	0.302602	0.274321	0.260181	0.294118	0.285633	0.373303	0.325226	0.441176	0.424208	0.42138	0.441176	0.42138	0.432692	0.49491	0.480769	0.517534	0.53733	0.492081	0.531674	0.511878	0.528846	0.574095	0.540158	0.633484	0.591063	0.633484	0.661765	0.701357	0.63914	0.687217	0.760747
	0.0311086	0.0141403	0.0311086	0.0311086	0.0367647	0.0565611	0.0367647	0.0763575	0.0735294	0.107466	0.10181	0.121606	0.169683	0.147059	0.169683	0.172511	0.183824	0.277149	0.254525	0.279977	0.279977	0.30543	0.322398	0.316742	0.347851	0.361991	0.395928	0.387443	0.398756	0.42138	0.449661	0.511878	0.49491	0.460973	0.463801	0.520362	0.458145	0.514706	0.562783	0.562783	0.53733	0.526018	0.559955	0.684389	0.588235	0.616516	0.636312	0.619344	0.625
	0.0452489	0.00848416	0.0367647	0.0339367	0.0735294	0.0311086	0.0763575	0.0707014	0.0876697	0.0763575	0.0933258	0.138575	0.149887	0.127262	0.164027	0.183824	0.186652	0.200792	0.169683	0.246041	0.260181	0.288462	0.29129	0.336538	0.350679	0.350679	0.378959	0.376131	0.412896	0.452489	0.424208	0.381787	0.438348	0.503394	0.531674	0.526018	0.463801	0.576923	0.500566	0.50905	0.559955	0.582579	0.588235	0.559955	0.608032	0.675905	0.619344	0.667421	0.735294
	0.0311086	0.0226244	0.0395928	0.0367647	0.0367647	0.0424208	0.0622172	0.050905	0.0820136	0.0848416	0.110294	0.11595	0.118778	0.144231	0.172511	0.169683	0.220588	0.197964	0.197964	0.260181	0.257353	0.243213	0.33371	0.302602	0.31957	0.330882	0.271493	0.418552	0.415724	0.444005	0.432692	0.418552	0.517534	0.500566	0.410068	0.480769	0.492081	0.53733	0.568439	0.557127	0.602376	0.576923	0.551471	0.511878	0.591063	0.625	0.593891	0.650452	0.661765
	0.0254525	0.0197964	0.0141403	0.0367647	0.0254525	0.0339367	0.053733	0.0480769	0.050905	0.0820136	0.118778	0.0904977	0.0876697	0.118778	0.135747	0.132919	0.172511	0.197964	0.180995	0.214932	0.260181	0.299774	0.240385	0.268665	0.308258	0.288462	0.325226	0.370475	0.33371	0.395928	0.378959	0.463801	0.452489	0.455317	0.480769	0.557127	0.545814	0.551471	0.565611	0.520362	0.562783	0.492081	0.574095	0.599548	0.571267	0.63914	0.695701	0.684389	0.554299
	0.00848416	0.00565611	0.0113122	0.0311086	0.0169683	0.0452489	0.0395928	0.050905	0.0593891	0.0650452	0.0593891	0.0650452	0.104638	0.110294	0.113122	0.127262	0.18948	0.178167	0.197964	0.243213	0.2319	0.299774	0.237557	0.282805	0.313914	0.336538	0.33371	0.429864	0.356335	0.3931	0.3931	0.401584	0.424208	0.432692	0.483597	0.429864	0.469457	0.449661	0.500566	0.588235	0.551471	0.49491	0.574095	0.602376	0.650452	0.591063	0.596719	0.622172	0.670249
	0.0113122	0.0169683	0.0141403	0.0113122	0.0339367	0.0282805	0.0367647	0.0452489	0.053733	0.0424208	0.0480769	0.0650452	0.0707014	0.113122	0.161199	0.110294	0.135747	0.161199	0.197964	0.158371	0.2319	0.234729	0.240385	0.279977	0.311086	0.311086	0.356335	0.33371	0.31957	0.370475	0.370475	0.469457	0.444005	0.438348	0.427036	0.466629	0.503394	0.497738	0.520362	0.557127	0.458145	0.591063	0.622172	0.579751	0.593891	0.622172	0.576923	0.593891	0.71267
	0.00565611	0.00848416	0.00848416	0.0197964	0.0480769	0.0311086	0.0169683	0.0452489	0.0367647	0.0452489	0.0395928	0.0820136	0.0650452	0.118778	0.121606	0.107466	0.192308	0.175339	0.178167	0.212104	0.214932	0.260181	0.263009	0.243213	0.282805	0.279977	0.336538	0.31957	0.384615	0.347851	0.401584	0.424208	0.40724	0.381787	0.526018	0.486425	0.53733	0.579751	0.497738	0.593891	0.534502	0.545814	0.562783	0.542986	0.540158	0.579751	0.545814	0.585407	0.562783
	0.00848416	0.0169683	0.0113122	0.00848416	0.0141403	0.0282805	0.0254525	0.0254525	0.050905	0.0452489	0.0876697	0.050905	0.050905	0.0707014	0.0904977	0.124434	0.138575	0.13009	0.178167	0.147059	0.206448	0.212104	0.226244	0.2319	0.277149	0.311086	0.330882	0.328054	0.342195	0.313914	0.378959	0.370475	0.384615	0.404412	0.460973	0.432692	0.460973	0.492081	0.52319	0.548643	0.503394	0.500566	0.528846	0.568439	0.545814	0.542986	0.591063	0.658937	0.625
	0.00282805	0.00565611	0.0141403	0.00848416	0.0113122	0.0169683	0.0367647	0.0282805	0.0424208	0.0452489	0.053733	0.050905	0.0876697	0.0593891	0.107466	0.0763575	0.0989819	0.149887	0.161199	0.135747	0.178167	0.21776	0.220588	0.263009	0.316742	0.29129	0.296946	0.282805	0.342195	0.294118	0.356335	0.418552	0.3931	0.424208	0.500566	0.418552	0.528846	0.492081	0.554299	0.49491	0.497738	0.458145	0.497738	0.531674	0.625	0.540158	0.599548	0.608032	0.605204
	NaN	0.00565611	0.0197964	0.0113122	0.00565611	0.0169683	0.0197964	0.0311086	0.0254525	0.0339367	0.0197964	0.0593891	0.0480769	0.0791855	0.0791855	0.0961538	0.0735294	0.121606	0.13009	0.144231	0.186652	0.13009	0.192308	0.20362	0.271493	0.265837	0.265837	0.31957	0.311086	0.30543	0.359163	0.387443	0.410068	0.398756	0.364819	0.446833	0.511878	0.424208	0.472285	0.486425	0.469457	0.50905	0.53733	0.551471	0.559955	0.545814	0.588235	0.557127	0.591063
	NaN	0.00282805	0.00565611	0.00848416	0.00848416	0.00565611	0.0113122	0.0367647	0.0282805	0.0141403	0.0424208	0.0452489	0.0678733	0.050905	0.0791855	0.0933258	0.0848416	0.0961538	0.0961538	0.166855	0.164027	0.124434	0.169683	0.226244	0.214932	0.243213	0.260181	0.33371	0.316742	0.328054	0.339367	0.345023	0.40724	0.364819	0.415724	0.384615	0.427036	0.404412	0.497738	0.469457	0.526018	0.559955	0.49491	0.540158	0.52319	0.627828	0.540158	0.608032	0.565611
	NaN	NaN	NaN	NaN	0.00282805	0.0113122	0.00848416	0.0254525	0.0254525	0.0141403	0.0282805	0.053733	0.0395928	0.050905	0.0876697	0.0820136	0.0848416	0.110294	0.113122	0.135747	0.172511	0.164027	0.214932	0.172511	0.2319	0.265837	0.31957	0.299774	0.30543	0.313914	0.313914	0.339367	0.308258	0.350679	0.381787	0.3931	0.404412	0.395928	0.483597	0.460973	0.486425	0.506222	0.557127	0.475113	0.517534	0.517534	0.548643	0.542986	0.647624
	NaN	0.0113122	0.00282805	0.00282805	0.00282805	0.00848416	0.00282805	0.0254525	0.0169683	0.0169683	0.0197964	0.0424208	0.0367647	0.050905	0.0311086	0.0650452	0.10181	0.0848416	0.127262	0.13009	0.144231	0.183824	0.200792	0.197964	0.206448	0.220588	0.263009	0.294118	0.285633	0.328054	0.339367	0.31957	0.350679	0.364819	0.345023	0.359163	0.449661	0.452489	0.429864	0.466629	0.480769	0.472285	0.489253	0.520362	0.53733	0.542986	0.531674	0.554299	0.585407
	NaN	NaN	NaN	0.00282805	NaN	0.00565611	0.00565611	0.0113122	0.0113122	0.00848416	0.0197964	0.0282805	0.053733	0.0311086	0.050905	0.0622172	0.0565611	0.0961538	0.110294	0.13009	0.135747	0.147059	0.180995	0.175339	0.183824	0.237557	0.220588	0.20362	0.257353	0.257353	0.330882	0.302602	0.330882	0.356335	0.466629	0.373303	0.441176	0.43552	0.43552	0.477941	0.390271	0.477941	0.511878	0.472285	0.53733	0.576923	0.526018	0.526018	0.565611
	0.00848416	NaN	NaN	0.00282805	0.0113122	0.0113122	0.00565611	0.0113122	0.0254525	0.0141403	0.0113122	0.0424208	0.0113122	0.0339367	0.0622172	0.0565611	0.0622172	0.0650452	0.10181	0.0791855	0.0904977	0.110294	0.147059	0.175339	0.197964	0.175339	0.164027	0.206448	0.271493	0.263009	0.322398	0.31957	0.33371	0.282805	0.412896	0.458145	0.364819	0.424208	0.444005	0.455317	0.432692	0.432692	0.511878	0.520362	0.548643	0.52319	0.503394	0.602376	0.526018
	0.00282805	0.00282805	0.00282805	NaN	0.00848416	0.00848416	0.00848416	0.00282805	0.00282805	0.00565611	0.0169683	0.0254525	0.0226244	0.0254525	0.0367647	0.0367647	0.053733	0.0593891	0.0565611	0.0820136	0.124434	0.104638	0.11595	0.161199	0.141403	0.186652	0.20362	0.166855	0.209276	0.30543	0.274321	0.282805	0.274321	0.350679	0.359163	0.328054	0.387443	0.401584	0.410068	0.444005	0.444005	0.469457	0.404412	0.472285	0.492081	0.469457	0.565611	0.593891	0.562783
	NaN	0.00282805	NaN	NaN	NaN	NaN	0.00282805	0.00565611	0.0113122	0.0141403	0.0169683	0.0197964	0.0311086	0.0367647	0.0282805	0.0395928	0.0763575	0.0480769	0.0763575	0.0763575	0.0904977	0.104638	0.127262	0.132919	0.164027	0.178167	0.229072	0.172511	0.248869	0.246041	0.268665	0.257353	0.288462	0.339367	0.274321	0.353507	0.381787	0.345023	0.432692	0.404412	0.43552	0.466629	0.455317	0.441176	0.472285	0.514706	0.526018	0.49491	0.486425
	0.00282805	NaN	NaN	0.00282805	0.00282805	0.00282805	0.00282805	0.00282805	0.00565611	0.00565611	0.0197964	0.0141403	0.0113122	0.0197964	0.0197964	0.0367647	0.0367647	0.0311086	0.0593891	0.0763575	0.0622172	0.0622172	0.110294	0.132919	0.155543	0.149887	0.147059	0.212104	0.200792	0.209276	0.299774	0.277149	0.263009	0.308258	0.381787	0.342195	0.359163	0.404412	0.452489	0.449661	0.477941	0.452489	0.410068	0.475113	0.449661	0.520362	0.568439	0.542986	0.571267
	NaN	0.00282805	NaN	NaN	NaN	NaN	0.00282805	0.00282805	0.00565611	0.00282805	0.0113122	0.00282805	0.0113122	0.0254525	0.0197964	0.0197964	0.0254525	0.0565611	0.0565611	0.0593891	0.0707014	0.0791855	0.10181	0.104638	0.127262	0.149887	0.175339	0.175339	0.214932	0.195136	0.246041	0.237557	0.268665	0.294118	0.313914	0.33371	0.376131	0.387443	0.415724	0.376131	0.477941	0.401584	0.438348	0.458145	0.463801	0.500566	0.511878	0.542986	0.565611
	NaN	0.00282805	0.00282805	NaN	NaN	NaN	0.00282805	0.00282805	0.00282805	NaN	0.00848416	0.00565611	0.00848416	0.0113122	0.0197964	0.0169683	0.0311086	0.0424208	0.0339367	0.0678733	0.0622172	0.0848416	0.11595	0.127262	0.113122	0.127262	0.144231	0.200792	0.200792	0.229072	0.251697	0.279977	0.279977	0.277149	0.265837	0.296946	0.353507	0.418552	0.350679	0.328054	0.412896	0.404412	0.455317	0.43552	0.466629	0.449661	0.492081	0.49491	0.492081
	NaN	0.00282805	0.00282805	NaN	NaN	NaN	0.00282805	NaN	0.00565611	0.00282805	0.00565611	NaN	0.0226244	0.0197964	0.0197964	0.0113122	0.0226244	0.0452489	0.050905	0.050905	0.0565611	0.0735294	0.0848416	0.0876697	0.11595	0.118778	0.121606	0.138575	0.169683	0.183824	0.206448	0.220588	0.271493	0.350679	0.285633	0.347851	0.31957	0.322398	0.432692	0.322398	0.373303	0.410068	0.43552	0.410068	0.429864	0.469457	0.427036	0.542986	0.514706
	0.00282805	NaN	NaN	0.00282805	0.00282805	NaN	NaN	NaN	NaN	0.00282805	NaN	0.0113122	0.00848416	0.00565611	0.00848416	0.0141403	0.0254525	0.0282805	0.0452489	0.0282805	0.0367647	0.0452489	0.0678733	0.0707014	0.0904977	0.13009	0.141403	0.166855	0.152715	0.195136	0.178167	0.212104	0.257353	0.31957	0.282805	0.279977	0.248869	0.390271	0.342195	0.356335	0.401584	0.395928	0.339367	0.477941	0.444005	0.466629	0.492081	0.475113	0.562783
	NaN	NaN	NaN	NaN	NaN	NaN	NaN	0.00282805	0.00282805	NaN	0.00282805	0.00848416	0.00282805	0.00848416	0.00848416	0.0197964	0.0226244	0.0113122	0.0254525	0.0141403	0.0452489	0.0339367	0.0876697	0.0933258	0.0961538	0.110294	0.13009	0.118778	0.149887	0.175339	0.183824	0.180995	0.220588	0.243213	0.248869	0.279977	0.311086	0.29129	0.316742	0.3931	0.345023	0.404412	0.367647	0.449661	0.40724	0.503394	0.43552	0.441176	0.534502
	NaN	NaN	NaN	NaN	NaN	NaN	0.00282805	0.00282805	NaN	0.00282805	0.00282805	0.00848416	0.0113122	0.0169683	0.0197964	0.0197964	0.00565611	0.0169683	0.0311086	0.0197964	0.0367647	0.053733	0.0395928	0.0707014	0.0820136	0.11595	0.11595	0.104638	0.141403	0.138575	0.175339	0.200792	0.164027	0.214932	0.21776	0.251697	0.299774	0.294118	0.336538	0.376131	0.390271	0.381787	0.384615	0.398756	0.356335	0.477941	0.486425	0.492081	0.492081
	NaN	NaN	NaN	NaN	NaN	NaN	NaN	NaN	NaN	NaN	0.00565611	0.00282805	0.00282805	0.0113122	0.00282805	0.0141403	0.0226244	0.0226244	0.0339367	0.0311086	0.050905	0.0452489	0.053733	0.050905	0.0622172	0.10181	0.104638	0.107466	0.141403	0.152715	0.164027	0.147059	0.169683	0.223416	0.274321	0.263009	0.229072	0.282805	0.279977	0.313914	0.387443	0.345023	0.398756	0.398756	0.452489	0.452489	0.489253	0.489253	0.477941
	NaN	NaN	NaN	NaN	0.00282805	NaN	0.00282805	NaN	NaN	0.00282805	NaN	0.00848416	NaN	0.00848416	0.00282805	0.00848416	0.0141403	0.0141403	0.0141403	0.00565611	0.0169683	0.0254525	0.0424208	0.0367647	0.0678733	0.0989819	0.0650452	0.107466	0.0904977	0.149887	0.138575	0.192308	0.197964	0.18948	0.195136	0.223416	0.336538	0.296946	0.359163	0.33371	0.378959	0.415724	0.3931	0.395928	0.438348	0.469457	0.438348	0.404412	0.432692
	NaN	NaN	NaN	NaN	NaN	NaN	NaN	NaN	NaN	0.00282805	0.00282805	NaN	0.00282805	0.00565611	0.00282805	NaN	0.00282805	NaN	0.0113122	0.00565611	0.0169683	0.053733	0.0424208	0.0424208	0.0424208	0.053733	0.050905	0.0876697	0.107466	0.10181	0.118778	0.169683	0.175339	0.155543	0.166855	0.243213	0.246041	0.263009	0.234729	0.271493	0.288462	0.350679	0.353507	0.418552	0.387443	0.40724	0.429864	0.500566	0.446833
	NaN	0.00282805	NaN	NaN	NaN	NaN	NaN	NaN	NaN	NaN	0.00282805	NaN	0.00565611	0.00282805	NaN	0.00565611	0.00848416	0.0113122	0.00848416	0.00282805	0.0169683	0.0226244	0.0282805	0.0395928	0.050905	0.0735294	0.0820136	0.0678733	0.0763575	0.132919	0.113122	0.138575	0.186652	0.178167	0.197964	0.21776	0.2319	0.234729	0.240385	0.330882	0.330882	0.353507	0.381787	0.30543	0.364819	0.373303	0.418552	0.452489	0.475113
	NaN	NaN	NaN	NaN	NaN	NaN	NaN	NaN	NaN	NaN	NaN	NaN	0.00282805	NaN	0.00565611	0.00565611	NaN	0.0113122	0.00565611	0.0141403	0.0141403	0.0339367	0.0254525	0.0282805	0.0367647	0.0197964	0.0452489	0.0424208	0.0933258	0.0933258	0.0961538	0.118778	0.152715	0.175339	0.147059	0.234729	0.200792	0.257353	0.299774	0.294118	0.308258	0.322398	0.376131	0.373303	0.415724	0.40724	0.432692	0.356335	0.412896
	NaN	NaN	NaN	NaN	NaN	NaN	NaN	NaN	NaN	NaN	NaN	NaN	NaN	NaN	NaN	NaN	0.00848416	0.00848416	0.0226244	0.0113122	0.0141403	0.0282805	0.0339367	0.0254525	0.0311086	0.053733	0.050905	0.0678733	0.10181	0.0763575	0.121606	0.113122	0.107466	0.183824	0.20362	0.192308	0.243213	0.234729	0.29129	0.271493	0.282805	0.376131	0.311086	0.359163	0.345023	0.342195	0.378959	0.356335	0.412896
	NaN	NaN	NaN	NaN	NaN	NaN	NaN	NaN	NaN	0.00282805	NaN	NaN	NaN	0.00282805	NaN	NaN	0.00282805	0.0113122	0.00282805	0.00848416	0.0113122	0.0197964	0.0367647	0.0339367	0.0339367	0.0254525	0.0452489	0.0707014	0.0735294	0.0848416	0.104638	0.110294	0.121606	0.155543	0.175339	0.175339	0.180995	0.212104	0.195136	0.263009	0.257353	0.328054	0.364819	0.325226	0.387443	0.373303	0.395928	0.395928	0.486425
	NaN	NaN	NaN	NaN	0.00282805	NaN	NaN	NaN	NaN	NaN	0.00282805	NaN	0.00282805	NaN	0.00282805	0.00282805	0.00282805	0.00282805	0.00282805	0.0113122	0.0141403	0.0113122	0.00848416	0.0113122	0.0339367	0.050905	0.0282805	0.0311086	0.0480769	0.0480769	0.0820136	0.107466	0.11595	0.107466	0.144231	0.20362	0.164027	0.175339	0.251697	0.260181	0.192308	0.313914	0.288462	0.328054	0.373303	0.370475	0.367647	0.404412	0.500566
	NaN	NaN	NaN	NaN	NaN	NaN	NaN	NaN	NaN	NaN	NaN	0.00282805	NaN	NaN	NaN	NaN	0.00282805	0.00282805	0.00565611	0.00282805	0.00282805	0.00282805	0.0169683	0.0367647	0.0197964	0.0282805	0.0339367	0.0339367	0.050905	0.0876697	0.0565611	0.0820136	0.0933258	0.113122	0.124434	0.141403	0.161199	0.178167	0.2319	0.220588	0.234729	0.345023	0.350679	0.336538	0.350679	0.353507	0.342195	0.325226	0.347851
	NaN	NaN	NaN	NaN	NaN	NaN	NaN	NaN	NaN	NaN	NaN	NaN	NaN	NaN	NaN	0.00565611	0.00565611	0.00282805	NaN	NaN	NaN	0.0141403	0.00565611	0.0197964	NaN	0.0226244	0.0311086	0.0339367	0.0565611	0.0480769	0.0735294	0.053733	0.0791855	0.113122	0.121606	0.124434	0.132919	0.192308	0.214932	0.229072	0.234729	0.248869	0.302602	0.364819	0.364819	0.322398	0.328054	0.316742	0.410068
	NaN	NaN	NaN	NaN	NaN	NaN	NaN	NaN	NaN	NaN	NaN	NaN	NaN	NaN	NaN	0.00282805	NaN	NaN	0.00565611	NaN	0.00848416	NaN	0.00848416	0.0197964	0.00848416	0.0113122	0.0197964	0.0395928	0.0282805	0.0622172	0.0593891	0.0763575	0.0763575	0.121606	0.10181	0.147059	0.10181	0.172511	0.141403	0.166855	0.254525	0.265837	0.279977	0.342195	0.288462	0.339367	0.345023	0.356335	0.367647
	NaN	NaN	NaN	NaN	NaN	NaN	NaN	NaN	NaN	NaN	NaN	NaN	NaN	NaN	NaN	NaN	NaN	0.00282805	0.0113122	0.00282805	0.00565611	0.0113122	0.0141403	0.00848416	0.0141403	0.0282805	0.0169683	0.0311086	0.050905	0.050905	0.0791855	0.0452489	0.0735294	0.0961538	0.0933258	0.0961538	0.169683	0.18948	0.149887	0.141403	0.229072	0.246041	0.251697	0.234729	0.265837	0.302602	0.43552	0.33371	0.361991
	NaN	NaN	NaN	NaN	NaN	NaN	NaN	NaN	NaN	NaN	NaN	NaN	NaN	NaN	NaN	NaN	NaN	NaN	0.00282805	NaN	NaN	0.00282805	NaN	0.00282805	0.00282805	0.0113122	0.00848416	0.0311086	0.0169683	0.0452489	0.0593891	0.050905	0.050905	0.0763575	0.0876697	0.0763575	0.13009	0.172511	0.141403	0.166855	0.237557	0.195136	0.237557	0.257353	0.296946	0.279977	0.257353	0.370475	0.345023
	NaN	NaN	NaN	NaN	NaN	NaN	NaN	NaN	NaN	NaN	NaN	NaN	NaN	NaN	NaN	0.00282805	0.00282805	0.00282805	NaN	NaN	0.00282805	0.00282805	0.00282805	0.00282805	0.00848416	0.00282805	0.00848416	0.00282805	0.0169683	0.0311086	0.0339367	0.0367647	0.0395928	0.0791855	0.0904977	0.0848416	0.113122	0.10181	0.164027	0.169683	0.152715	0.195136	0.192308	0.226244	0.279977	0.311086	0.294118	0.30543	0.361991
	NaN	NaN	NaN	NaN	NaN	NaN	NaN	NaN	NaN	NaN	NaN	NaN	NaN	NaN	NaN	NaN	NaN	NaN	NaN	0.00282805	0.00282805	NaN	0.00282805	0.00848416	0.00565611	0.00848416	0.00848416	0.0113122	0.0254525	0.0254525	0.0282805	0.0254525	0.0452489	0.0707014	0.0593891	0.0791855	0.0707014	0.124434	0.147059	0.11595	0.175339	0.161199	0.21776	0.186652	0.21776	0.282805	0.271493	0.350679	0.29129
	NaN	NaN	NaN	NaN	NaN	NaN	NaN	NaN	NaN	NaN	NaN	NaN	NaN	NaN	NaN	NaN	NaN	NaN	NaN	NaN	0.00282805	NaN	0.00565611	0.00565611	NaN	NaN	0.0141403	0.00848416	0.0226244	0.0254525	0.0311086	0.0424208	0.0395928	0.0480769	0.0480769	0.0876697	0.0933258	0.0876697	0.124434	0.149887	0.113122	0.195136	0.169683	0.254525	0.257353	0.282805	0.274321	0.30543	0.285633
	NaN	NaN	NaN	NaN	NaN	NaN	NaN	NaN	NaN	NaN	NaN	0.00282805	NaN	NaN	NaN	0.00282805	0.00282805	NaN	0.00282805	NaN	NaN	NaN	NaN	0.00282805	0.00282805	0.0113122	0.00565611	0.00565611	0.0113122	0.0113122	0.00848416	0.0367647	0.0226244	0.0480769	0.0565611	0.0565611	0.0678733	0.0735294	0.0876697	0.107466	0.138575	0.149887	0.200792	0.20362	0.234729	0.257353	0.243213	0.257353	0.345023
	NaN	NaN	NaN	NaN	NaN	NaN	NaN	NaN	NaN	NaN	NaN	NaN	NaN	NaN	NaN	NaN	NaN	NaN	0.00282805	NaN	NaN	NaN	NaN	0.00565611	0.00282805	0.00848416	0.00565611	0.00848416	0.00565611	0.00282805	0.0282805	0.0282805	0.0367647	0.0339367	0.0254525	0.0565611	0.0395928	0.0735294	0.0707014	0.135747	0.138575	0.138575	0.164027	0.166855	0.192308	0.214932	0.271493	0.265837	0.347851
	NaN	NaN	NaN	NaN	NaN	NaN	NaN	NaN	NaN	NaN	NaN	NaN	NaN	NaN	NaN	NaN	NaN	NaN	NaN	NaN	0.00282805	NaN	0.00282805	NaN	0.00282805	0.00282805	NaN	0.00565611	0.00848416	0.00848416	0.0226244	0.0169683	0.0282805	0.0254525	0.050905	0.0593891	0.0424208	0.0735294	0.110294	0.0707014	0.152715	0.13009	0.110294	0.158371	0.223416	0.18948	0.200792	0.229072	0.282805
	NaN	NaN	NaN	NaN	NaN	NaN	NaN	NaN	NaN	NaN	NaN	NaN	NaN	NaN	NaN	NaN	NaN	NaN	NaN	NaN	NaN	NaN	NaN	NaN	0.00282805	0.00282805	0.00282805	0.00848416	0.0141403	0.00565611	0.0113122	0.0113122	0.0197964	0.0254525	0.0254525	0.0311086	0.053733	0.0820136	0.0791855	0.0904977	0.0876697	0.107466	0.124434	0.164027	0.178167	0.175339	0.237557	0.265837	0.251697
	NaN	NaN	NaN	NaN	NaN	NaN	NaN	NaN	NaN	NaN	NaN	NaN	NaN	NaN	NaN	NaN	NaN	NaN	0.00282805	NaN	NaN	NaN	NaN	0.00282805	0.00282805	0.00282805	NaN	NaN	0.00565611	0.0113122	0.0113122	0.0113122	0.0113122	0.0311086	0.0282805	0.0395928	0.0424208	0.0452489	0.0735294	0.0904977	0.10181	0.135747	0.107466	0.180995	0.166855	0.172511	0.240385	0.206448	0.223416
	NaN	NaN	NaN	NaN	NaN	NaN	NaN	NaN	NaN	NaN	NaN	NaN	NaN	NaN	NaN	NaN	NaN	NaN	NaN	NaN	NaN	NaN	0.00282805	NaN	NaN	0.00282805	NaN	0.00282805	0.00848416	0.00282805	0.0169683	0.0197964	0.0282805	0.0197964	0.0226244	0.0339367	0.0452489	0.053733	0.0565611	0.0763575	0.0820136	0.127262	0.118778	0.121606	0.183824	0.161199	0.183824	0.2319	0.226244
	NaN	NaN	NaN	NaN	NaN	NaN	NaN	NaN	NaN	NaN	NaN	NaN	0.00282805	NaN	NaN	NaN	NaN	NaN	NaN	NaN	0.00282805	NaN	0.00282805	NaN	NaN	0.00282805	NaN	0.00565611	0.00565611	0.00565611	0.00565611	0.0169683	0.0141403	0.00848416	0.0311086	0.0197964	0.0197964	0.0480769	0.053733	0.0848416	0.0707014	0.0820136	0.118778	0.127262	0.20362	0.183824	0.141403	0.183824	0.220588
	NaN	NaN	NaN	NaN	NaN	NaN	NaN	NaN	NaN	NaN	NaN	NaN	NaN	NaN	NaN	NaN	NaN	NaN	NaN	NaN	NaN	0.00282805	NaN	NaN	NaN	NaN	NaN	NaN	0.00848416	0.00848416	0.00282805	0.00848416	0.0141403	0.00848416	0.0141403	0.0113122	0.0226244	0.0339367	0.0339367	0.050905	0.0367647	0.113122	0.0763575	0.104638	0.132919	0.124434	0.161199	0.169683	0.234729
	NaN	NaN	NaN	NaN	NaN	NaN	NaN	NaN	NaN	NaN	NaN	NaN	NaN	NaN	NaN	NaN	NaN	NaN	NaN	NaN	NaN	NaN	NaN	NaN	NaN	NaN	0.00565611	NaN	NaN	NaN	0.00282805	0.0169683	0.00565611	0.0169683	0.00565611	0.0197964	0.0197964	0.0197964	0.0282805	0.0565611	0.0395928	0.0593891	0.0904977	0.11595	0.10181	0.127262	0.147059	0.197964	0.164027
	NaN	NaN	NaN	NaN	NaN	NaN	NaN	NaN	NaN	NaN	NaN	NaN	NaN	NaN	NaN	NaN	NaN	NaN	NaN	NaN	NaN	NaN	NaN	NaN	NaN	NaN	NaN	0.00282805	0.00282805	NaN	0.00282805	0.00565611	0.00282805	0.0113122	0.00848416	0.0113122	0.0282805	0.0254525	0.0311086	0.0311086	0.050905	0.0424208	0.0707014	0.0933258	0.0707014	0.0650452	0.127262	0.144231	0.192308
	NaN	NaN	NaN	NaN	NaN	NaN	NaN	NaN	NaN	NaN	NaN	NaN	NaN	NaN	NaN	NaN	NaN	NaN	NaN	NaN	NaN	NaN	NaN	NaN	NaN	NaN	NaN	NaN	NaN	NaN	NaN	0.00282805	0.00282805	0.00282805	0.00848416	0.00282805	0.00282805	0.0339367	0.0197964	0.0367647	0.0480769	0.0282805	0.0565611	0.0791855	0.0735294	0.0904977	0.10181	0.144231	0.192308
	NaN	NaN	NaN	NaN	NaN	NaN	NaN	NaN	NaN	NaN	NaN	NaN	NaN	NaN	NaN	NaN	NaN	NaN	NaN	NaN	NaN	NaN	NaN	NaN	NaN	NaN	NaN	NaN	NaN	NaN	NaN	0.00565611	0.00565611	0.00848416	0.0113122	0.0113122	0.00565611	0.0113122	0.0367647	0.0311086	0.0480769	0.0424208	0.050905	0.0707014	0.0650452	0.0961538	0.118778	0.138575	0.144231
	NaN	NaN	NaN	NaN	NaN	NaN	NaN	NaN	NaN	NaN	NaN	NaN	NaN	NaN	NaN	NaN	NaN	NaN	NaN	NaN	NaN	NaN	0.00282805	NaN	NaN	NaN	NaN	NaN	0.00565611	NaN	0.00282805	0.00565611	0.00848416	NaN	0.00282805	0.00565611	0.0113122	0.0197964	0.00848416	0.0254525	0.0282805	0.0169683	0.0282805	0.0565611	0.0820136	0.0622172	0.107466	0.0848416	0.11595
	NaN	NaN	NaN	NaN	NaN	NaN	NaN	NaN	NaN	NaN	NaN	NaN	NaN	NaN	NaN	NaN	NaN	NaN	NaN	NaN	NaN	NaN	NaN	NaN	NaN	NaN	0.00282805	NaN	NaN	0.00282805	0.00282805	0.00282805	0.00565611	NaN	0.00565611	0.00282805	0.0141403	0.0169683	0.0169683	0.0395928	0.0254525	0.0282805	0.0452489	0.0339367	0.0452489	0.0820136	0.0707014	0.0933258	0.132919
	NaN	NaN	NaN	NaN	NaN	NaN	NaN	NaN	NaN	NaN	NaN	NaN	NaN	NaN	NaN	NaN	NaN	NaN	NaN	NaN	NaN	NaN	NaN	NaN	NaN	NaN	NaN	NaN	0.00282805	NaN	0.00565611	0.00282805	0.00565611	0.00565611	0.00282805	0.00282805	0.00848416	0.0169683	0.00848416	0.0282805	0.0226244	0.0169683	0.0311086	0.0282805	0.0395928	0.0593891	0.0678733	0.0848416	0.0820136
	NaN	NaN	NaN	NaN	NaN	NaN	NaN	NaN	NaN	NaN	NaN	NaN	NaN	NaN	NaN	NaN	NaN	NaN	NaN	NaN	NaN	NaN	NaN	NaN	NaN	NaN	NaN	NaN	NaN	0.00282805	NaN	NaN	0.00282805	0.00565611	0.0113122	0.00565611	0.00282805	NaN	0.0141403	0.0141403	0.0113122	0.0141403	0.0339367	0.0452489	0.0282805	0.050905	0.0480769	0.0904977	0.053733
	NaN	NaN	NaN	NaN	NaN	NaN	NaN	NaN	NaN	NaN	NaN	NaN	NaN	NaN	NaN	NaN	NaN	NaN	NaN	NaN	NaN	NaN	NaN	NaN	NaN	NaN	NaN	NaN	NaN	NaN	NaN	NaN	0.00565611	NaN	0.00282805	0.00282805	0.00282805	NaN	0.00848416	0.0113122	0.0254525	0.00565611	0.0254525	0.0254525	0.0282805	0.0395928	0.0707014	0.0735294	0.0763575
	NaN	NaN	NaN	NaN	NaN	NaN	NaN	NaN	NaN	NaN	NaN	NaN	NaN	NaN	NaN	NaN	NaN	NaN	NaN	NaN	NaN	0.00282805	NaN	NaN	NaN	NaN	NaN	NaN	NaN	NaN	NaN	NaN	0.00282805	NaN	NaN	0.00282805	0.00282805	0.00848416	0.00282805	0.0113122	0.0169683	0.0141403	0.0282805	0.0254525	0.0197964	0.0650452	0.0339367	0.0678733	0.050905
	NaN	NaN	NaN	NaN	NaN	NaN	NaN	NaN	NaN	NaN	NaN	NaN	NaN	NaN	NaN	NaN	NaN	NaN	NaN	NaN	NaN	NaN	NaN	NaN	NaN	NaN	NaN	NaN	NaN	NaN	NaN	NaN	0.00282805	NaN	NaN	NaN	NaN	NaN	0.0141403	0.00565611	0.00565611	0.0141403	0.0169683	0.0169683	0.0254525	0.0367647	0.0480769	0.0622172	0.0678733
	NaN	NaN	NaN	NaN	NaN	NaN	NaN	NaN	NaN	NaN	NaN	NaN	NaN	NaN	NaN	NaN	NaN	NaN	NaN	NaN	NaN	NaN	NaN	NaN	NaN	NaN	NaN	NaN	NaN	0.00282805	NaN	0.00565611	NaN	0.00282805	NaN	0.00848416	0.00282805	NaN	0.00282805	0.00282805	0.00565611	0.00848416	0.0169683	0.00282805	0.0197964	0.0254525	0.0339367	0.0763575	0.0622172
	NaN	NaN	NaN	NaN	NaN	NaN	NaN	NaN	NaN	NaN	NaN	NaN	NaN	NaN	NaN	NaN	NaN	NaN	NaN	NaN	NaN	NaN	NaN	NaN	NaN	NaN	NaN	NaN	NaN	NaN	NaN	NaN	NaN	NaN	NaN	NaN	0.00282805	0.00282805	0.00282805	0.00848416	0.0169683	0.0197964	0.00565611	0.0113122	0.0254525	0.0311086	0.0395928	0.0367647	0.0395928
	NaN	NaN	NaN	NaN	NaN	NaN	NaN	NaN	NaN	NaN	NaN	NaN	NaN	NaN	NaN	NaN	NaN	NaN	NaN	NaN	NaN	NaN	NaN	NaN	NaN	NaN	NaN	NaN	NaN	NaN	NaN	NaN	NaN	0.00282805	0.00565611	NaN	0.00282805	0.00565611	0.00282805	0.00282805	NaN	0.00848416	0.0141403	0.00565611	0.0197964	0.0254525	0.0282805	0.0282805	0.0367647
	NaN	NaN	NaN	NaN	NaN	NaN	NaN	NaN	NaN	NaN	NaN	NaN	NaN	NaN	NaN	NaN	NaN	NaN	NaN	NaN	NaN	NaN	NaN	NaN	NaN	NaN	NaN	NaN	NaN	NaN	NaN	NaN	NaN	NaN	NaN	NaN	NaN	NaN	NaN	0.00565611	0.00565611	NaN	0.00848416	0.00848416	0.00565611	0.0141403	0.0282805	0.0282805	0.0395928
	NaN	NaN	NaN	NaN	NaN	NaN	NaN	NaN	NaN	NaN	NaN	NaN	NaN	NaN	NaN	NaN	NaN	NaN	NaN	NaN	NaN	NaN	NaN	NaN	NaN	NaN	NaN	NaN	NaN	NaN	NaN	NaN	NaN	0.00282805	NaN	NaN	NaN	NaN	NaN	0.00565611	0.00282805	0.00282805	0.00848416	NaN	0.0141403	0.00848416	0.0226244	0.0169683	0.0169683
	NaN	NaN	NaN	NaN	NaN	NaN	NaN	NaN	NaN	NaN	NaN	NaN	NaN	NaN	NaN	NaN	NaN	NaN	NaN	NaN	NaN	NaN	NaN	NaN	NaN	NaN	NaN	NaN	NaN	NaN	NaN	NaN	NaN	NaN	NaN	NaN	NaN	NaN	NaN	0.00282805	NaN	0.00282805	0.00848416	0.00848416	NaN	0.0113122	0.0169683	0.00282805	0.0254525
	NaN	NaN	NaN	NaN	NaN	NaN	NaN	NaN	NaN	NaN	NaN	NaN	NaN	NaN	NaN	NaN	NaN	NaN	NaN	NaN	NaN	NaN	NaN	NaN	NaN	NaN	NaN	NaN	NaN	NaN	NaN	NaN	NaN	NaN	0.00282805	0.00282805	NaN	0.00282805	NaN	NaN	0.00282805	0.00848416	0.00848416	NaN	0.00565611	0.00282805	0.00565611	0.0254525	0.0254525
	NaN	NaN	NaN	NaN	NaN	NaN	NaN	NaN	NaN	NaN	NaN	NaN	NaN	NaN	NaN	NaN	NaN	NaN	NaN	NaN	NaN	NaN	NaN	NaN	NaN	NaN	NaN	NaN	NaN	NaN	NaN	NaN	NaN	NaN	0.00282805	NaN	NaN	NaN	NaN	NaN	NaN	NaN	0.00565611	0.00565611	0.0169683	NaN	0.0141403	0.0141403	0.0141403
	NaN	NaN	NaN	NaN	NaN	NaN	NaN	NaN	NaN	NaN	NaN	NaN	NaN	NaN	NaN	NaN	NaN	NaN	NaN	NaN	NaN	NaN	NaN	NaN	NaN	NaN	NaN	NaN	NaN	NaN	NaN	NaN	NaN	NaN	NaN	NaN	NaN	NaN	NaN	NaN	NaN	0.00282805	NaN	NaN	0.00565611	0.00565611	0.00282805	0.0113122	0.0254525
	NaN	NaN	NaN	NaN	NaN	NaN	NaN	NaN	NaN	NaN	NaN	NaN	NaN	NaN	NaN	NaN	NaN	NaN	NaN	NaN	NaN	NaN	NaN	NaN	NaN	NaN	NaN	NaN	NaN	NaN	NaN	NaN	NaN	NaN	NaN	NaN	NaN	NaN	NaN	NaN	NaN	NaN	0.00565611	0.00282805	0.00282805	0.00282805	0.00282805	0.00565611	0.0113122
	NaN	NaN	NaN	NaN	NaN	NaN	NaN	NaN	NaN	NaN	NaN	NaN	NaN	NaN	NaN	NaN	NaN	NaN	NaN	NaN	NaN	NaN	NaN	NaN	NaN	NaN	NaN	NaN	NaN	NaN	NaN	NaN	NaN	NaN	NaN	NaN	NaN	NaN	NaN	NaN	NaN	0.00282805	NaN	0.00565611	0.00282805	NaN	0.00565611	0.00282805	0.0113122
	NaN	NaN	NaN	NaN	NaN	NaN	NaN	NaN	NaN	NaN	NaN	NaN	NaN	NaN	NaN	NaN	NaN	NaN	NaN	NaN	NaN	NaN	NaN	NaN	NaN	NaN	NaN	NaN	NaN	NaN	NaN	NaN	NaN	NaN	NaN	NaN	NaN	NaN	NaN	NaN	0.00565611	NaN	NaN	0.00565611	NaN	0.00282805	0.00282805	NaN	0.0113122
	NaN	NaN	NaN	NaN	NaN	NaN	NaN	NaN	NaN	NaN	NaN	NaN	NaN	NaN	NaN	NaN	NaN	NaN	NaN	NaN	NaN	NaN	NaN	NaN	NaN	NaN	NaN	NaN	NaN	NaN	NaN	NaN	NaN	NaN	NaN	NaN	NaN	NaN	NaN	NaN	NaN	NaN	0.00565611	NaN	NaN	NaN	NaN	0.00848416	0.0113122
	NaN	NaN	NaN	NaN	NaN	NaN	NaN	NaN	NaN	NaN	NaN	NaN	NaN	NaN	NaN	NaN	NaN	NaN	NaN	NaN	NaN	NaN	NaN	NaN	NaN	NaN	NaN	NaN	NaN	NaN	NaN	NaN	NaN	NaN	NaN	NaN	NaN	NaN	NaN	NaN	NaN	NaN	0.00282805	NaN	NaN	NaN	0.00282805	0.00565611	0.00282805
	NaN	NaN	NaN	NaN	NaN	NaN	NaN	NaN	NaN	NaN	NaN	NaN	NaN	NaN	NaN	NaN	NaN	NaN	NaN	NaN	NaN	NaN	NaN	NaN	NaN	NaN	NaN	NaN	NaN	NaN	NaN	NaN	NaN	NaN	NaN	NaN	NaN	NaN	NaN	NaN	NaN	NaN	NaN	NaN	0.00282805	0.00282805	0.00282805	NaN	0.00565611
	NaN	NaN	NaN	NaN	NaN	NaN	NaN	NaN	NaN	NaN	NaN	NaN	NaN	NaN	NaN	NaN	NaN	NaN	NaN	NaN	NaN	NaN	NaN	NaN	NaN	NaN	NaN	NaN	NaN	NaN	NaN	NaN	NaN	NaN	NaN	NaN	NaN	NaN	NaN	NaN	NaN	NaN	NaN	NaN	NaN	NaN	NaN	0.00282805	0.00565611
	NaN	NaN	NaN	NaN	NaN	NaN	NaN	NaN	NaN	NaN	NaN	NaN	NaN	NaN	NaN	NaN	NaN	NaN	NaN	NaN	NaN	NaN	NaN	NaN	NaN	NaN	NaN	NaN	NaN	NaN	NaN	NaN	NaN	NaN	NaN	NaN	NaN	NaN	NaN	NaN	NaN	NaN	NaN	NaN	0.00282805	NaN	NaN	0.00282805	0.00282805
	NaN	NaN	NaN	NaN	NaN	NaN	NaN	NaN	NaN	NaN	NaN	NaN	NaN	NaN	NaN	NaN	NaN	NaN	NaN	NaN	NaN	NaN	NaN	NaN	NaN	NaN	NaN	NaN	NaN	NaN	NaN	NaN	NaN	NaN	NaN	NaN	NaN	NaN	NaN	NaN	NaN	NaN	NaN	NaN	NaN	NaN	0.00282805	NaN	NaN
	NaN	NaN	NaN	NaN	NaN	NaN	NaN	NaN	NaN	NaN	NaN	NaN	NaN	NaN	NaN	NaN	NaN	NaN	NaN	NaN	NaN	NaN	NaN	NaN	NaN	NaN	NaN	NaN	NaN	NaN	NaN	NaN	NaN	NaN	NaN	NaN	NaN	NaN	NaN	NaN	NaN	NaN	NaN	NaN	NaN	NaN	NaN	NaN	NaN
	NaN	NaN	NaN	NaN	NaN	NaN	NaN	NaN	NaN	NaN	NaN	NaN	NaN	NaN	NaN	NaN	NaN	NaN	NaN	NaN	NaN	NaN	NaN	NaN	NaN	NaN	NaN	NaN	NaN	NaN	NaN	NaN	NaN	NaN	NaN	NaN	NaN	NaN	NaN	NaN	NaN	NaN	NaN	NaN	NaN	NaN	NaN	NaN	NaN
	NaN	NaN	NaN	NaN	NaN	NaN	NaN	NaN	NaN	NaN	NaN	NaN	NaN	NaN	NaN	NaN	NaN	NaN	NaN	NaN	NaN	NaN	NaN	NaN	NaN	NaN	NaN	NaN	NaN	NaN	NaN	NaN	NaN	NaN	NaN	NaN	NaN	NaN	NaN	NaN	NaN	NaN	NaN	NaN	NaN	NaN	0.00282805	NaN	NaN
	NaN	NaN	NaN	NaN	NaN	NaN	NaN	NaN	NaN	NaN	NaN	NaN	NaN	NaN	NaN	NaN	NaN	NaN	NaN	NaN	NaN	NaN	NaN	NaN	NaN	NaN	NaN	NaN	NaN	NaN	NaN	NaN	NaN	NaN	NaN	NaN	NaN	NaN	NaN	NaN	NaN	NaN	NaN	NaN	NaN	NaN	NaN	NaN	NaN
	NaN	NaN	NaN	NaN	NaN	NaN	NaN	NaN	NaN	NaN	NaN	NaN	NaN	NaN	NaN	NaN	NaN	NaN	NaN	NaN	NaN	NaN	NaN	NaN	NaN	NaN	NaN	NaN	NaN	NaN	NaN	NaN	NaN	NaN	NaN	NaN	NaN	NaN	NaN	NaN	NaN	NaN	NaN	NaN	NaN	NaN	NaN	0.00282805	NaN
	NaN	NaN	NaN	NaN	NaN	NaN	NaN	NaN	NaN	NaN	NaN	NaN	NaN	NaN	NaN	NaN	NaN	NaN	NaN	NaN	NaN	NaN	NaN	NaN	NaN	NaN	NaN	NaN	NaN	NaN	NaN	NaN	NaN	NaN	NaN	NaN	NaN	NaN	NaN	NaN	NaN	NaN	NaN	NaN	NaN	NaN	NaN	NaN	NaN
	NaN	NaN	NaN	NaN	NaN	NaN	NaN	NaN	NaN	NaN	NaN	NaN	NaN	NaN	NaN	NaN	NaN	NaN	NaN	NaN	NaN	NaN	NaN	NaN	NaN	NaN	NaN	NaN	NaN	NaN	NaN	NaN	NaN	NaN	NaN	NaN	NaN	NaN	NaN	NaN	NaN	NaN	NaN	NaN	NaN	NaN	NaN	NaN	NaN
	NaN	NaN	NaN	NaN	NaN	NaN	NaN	NaN	NaN	NaN	NaN	NaN	NaN	NaN	NaN	NaN	NaN	NaN	NaN	NaN	NaN	NaN	NaN	NaN	NaN	NaN	NaN	NaN	NaN	NaN	NaN	NaN	NaN	NaN	NaN	NaN	NaN	NaN	NaN	NaN	NaN	NaN	NaN	NaN	NaN	NaN	NaN	NaN	NaN
	NaN	NaN	NaN	NaN	NaN	NaN	NaN	NaN	NaN	NaN	NaN	NaN	NaN	NaN	NaN	NaN	NaN	NaN	NaN	NaN	NaN	NaN	NaN	NaN	NaN	NaN	NaN	NaN	NaN	NaN	NaN	NaN	NaN	NaN	NaN	NaN	NaN	NaN	NaN	NaN	NaN	NaN	NaN	NaN	NaN	NaN	NaN	NaN	NaN
	NaN	NaN	NaN	NaN	NaN	NaN	NaN	NaN	NaN	NaN	NaN	NaN	NaN	NaN	NaN	NaN	NaN	NaN	NaN	NaN	NaN	NaN	NaN	NaN	NaN	NaN	NaN	NaN	NaN	NaN	NaN	NaN	NaN	NaN	NaN	NaN	NaN	NaN	NaN	NaN	NaN	NaN	NaN	NaN	NaN	NaN	NaN	NaN	NaN
	NaN	NaN	NaN	NaN	NaN	NaN	NaN	NaN	NaN	NaN	NaN	NaN	NaN	NaN	NaN	NaN	NaN	NaN	NaN	NaN	NaN	NaN	NaN	NaN	NaN	NaN	NaN	NaN	NaN	NaN	NaN	NaN	NaN	NaN	NaN	NaN	NaN	NaN	NaN	NaN	NaN	NaN	NaN	NaN	NaN	NaN	NaN	NaN	NaN
	NaN	NaN	NaN	NaN	NaN	NaN	NaN	NaN	NaN	NaN	NaN	NaN	NaN	NaN	NaN	NaN	NaN	NaN	NaN	NaN	NaN	NaN	NaN	NaN	NaN	NaN	NaN	NaN	NaN	NaN	NaN	NaN	NaN	NaN	NaN	NaN	NaN	NaN	NaN	NaN	NaN	NaN	NaN	NaN	NaN	NaN	NaN	NaN	NaN
	NaN	NaN	NaN	NaN	NaN	NaN	NaN	NaN	NaN	NaN	NaN	NaN	NaN	NaN	NaN	NaN	NaN	NaN	NaN	NaN	NaN	NaN	NaN	NaN	NaN	NaN	NaN	NaN	NaN	NaN	NaN	NaN	NaN	NaN	NaN	NaN	NaN	NaN	NaN	NaN	NaN	NaN	NaN	NaN	NaN	NaN	NaN	NaN	NaN
	NaN	NaN	NaN	NaN	NaN	NaN	NaN	NaN	NaN	NaN	NaN	NaN	NaN	NaN	NaN	NaN	NaN	NaN	NaN	NaN	NaN	NaN	NaN	NaN	NaN	NaN	NaN	NaN	NaN	NaN	NaN	NaN	NaN	NaN	NaN	NaN	NaN	NaN	NaN	NaN	NaN	NaN	NaN	NaN	NaN	NaN	NaN	NaN	NaN
	NaN	NaN	NaN	NaN	NaN	NaN	NaN	NaN	NaN	NaN	NaN	NaN	NaN	NaN	NaN	NaN	NaN	NaN	NaN	NaN	NaN	NaN	NaN	NaN	NaN	NaN	NaN	NaN	NaN	NaN	NaN	NaN	NaN	NaN	NaN	NaN	NaN	NaN	NaN	NaN	NaN	NaN	NaN	NaN	NaN	NaN	NaN	NaN	NaN
	NaN	NaN	NaN	NaN	NaN	NaN	NaN	NaN	NaN	NaN	NaN	NaN	NaN	NaN	NaN	NaN	NaN	NaN	NaN	NaN	NaN	NaN	NaN	NaN	NaN	NaN	NaN	NaN	NaN	NaN	NaN	NaN	NaN	NaN	NaN	NaN	NaN	NaN	NaN	NaN	NaN	NaN	NaN	NaN	NaN	NaN	NaN	NaN	NaN
	NaN	NaN	NaN	NaN	NaN	NaN	NaN	NaN	NaN	NaN	NaN	NaN	NaN	NaN	NaN	NaN	NaN	NaN	NaN	NaN	NaN	NaN	NaN	NaN	NaN	NaN	NaN	NaN	NaN	NaN	NaN	NaN	NaN	NaN	NaN	NaN	NaN	NaN	NaN	NaN	NaN	NaN	NaN	NaN	NaN	NaN	NaN	NaN	NaN
	NaN	NaN	NaN	NaN	NaN	NaN	NaN	NaN	NaN	NaN	NaN	NaN	NaN	NaN	NaN	NaN	NaN	NaN	NaN	NaN	NaN	NaN	NaN	NaN	NaN	NaN	NaN	NaN	NaN	NaN	NaN	NaN	NaN	NaN	NaN	NaN	NaN	NaN	NaN	NaN	NaN	NaN	NaN	NaN	NaN	NaN	NaN	NaN	NaN
	NaN	NaN	NaN	NaN	NaN	NaN	NaN	NaN	NaN	NaN	NaN	NaN	NaN	NaN	NaN	NaN	NaN	NaN	NaN	NaN	NaN	NaN	NaN	NaN	NaN	NaN	NaN	NaN	NaN	NaN	NaN	NaN	NaN	NaN	NaN	NaN	NaN	NaN	NaN	NaN	NaN	NaN	NaN	NaN	NaN	NaN	NaN	NaN	NaN
	NaN	NaN	NaN	NaN	NaN	NaN	NaN	NaN	NaN	NaN	NaN	NaN	NaN	NaN	NaN	NaN	NaN	NaN	NaN	NaN	NaN	NaN	NaN	NaN	NaN	NaN	NaN	NaN	NaN	NaN	NaN	NaN	NaN	NaN	NaN	NaN	NaN	NaN	NaN	NaN	NaN	NaN	NaN	NaN	NaN	NaN	NaN	NaN	NaN
	NaN	NaN	NaN	NaN	NaN	NaN	NaN	NaN	NaN	NaN	NaN	NaN	NaN	NaN	NaN	NaN	NaN	NaN	NaN	NaN	NaN	NaN	NaN	NaN	NaN	NaN	NaN	NaN	NaN	NaN	NaN	NaN	NaN	NaN	NaN	NaN	NaN	NaN	NaN	NaN	NaN	NaN	NaN	NaN	NaN	NaN	NaN	NaN	NaN
	NaN	NaN	NaN	NaN	NaN	NaN	NaN	NaN	NaN	NaN	NaN	NaN	NaN	NaN	NaN	NaN	NaN	NaN	NaN	NaN	NaN	NaN	NaN	NaN	NaN	NaN	NaN	NaN	NaN	NaN	NaN	NaN	NaN	NaN	NaN	NaN	NaN	NaN	NaN	NaN	NaN	NaN	NaN	NaN	NaN	NaN	NaN	NaN	NaN
[truncated: 251 more columns]

## Sheet: c
time	0	2.04082	4.08163	6.12245	8.16327	10.2041	12.2449	14.2857	16.3265	18.3673	20.4082	22.449	24.4898	26.5306	28.5714	30.6122	32.6531	34.6939	36.7347	38.7755	40.8163	42.8571	44.898	46.9388	48.9796	51.0204	53.0612	55.102	57.1429	59.1837	61.2245	63.2653	65.3061	67.3469	69.3878	71.4286	73.4694	75.5102	77.551	79.5918	81.6327	83.6735	85.7143	87.7551	89.7959	91.8367	93.8776	95.9184	97.9592
z	0	0.0401606	0.0803213	0.120482	0.160643	0.200803	0.240964	0.281124	0.321285	0.361446	0.401606	0.441767	0.481928	0.522088	0.562249	0.60241	0.64257	0.682731	0.722892	0.763052	0.803213	0.843373	0.883534	0.923695	0.963855	1.00402	1.04418	1.08434	1.1245	1.16466	1.20482	1.24498	1.28514	1.3253	1.36546	1.40562	1.44578	1.48594	1.5261	1.56627	1.60643	1.64659	1.68675	1.72691	1.76707	1.80723	1.84739	1.88755	1.92771
density
	0	0	0	0	0	0.572652	12.7393	15.2005	7.0808	2.49004	1.72174	3.32844	3.51293	1.38592	0.666751	0.943459	2.44296	4.98414	6.08814	5.2164	4.37578	4.16442	4.13063	3.39232	3.03897	2.87254	3.15778	3.50468	3.72448	3.69074	3.57127	3.4389	3.45716	3.64136	3.75932	3.89413	3.85796	3.9793	3.99909	3.88367	3.72472	3.46931	3.28528	3.16186	3.23233	3.21017	3.42748	3.70879	3.9171
	0	0	0	0	0	0.640365	13.5586	14.8208	6.80431	2.4597	1.5598	3.26439	3.47559	1.45516	0.705917	0.981066	2.57294	5.03128	6.06844	5.24817	4.37549	4.19993	4.10926	3.3269	2.97019	2.97347	3.14302	3.57409	3.65697	3.67677	3.61881	3.57127	3.40147	3.60333	3.90318	3.95727	3.76047	3.86031	3.99904	3.75509	3.64175	3.69123	3.35702	3.05954	3.189	3.30041	3.5369	3.7042	3.79535
	0	0	0	0	0	0.739377	13.8702	14.9817	6.78324	2.37914	1.45296	3.30693	3.36004	1.2575	0.596815	0.95581	2.58749	5.05921	6.33442	5.40494	4.43858	4.17362	3.88556	3.45402	2.91268	2.84373	2.9765	3.45507	3.72315	3.83736	3.70778	3.54036	3.53456	3.52051	3.78316	3.82598	3.86148	3.93376	4.09016	3.87285	3.66556	3.39197	3.25108	3.18784	3.22674	3.40525	3.47875	3.66461	3.77523
	0	0	0	0	0	0.796724	14.686	14.8696	6.53904	2.15282	1.39816	3.34301	3.2447	1.12397	0.506158	0.98079	2.63638	5.2884	6.30474	5.60288	4.56066	4.10481	3.84725	3.43099	2.82825	2.81261	2.96235	3.36709	3.69524	3.93414	3.76677	3.65559	3.45697	3.67984	3.71638	3.73833	3.85822	3.94335	3.77495	3.71646	3.90844	3.76	3.29185	3.09968	3.22623	3.33158	3.5974	3.58613	3.71219
	0	0	0	0	0	0.895448	15.4257	14.7673	6.25842	2.10492	1.29234	3.0227	3.2291	1.16923	0.545436	0.855252	2.60458	5.2738	6.49075	5.75239	4.57525	4.26988	3.98414	3.39381	2.88405	2.61643	2.77249	3.20517	3.72433	3.90748	3.89773	3.61034	3.37488	3.61944	3.82773	3.85282	3.98277	4.00149	3.68452	3.76958	3.72658	3.45578	3.37981	3.28316	3.20203	3.43068	3.61922	3.69471	3.63537
	0	0	0	0	0	1.0185	16.2047	14.5679	5.92178	1.91357	1.27492	3.04893	3.27835	1.10118	0.533612	0.900939	2.66043	5.38201	6.46159	5.67904	4.60523	4.31235	4.04882	3.4145	2.89896	2.57776	2.89478	3.37051	3.70818	3.74294	3.81265	3.69608	3.4746	3.54216	3.70249	3.74955	3.80052	3.94745	3.88482	3.98564	3.83528	3.39246	3.26662	3.2258	3.37535	3.46105	3.4886	3.73051	3.77934
	0	0	0	0	0	1.13734	17.036	14.4039	5.72314	1.73017	1.18982	2.97264	3.1708	1.07436	0.446511	0.857828	2.63174	5.63281	6.65039	5.7139	4.64771	4.19316	3.9848	3.4574	2.86367	2.58811	2.86202	3.27422	3.6774	3.88925	3.76808	3.64381	3.54031	3.69094	3.58599	3.64536	3.69453	3.99207	4.00934	4.06575	3.95575	3.43666	3.22679	3.15492	3.35658	3.53516	3.43489	3.61829	3.64988
	0	0	0	0	0	1.26965	17.6835	14.158	5.568	1.72565	1.08855	2.84309	3.19179	1.08206	0.443433	0.730997	2.56179	5.66317	6.77635	5.8577	4.70748	4.3011	3.8763	3.34819	2.84228	2.64862	2.84427	3.32457	3.68684	3.94188	3.59245	3.55497	3.55182	3.69096	3.7049	3.71768	3.70118	3.90834	4.21744	3.98198	3.76057	3.49581	3.4489	3.30634	3.33157	3.15875	3.41635	3.6568	3.83851
	0	0	0	0	0	1.36278	18.2239	14.0138	5.36929	1.69221	1.05595	2.84662	3.09426	1.02215	0.411719	0.77226	2.62079	5.57006	6.73341	5.84708	4.98377	4.22858	3.83553	3.22709	2.88747	2.67176	2.98052	3.37732	3.6638	3.96143	3.69199	3.4999	3.49909	3.65033	3.72344	3.68632	3.61141	3.80388	4.21749	4.12278	3.78106	3.60443	3.28342	3.23212	3.37358	3.4381	3.45468	3.55229	3.77987
	0	0	0	0	0	1.45195	18.7686	13.8118	5.38293	1.62496	1.09354	2.74965	3.08361	0.931497	0.432137	0.678864	2.44138	5.6334	6.85462	6.14666	4.78809	4.25733	3.93342	3.33969	2.93894	2.6578	2.93884	3.20661	3.69524	3.69406	3.69177	3.47805	3.6698	3.79383	3.78366	3.65601	3.83078	3.90961	4.02608	3.93228	3.61839	3.37038	3.32329	3.42689	3.55409	3.57232	3.3564	3.55735	3.8079
	0	0	0	0	0	1.54955	19.3834	13.8177	5.18684	1.51238	1.01705	2.69584	2.90046	0.922903	0.33418	0.686516	2.42443	5.45535	7.0312	6.15268	5.09053	4.35134	3.83152	3.2722	2.85311	2.67716	2.87606	3.27229	3.56414	3.72789	3.73177	3.62791	3.6242	3.63474	3.68388	3.66437	3.91135	4.02948	4.13391	3.85592	3.59588	3.38001	3.27338	3.50239	3.33308	3.32502	3.4112	3.72297	3.79941
	0	0	0	0	0	1.71248	20.0743	13.7578	5.04503	1.52571	0.914396	2.46123	2.62893	0.88855	0.370807	0.679455	2.43957	5.70526	7.02306	6.07833	4.89031	4.39528	3.99497	3.40681	2.94393	2.75773	2.90298	3.09917	3.44947	3.7882	3.69695	3.61403	3.57376	3.64313	3.71429	3.66084	3.85876	4.15469	4.07476	3.91857	3.56973	3.60314	3.43187	3.31919	3.25999	3.45516	3.35955	3.51209	3.65701
	0	0	0	0	0	1.92711	20.8436	13.3901	4.78704	1.34368	0.835777	2.34363	2.71513	0.890296	0.373898	0.637663	2.49775	5.63634	6.98032	6.17214	5.18214	4.4146	3.92827	3.40627	2.96021	2.78033	2.80337	3.06993	3.46758	3.85398	3.4934	3.55533	3.61547	3.7229	3.7451	3.71942	3.79634	4.2012	4.05635	3.7863	3.68386	3.58785	3.53409	3.35254	3.2599	3.11874	3.43016	3.64148	3.60298
	0	0	0	0	0	2.00817	21.4068	13.2159	4.8338	1.30053	0.763	2.14718	2.7523	0.791686	0.325598	0.622045	2.20866	5.40317	7.02546	6.45919	5.2611	4.72545	4.05135	3.28193	2.78255	2.65332	2.83862	3.14766	3.40167	3.63684	3.73803	3.65388	3.64377	3.67348	3.71212	3.88119	3.99238	3.81526	3.88323	3.8297	3.57808	3.72437	3.59667	3.40437	3.31585	3.1723	3.32386	3.70053	3.7167
	0	0	0	0	0	2.27854	22.0227	12.8803	4.64672	1.27371	0.756479	2.11308	2.5605	0.769383	0.308233	0.596262	2.12137	5.40044	7.11094	6.65892	5.38082	4.65853	4.15389	3.64704	2.78311	2.49679	2.64681	2.91179	3.441	3.57355	3.64811	3.66894	3.60355	3.68897	3.8253	3.81516	3.96377	3.98517	4.10991	4.07252	3.49734	3.39858	3.30116	3.38673	3.44069	3.41831	3.39732	3.49889	3.58189
	0	0	0	0	0	2.41854	22.7357	12.6101	4.40071	1.24045	0.740458	2.04024	2.3807	0.772285	0.317066	0.539455	2.1074	5.19258	7.06428	6.84394	5.65946	4.82	4.40652	3.43443	2.66555	2.45973	2.58096	2.93592	3.28462	3.64394	3.51914	3.67739	3.79335	3.69608	3.73428	3.91897	4.08064	3.99063	3.97016	3.93952	3.75885	3.49233	3.41735	3.24428	3.38295	3.28565	3.50403	3.47209	3.52313
	0	0	0	0	0	2.6631	23.3457	12.1727	4.26659	1.19952	0.740785	2.00399	2.37746	0.7631	0.254744	0.464831	2.05588	5.12429	7.16584	6.80924	5.93368	5.06638	4.20813	3.33351	2.7912	2.69134	2.65409	2.77711	3.14516	3.33811	3.69153	3.59174	3.68474	3.93581	3.87882	3.98422	4.0064	4.22033	3.89239	3.93952	3.82295	3.52551	3.27392	3.23911	3.1908	3.36325	3.43504	3.44795	3.59994
	0	0	0	0	0	2.81932	23.9926	12.0217	3.99462	1.11482	0.711131	1.96162	2.27798	0.743599	0.283995	0.473237	1.93769	5.03091	6.97922	6.9973	6.18944	5.24058	4.2831	3.42577	2.83177	2.46242	2.53579	2.88049	3.03388	3.21821	3.421	3.64452	4.0044	3.86537	4.00045	4.05367	4.07879	3.93787	3.92788	3.86218	3.82242	3.59486	3.42112	3.21416	3.10816	3.2454	3.37958	3.54956	3.73434
	0	0	0	0	0	3.05455	24.595	11.8599	3.77214	1.06661	0.704924	1.78655	2.16594	0.732366	0.298797	0.462142	1.83814	4.92786	7.05887	7.09748	6.23764	5.32235	4.40289	3.41301	2.78017	2.61631	2.65087	2.8734	2.93867	3.24656	3.11797	3.52177	3.81345	4.08103	3.8713	4.16404	4.12899	4.26672	4.04792	3.6974	3.76758	3.51761	3.43674	3.09652	3.26441	3.26873	3.19447	3.44427	3.71171
	0	0	0	0	0	3.246	25.0258	11.6646	3.73942	1.02028	0.623528	1.7599	2.02502	0.681955	0.304614	0.435831	1.80576	4.77664	6.97845	7.03323	6.41555	5.55464	4.62865	3.48341	2.85994	2.57729	2.51952	2.73439	2.91857	3.12235	3.2953	3.40563	3.61897	3.88795	4.10168	4.12559	4.16168	4.16917	4.12367	4.03789	3.78689	3.37674	3.24008	3.32347	3.21204	3.338	3.26126	3.44463	3.52099
	0	0	0	0	0	3.50497	25.7952	11.2066	3.52698	1.06476	0.641709	1.66827	1.97202	0.608425	0.261252	0.453799	1.77755	4.75963	7.02919	7.02094	6.49802	5.62112	4.56685	3.67957	2.85919	2.45251	2.57191	2.62163	3.12392	3.24583	3.17324	3.31059	3.5796	3.76577	4.14665	4.27517	4.28125	4.30409	4.17778	3.8448	3.53531	3.34339	3.31921	3.45258	3.19033	3.09175	3.35906	3.41259	3.69342
	0	0	0	0	0	3.748	26.5633	10.8562	3.46697	0.955961	0.552661	1.50792	1.94758	0.59934	0.23043	0.35157	1.53826	4.63399	7.18029	7.39031	6.67796	5.77281	4.44554	3.62706	2.87575	2.54477	2.53483	2.71467	2.81929	3.04519	3.26158	3.26069	3.60921	3.86028	4.01067	4.33055	4.5212	4.40182	4.18073	3.83822	3.56124	3.40975	3.31448	3.1557	3.13468	3.20473	3.18491	3.41936	3.8469
	0	0	0	0	0	3.9607	27.0849	10.6664	3.29477	0.884592	0.482862	1.44585	1.78855	0.621417	0.241638	0.371737	1.46111	4.32692	7.09938	7.85817	6.90764	5.79452	4.70193	3.65021	2.80157	2.38941	2.53057	2.64487	2.76981	2.85322	3.01487	3.34711	3.53084	3.82459	4.29446	4.52683	4.49901	4.45174	4.29006	3.91195	3.59421	3.28561	3.17862	3.06776	3.04589	3.16312	3.33667	3.63033	3.73653
	0	0	0	0	0	4.3213	27.596	10.2416	3.16477	0.849435	0.419208	1.38664	1.85939	0.546303	0.186113	0.35348	1.37855	4.17893	7.01397	7.76446	7.16876	5.99184	4.93261	3.66243	2.88191	2.50424	2.34341	2.46991	2.61764	2.82048	3.09061	3.1869	3.59089	3.81543	4.24053	4.49241	4.63047	4.72566	4.2612	3.96148	3.54741	3.35488	3.21252	3.0854	3.09718	2.9621	3.13136	3.46136	3.65497
	0	0	0	0	0	4.3709	28.137	10.199	3.03818	0.835048	0.399945	1.25615	1.58274	0.579425	0.222803	0.311098	1.25287	3.95933	6.91043	7.8535	7.35914	6.19868	5.07035	3.75092	3.02338	2.62579	2.31846	2.34235	2.45354	2.60389	2.90116	3.10619	3.4598	4.07968	4.31324	4.48111	4.67641	4.8053	4.48562	3.98701	3.51457	3.19229	2.99358	2.92871	2.98416	3.05194	3.22136	3.36943	3.614
	0	0	0	0	0	4.4251	28.5475	10.0155	2.96433	0.858381	0.491168	1.16617	1.49328	0.566545	0.206909	0.293369	1.22248	3.91373	6.60135	7.95529	7.57294	6.47821	5.21392	3.79385	2.89384	2.4285	2.29031	2.28928	2.47316	2.69854	2.69761	2.90074	3.43251	3.95578	4.40973	4.87925	4.86559	4.68094	4.59221	4.00305	3.48743	3.09711	2.88672	2.86646	2.93153	3.07483	3.20035	3.3786	3.67678
	0	0	0	0	0	4.07474	28.4863	10.5096	2.97073	0.855642	0.484583	1.09899	1.59365	0.531363	0.173448	0.271417	1.12342	3.84869	6.73995	8.07547	7.48928	6.35765	5.3049	3.88823	2.99671	2.43037	2.16933	2.21816	2.40213	2.5324	2.75553	3.06585	3.49224	4.02287	4.62249	4.68513	4.69466	4.7206	4.36321	4.03633	3.61848	3.16932	2.94703	2.76907	2.94611	2.9384	3.09214	3.39242	3.54724
	0	0	0	0	0	3.89972	27.8545	11.0653	3.10005	0.87454	0.531577	1.17035	1.50439	0.588735	0.232918	0.309967	1.08401	3.66678	6.54243	7.77535	7.77177	6.5317	5.16167	4.13509	2.93556	2.38405	2.26401	2.22939	2.43852	2.50389	2.67129	3.03541	3.48194	4.06072	4.56075	4.77964	4.8344	4.65155	4.50948	3.9991	3.48862	2.97471	2.94894	3.06201	2.89446	2.93556	3.16761	3.40506	3.67744
	0	0	0	0	0	3.64012	27.5895	11.141	3.31605	0.974243	0.544871	1.09212	1.67682	0.626631	0.228772	0.308962	1.1469	3.69578	6.61294	7.82308	7.44612	6.46201	5.19934	3.92101	3.13155	2.50698	2.21454	2.24039	2.35721	2.41351	2.79911	2.93939	3.4386	3.94423	4.45294	4.94152	4.93209	4.86052	4.33028	3.92332	3.44865	3.21874	3.05111	2.89741	2.92141	2.97237	3.15724	3.42155	3.5649
	0	0	0	0	0	3.41399	27.0402	11.5279	3.54078	1.113	0.531024	1.14131	1.56903	0.60698	0.259531	0.327344	1.19208	3.66443	6.55866	7.94111	7.25398	6.12703	5.13933	4.12618	3.27582	2.56204	2.2667	2.12413	2.26599	2.56574	2.82585	3.07586	3.284	3.91296	4.39631	4.95884	4.9135	4.63125	4.34766	4.13213	3.73189	3.34596	2.84284	2.78781	2.84726	2.97247	3.00703	3.33565	3.68574
	0	0	0	0	0	3.12368	26.4995	11.8429	3.80678	1.18069	0.565163	1.09428	1.58519	0.713556	0.256515	0.299362	1.21304	3.65071	6.41293	7.76383	7.10813	6.24995	5.13747	4.09916	3.22497	2.70071	2.27466	2.16082	2.23271	2.51574	2.82947	3.02903	3.40758	4.0173	4.45695	4.65374	4.51627	4.68968	4.64158	4.14721	3.75613	3.29199	2.9918	3.00763	2.93786	2.84184	3.04212	3.24183	3.42036
	0	0	0	0	0	2.88956	25.7229	12.4583	3.95486	1.24081	0.593535	1.1971	1.60134	0.667631	0.237756	0.220077	1.18186	3.79683	6.59718	7.69115	7.19321	6.05515	5.14648	3.99619	3.07297	2.54281	2.35137	2.21253	2.29273	2.53779	2.74927	3.08184	3.59346	4.11804	4.37319	4.84201	4.7745	4.84013	4.32886	3.79207	3.39123	3.36078	3.17305	3.0126	2.74521	2.90103	3.07739	3.40695	3.63112
	0	0	0	0	0	2.77351	25.052	12.7284	4.08038	1.29899	0.630489	1.22714	1.67025	0.669365	0.254191	0.314038	1.29426	3.68555	6.56065	7.59053	7.20163	6.16611	5.09612	3.97282	2.94952	2.49312	2.36061	2.32692	2.32291	2.48397	2.68941	2.95341	3.55279	4.13786	4.76324	5.00931	4.78035	4.71019	4.17093	3.91444	3.44819	3.15077	2.82497	2.93976	2.97837	2.8802	3.19768	3.40555	3.68049
	0	0	0	0	0	2.58029	24.6135	12.5901	4.47295	1.39128	0.683438	1.31767	1.75857	0.691442	0.254907	0.307203	1.30066	3.87204	6.5125	7.32087	7.05198	6.02856	5.05781	4.17457	3.15976	2.47392	2.26237	2.14455	2.35324	2.56706	2.76261	3.05773	3.55738	4.25062	4.66154	4.84435	4.84146	4.66784	4.34953	3.69694	3.50428	3.14235	2.86509	2.87381	2.86927	2.98509	3.14871	3.38399	3.71091
	0	0	0	0	0	2.45657	23.8647	12.9046	4.58017	1.45086	0.78955	1.39201	1.8325	0.745208	0.257282	0.32541	1.36602	3.93791	6.48566	7.27277	6.84111	5.92077	4.86277	4.02999	3.2211	2.68889	2.369	2.34625	2.31165	2.44636	2.55035	3.16316	3.60177	4.18075	4.66628	4.98754	4.84661	4.66432	4.23394	3.79363	3.56674	3.05089	2.89458	2.7867	2.79607	2.89255	3.09831	3.39961	3.82359
	0	0	0	0	0	2.2047	22.9933	13.3264	4.88573	1.54061	0.833176	1.48812	1.93941	0.735771	0.300895	0.355817	1.33085	3.96317	6.39365	7.09464	6.77865	5.78296	5.00062	4.16754	3.26374	2.63777	2.39354	2.32615	2.22119	2.34388	2.65532	3.08506	3.58687	4.29236	4.78497	4.80703	4.76397	4.54576	4.21068	3.95901	3.69968	3.08158	2.77734	2.79477	2.80345	2.87165	3.10579	3.45313	3.7735
	0	0	0	0	0	2.07685	22.3014	13.5311	5.1364	1.56902	0.873484	1.59198	1.98445	0.818939	0.26506	0.362627	1.35005	4.04618	6.45921	6.83989	6.5675	5.88084	5.04652	3.89705	3.28777	2.73258	2.3235	2.27558	2.34501	2.64832	2.81813	3.10707	3.66855	4.01064	4.55431	4.91665	4.88966	4.69483	4.16527	3.87456	3.42997	3.01256	2.83995	2.81894	2.79644	2.89326	3.10129	3.47429	3.88019
	0	0	0	0	0	1.99441	21.5671	13.6218	5.33247	1.71137	0.898426	1.75906	2.09745	0.802894	0.316438	0.330674	1.51573	4.28752	6.47675	6.68938	6.38865	5.61866	4.88645	3.87936	3.2919	2.77267	2.37183	2.38921	2.56091	2.59932	2.83023	3.16368	3.58437	4.03651	4.48866	4.83913	4.72601	4.59966	4.23525	3.76676	3.49642	3.14533	2.99586	2.85254	2.78415	2.93081	3.24297	3.42943	3.86688
	0	0	0	0	0	1.84464	20.7592	13.8843	5.42566	1.86969	1.04918	1.80948	2.11289	0.883008	0.367477	0.452555	1.55711	4.18773	6.51167	6.7512	6.06998	5.45535	4.8488	3.97569	3.34304	2.61761	2.51016	2.51509	2.53431	2.68649	2.91009	3.18519	3.52453	3.99679	4.46926	4.92978	4.68646	4.45877	4.14078	3.80571	3.48544	3.20611	2.89824	2.82026	2.9388	3.00057	3.28095	3.5213	3.74528
	0	0	0	0	0	1.70371	19.999	14.1061	5.5194	1.856	1.12794	2.01092	2.2149	0.924486	0.37087	0.446574	1.64543	4.44194	6.5007	6.55112	5.99559	5.21787	4.72967	3.85102	3.25147	2.74255	2.64913	2.5179	2.67887	2.78327	2.99972	3.20221	3.71019	3.94198	4.27591	4.73118	4.61814	4.34087	4.10681	3.78881	3.36455	3.19537	3.06954	2.93	3.00268	3.17301	3.24805	3.51468	3.74661
	0	0	0	0	0	1.5411	19.2631	14.2844	5.64782	2.01455	1.20117	2.07575	2.28485	0.932779	0.424686	0.625262	1.75534	4.30055	6.34213	6.42521	5.83409	5.18337	4.70327	3.82934	3.35815	2.84491	2.59172	2.46319	2.68686	2.80265	3.04846	3.46169	3.53002	3.87186	4.51844	4.56359	4.64417	4.23965	4.01113	3.76153	3.53472	3.23184	2.92895	2.92032	3.20019	3.26837	3.28786	3.51409	3.64797
	0	0	0	0	0	1.44425	18.5978	14.2682	5.98557	1.98966	1.17652	2.21896	2.47012	0.946499	0.437226	0.579311	1.76289	4.44947	6.51897	6.44361	5.69654	5.04279	4.43266	3.74808	3.24682	2.80581	2.64783	2.76464	2.62353	2.84723	3.2339	3.49369	3.70131	3.90876	4.41185	4.3687	4.43131	4.34081	4.0695	3.6918	3.45794	3.2486	2.98912	2.96058	3.1078	3.23408	3.39822	3.74708	3.83627
	0	0	0	0	0	1.29146	17.7581	14.6972	6.05503	2.05455	1.2123	2.32638	2.51895	1.02081	0.422386	0.566018	1.9067	4.57311	6.40522	6.15171	5.52887	4.98523	4.4054	3.89619	3.10918	2.80118	2.74814	2.80133	2.87326	2.92588	3.07649	3.44644	3.77286	3.95397	4.21419	4.36809	4.63978	4.24923	3.96928	3.68018	3.41312	3.13826	3.165	3.25064	2.96265	3.18368	3.38859	3.73864	3.80324
	0	0	0	0	0	1.12544	17.0543	14.742	6.39644	2.1372	1.29514	2.35404	2.71894	1.06389	0.456325	0.593661	1.92063	4.7501	6.19213	6.09214	5.40485	4.94194	4.36453	3.68869	3.01952	2.82069	2.81109	2.94564	3.03148	3.11539	3.30085	3.31899	3.57095	3.82445	4.29567	4.45778	4.44369	4.39751	4.05863	3.58505	3.28621	3.24166	3.16625	3.16405	3.17918	3.14852	3.35057	3.59772	3.91588
	0	0	0	0	0	1.02996	16.3327	14.8225	6.41383	2.27302	1.44742	2.49787	2.78614	1.1464	0.493052	0.616743	1.93053	4.66276	6.332	5.81892	5.30195	4.77641	4.37314	3.66207	3.26784	2.8019	2.81857	2.98601	3.11455	3.09395	3.37	3.33862	3.51879	3.93223	4.20325	4.13881	4.32407	4.17002	4.0383	3.89359	3.68516	3.31184	3.03806	3.07807	3.14616	3.31385	3.3885	3.52089	3.93415
	0	0	0	0	0	0.909269	15.5088	15.1918	6.63774	2.23037	1.38894	2.63466	2.99974	1.2078	0.521462	0.667581	2.12724	4.6749	6.24921	5.72303	4.99014	4.74618	4.31623	3.72483	3.13303	2.92546	2.88374	3.0813	3.0676	3.26475	3.27639	3.30007	3.64844	3.80422	3.99175	4.22829	4.26087	4.11508	4.04958	3.82853	3.5335	3.51654	3.38241	3.06597	3.03125	3.12555	3.29317	3.61324	4.05745
	0	0	0	0	0	0.82345	14.8741	15.1021	6.80999	2.45026	1.44152	2.81882	3.02591	1.1929	0.541541	0.81772	2.21505	4.80084	6.30787	5.50687	4.80353	4.34615	4.22831	3.7892	3.13219	2.94243	3.03811	3.16644	3.20814	3.50415	3.25048	3.46999	3.58748	3.72978	4.08817	4.2303	4.0963	4.12493	3.87962	3.8192	3.58368	3.20799	3.23444	3.10602	3.0958	3.19431	3.39706	3.8097	4.11043
	0	0	0	0	0	0.72112	13.9379	15.2577	7.09053	2.60648	1.58127	2.82041	3.11348	1.28396	0.565289	0.767724	2.32855	4.68657	5.90566	5.61769	4.73546	4.53687	4.37172	3.61049	2.98917	2.8524	3.13362	3.25798	3.2762	3.46632	3.34941	3.37148	3.65541	4.03017	3.89671	3.98573	4.12953	4.04887	3.97607	3.7557	3.52892	3.41111	3.22065	3.21862	3.16483	3.12576	3.51129	3.62268	3.9002
	0	0	0	0	0	0.644424	13.6737	15.1495	7.12966	2.4344	1.54248	3.0231	3.24823	1.25942	0.626305	0.885434	2.42118	4.95823	6.13966	5.51352	4.60381	4.27916	4.03676	3.55164	3.11119	2.83716	2.99857	3.21062	3.49978	3.52182	3.49366	3.57636	3.64994	3.84954	3.83067	3.97818	4.12865	4.12706	3.77415	3.66546	3.5713	3.40881	3.21658	3.39647	3.13107	3.13998	3.38634	3.86185	3.97415
	0	0	0	0	0	0.56407	12.8141	15.3625	7.12682	2.49024	1.61682	3.22858	3.34593	1.37327	0.696568	0.986557	2.5093	4.80945	5.81074	5.37514	4.5971	4.40494	4.12597	3.53859	2.94202	2.88471	3.00704	3.37463	3.56585	3.62292	3.60526	3.61646	3.68387	3.5232	3.74992	4.04498	4.03143	3.87309	3.82134	3.7034	3.61508	3.62273	3.44281	3.10171	3.19902	3.29821	3.38437	3.84732	3.79454
[truncated: 14 more columns]

## Sheet: d
x	y	phi
0	0	2.98935
4.053	0.071	3.13326
4.053	0.213	3.1886
0	0.284	3.19517
0.246	0	3.21965
0.123	0.071	3.0849
0.123	0.213	3.18468
0.246	0.284	3.257
0.491	0	3.49943
0.368	0.071	3.20282
0.368	0.213	3.12489
0.491	0.284	3.23091
0.737	0	3.90694
0.614	0.071	3.56898
0.614	0.213	3.39784
0.737	0.284	3.62141
0.982	0	3.71263
0.86	0.071	3.85105
0.86	0.213	3.80136
0.982	0.284	3.8485
1.228	0	3.26903
1.105	0.071	3.49585
1.105	0.213	3.73827
1.228	0.284	3.82425
1.474	0	3.35781
1.351	0.071	3.38372
1.351	0.213	3.65953
1.474	0.284	3.69131
1.719	0	3.31515
1.596	0.071	3.44394
1.596	0.213	3.58214
1.719	0.284	3.57039
1.965	0	3.46595
1.842	0.071	3.47328
1.842	0.213	3.65728
1.965	0.284	3.83318
2.21	0	3.62552
2.088	0.071	3.68523
2.088	0.213	3.86205
2.21	0.284	3.8782
2.456	0	3.42159
2.333	0.071	3.48001
2.333	0.213	3.59834
2.456	0.284	3.61158
2.702	0	3.62476
2.579	0.071	3.42893
2.579	0.213	3.53111
2.702	0.284	3.78334
2.947	0	3.5931
2.824	0.071	3.71716
2.824	0.213	3.7659
2.947	0.284	3.64486
3.193	0	3.09047
3.07	0.071	3.38784
3.07	0.213	3.39491
3.193	0.284	3.13722
3.438	0	3.18534
3.316	0.071	3.08918
3.316	0.213	3.14718
3.438	0.284	3.29257
3.684	0	3.61271
3.561	0.071	3.48788
3.561	0.213	3.50555
3.684	0.284	3.54193
3.93	0	3.3349
3.807	0.071	3.569
3.807	0.213	3.50714
3.93	0.284	3.25444
0	0.425	3.23227
4.053	0.496	3.05106
4.053	0.638	3.17602
0	0.709	3.45098
0.246	0.425	3.5093
0.123	0.496	3.50587
0.123	0.638	3.66893
0.246	0.709	3.92495
0.491	0.425	3.45357
0.368	0.496	3.64433
0.368	0.638	3.87376
0.491	0.709	3.74178
0.737	0.425	3.54574
0.614	0.496	3.47657
0.614	0.638	3.43972
0.737	0.709	3.19098
0.982	0.425	3.82078
0.86	0.496	3.57251
0.86	0.638	3.30843
0.982	0.709	3.40784
1.228	0.425	3.97007
1.105	0.496	3.90397
1.105	0.638	3.73183
1.228	0.709	3.707
1.474	0.425	3.68555
1.351	0.496	3.86624
1.351	0.638	3.73017
1.474	0.709	3.43528
1.719	0.425	3.40588
1.596	0.496	3.37909
1.596	0.638	3.25682
1.719	0.709	3.23876
1.965	0.425	3.79598
1.842	0.496	3.4585
1.842	0.638	3.38432
1.965	0.709	3.67877
2.21	0.425	4.00169
2.088	0.496	3.95405
2.088	0.638	3.86166
2.21	0.709	3.7887
2.456	0.425	3.86029
2.333	0.496	3.94737
2.333	0.638	3.82024
2.456	0.709	3.65632
2.702	0.425	3.9515
2.579	0.496	3.94381
2.579	0.638	3.86305
2.702	0.709	3.86226
2.947	0.425	3.64883
2.824	0.496	3.91557
2.824	0.638	3.89459
2.947	0.709	3.67068
3.193	0.425	3.05858
3.07	0.496	3.31019
3.07	0.638	3.37705
3.193	0.709	3.21703
3.438	0.425	3.26455
3.316	0.496	3.08501
3.316	0.638	3.19437
3.438	0.709	3.41414
3.684	0.425	3.44055
3.561	0.496	3.44597
3.561	0.638	3.53107
3.684	0.709	3.59621
3.93	0.425	3.07644
3.807	0.496	3.23507
3.807	0.638	3.34369
3.93	0.709	3.28466
0	0.851	3.44942
4.053	0.922	3.33726
4.053	1.064	3.22548
0	1.134	3.13956
0.246	0.851	3.92577
0.123	0.922	3.60713
0.123	1.064	3.40404
0.246	1.134	3.61364
0.491	0.851	3.8062
0.368	0.922	3.96582
0.368	1.064	3.84975
0.491	1.134	3.71993
0.737	0.851	3.21462
0.614	0.922	3.53639
0.614	1.064	3.58697
0.737	1.134	3.37911
0.982	0.851	3.29473
0.86	0.922	3.22213
0.86	1.064	3.31024
0.982	1.134	3.28489
1.228	0.851	3.44505
1.105	0.922	3.34652
1.105	1.064	3.25118
1.228	1.134	3.0883
1.474	0.851	3.2935
1.351	0.922	3.23298
1.351	1.064	2.98784
1.474	1.134	2.94121
1.719	0.851	3.40491
1.596	0.922	3.27779
1.596	1.064	3.1901
1.719	1.134	3.43695
1.965	0.851	3.755
1.842	0.922	3.67545
1.842	1.064	3.71632
1.965	1.134	3.79006
2.21	0.851	3.60776
2.088	0.922	3.75356
2.088	1.064	3.75717
2.21	1.134	3.58882
2.456	0.851	3.3493
2.333	0.922	3.32914
2.333	1.064	3.35112
2.456	1.134	3.33778
2.702	0.851	3.68189
2.579	0.922	3.40852
2.579	1.064	3.39816
2.702	1.134	3.59706
2.947	0.851	3.6166
2.824	0.922	3.69694
2.824	1.064	3.66843
2.947	1.134	3.59645
3.193	0.851	3.19309
3.07	0.922	3.34432
3.07	1.064	3.33017
3.193	1.134	3.16389
3.438	0.851	3.40932
3.316	0.922	3.15149
3.316	1.064	3.10238
3.438	1.134	3.36138
3.684	0.851	3.72464
3.561	0.922	3.63613
3.561	1.064	3.62862
3.684	1.134	3.78819
3.93	0.851	3.463
3.807	0.922	3.68794
3.807	1.064	3.72681
3.93	1.134	3.48109
0	1.276	3.21625
4.053	1.347	3.38836
4.053	1.489	3.49679
0	1.56	3.34015
0.246	1.276	3.48259
0.123	1.347	3.32379
0.123	1.489	3.28174
0.246	1.56	3.19801
0.491	1.276	3.51103
0.368	1.347	3.47658
0.368	1.489	3.3056
0.491	1.56	3.21654
0.737	1.276	3.19386
0.614	1.347	3.21928
0.614	1.489	3.0735
0.737	1.56	2.9685
0.982	1.276	3.22516
0.86	1.347	3.07331
0.86	1.489	2.97401
0.982	1.56	3.18404
1.228	1.276	3.16554
1.105	1.347	3.28029
1.105	1.489	3.36204
1.228	1.56	3.50724
1.474	1.276	3.01101
1.351	1.347	3.16376
1.351	1.489	3.41043
1.474	1.56	3.37801
1.719	1.276	3.32498
1.596	1.347	3.14606
1.596	1.489	3.18397
1.719	1.56	3.10137
1.965	1.276	3.65095
1.842	1.347	3.41296
1.842	1.489	3.207
1.965	1.56	3.34412
2.21	1.276	3.59347
2.088	1.347	3.61766
2.088	1.489	3.50417
2.21	1.56	3.45261
2.456	1.276	3.38689
2.333	1.347	3.43187
2.333	1.489	3.30376
2.456	1.56	3.04611
2.702	1.276	3.57992
2.579	1.347	3.37475
2.579	1.489	3.13175
2.702	1.56	3.17562
2.947	1.276	3.65937
2.824	1.347	3.64809
2.824	1.489	3.47707
2.947	1.56	3.45975
3.193	1.276	3.35884
3.07	1.347	3.55571
3.07	1.489	3.51268
3.193	1.56	3.32501
3.438	1.276	3.44612
3.316	1.347	3.38581
3.316	1.489	3.33279
3.438	1.56	3.20032
3.684	1.276	3.75069
3.561	1.347	3.5975
3.561	1.489	3.43935
3.684	1.56	3.48974
3.93	1.276	3.53356
3.807	1.347	3.70632
3.807	1.489	3.65692
3.93	1.56	3.62989
0	1.702	3.25088
4.053	1.773	3.45696
4.053	1.914	3.35996
0	1.985	3.20983
0.246	1.702	3.04801
0.123	1.773	3.02651
0.123	1.914	3.12842
0.246	1.985	3.3853
0.491	1.702	3.29723
0.368	1.773	3.22953
0.368	1.914	3.4659
0.491	1.985	3.79808
0.737	1.702	3.18609
0.614	1.773	3.41355
0.614	1.914	3.67781
0.737	1.985	3.58844
0.982	1.702	3.20829
0.86	1.773	3.20265
0.86	1.914	3.26863
0.982	1.985	3.08115
1.228	1.702	3.5062
1.105	1.773	3.29252
1.105	1.914	3.12638
1.228	1.985	3.27822
1.474	1.702	3.50488
1.351	1.773	3.56112
1.351	1.914	3.52185
1.474	1.985	3.6636
1.719	1.702	3.24316
1.596	1.773	3.479
1.596	1.914	3.69559
1.719	1.985	3.80834
1.965	1.702	3.4642
1.842	1.773	3.45256
1.842	1.914	3.79414
1.965	1.985	3.9651
2.21	1.702	3.54542
2.088	1.773	3.71893
2.088	1.914	3.94365
2.21	1.985	3.89056
2.456	1.702	3.05023
2.333	1.773	3.41445
2.333	1.914	3.63164
2.456	1.985	3.44805
2.702	1.702	3.03912
2.579	1.773	3.0102
2.579	1.914	3.16542
2.702	1.985	2.99991
2.947	1.702	3.24232
2.824	1.773	3.099
2.824	1.914	2.94678
2.947	1.985	2.8036
3.193	1.702	3.07563
3.07	1.773	3.09349
3.07	1.914	2.90213
3.193	1.985	2.83592
3.438	1.702	2.85511
3.316	1.773	2.78637
3.316	1.914	2.73337
3.438	1.985	2.8138
3.684	1.702	3.30563
3.561	1.773	2.90515
3.561	1.914	2.88471
3.684	1.985	3.18445
3.93	1.702	3.61238
3.807	1.773	3.5078
3.807	1.914	3.40875
3.93	1.985	3.36086
0	2.127	3.2076
4.053	2.198	3.06296
4.053	2.34	3.16504
0	2.411	3.42152
0.246	2.127	3.65783
0.123	2.198	3.47595
0.123	2.34	3.57672
0.246	2.411	3.78254
0.491	2.127	3.98921
0.368	2.198	3.94071
0.368	2.34	3.91113
0.491	2.411	3.76422
0.737	2.127	3.67902
0.614	2.198	3.90371
0.614	2.34	3.7202
0.737	2.411	3.4146
0.982	2.127	3.18295
0.86	2.198	3.42786
0.86	2.34	3.41308
0.982	2.411	3.40232
1.228	2.127	3.33053
1.105	2.198	3.27974
1.105	2.34	3.46156
1.228	2.411	3.56539
1.474	2.127	3.62264
1.351	2.198	3.52423
1.351	2.34	3.54176
1.474	2.411	3.37004
1.719	2.127	3.72816
1.596	2.198	3.56026
1.596	2.34	3.2615
1.719	2.411	3.01213
1.965	2.127	3.85933
1.842	2.198	3.6344
1.842	2.34	3.21083
1.965	2.411	3.10617
2.21	2.127	3.78489
2.088	2.198	3.70493
2.088	2.34	3.297
2.21	2.411	3.0409
2.456	2.127	3.45308
2.333	2.198	3.53991
2.333	2.34	3.21555
2.456	2.411	3.08335
2.702	2.127	2.91288
2.579	2.198	3.17282
2.579	2.34	3.11415
2.702	2.411	3.03405
2.947	2.127	2.62545
2.824	2.198	2.64983
2.824	2.34	2.80553
2.947	2.411	2.96483
3.193	2.127	2.90981
3.07	2.198	2.77462
3.07	2.34	2.95391
3.193	2.411	3.21372
3.438	2.127	3.08923
3.316	2.198	3.11948
3.316	2.34	3.28156
3.438	2.411	3.41072
3.684	2.127	3.2394
3.561	2.198	3.27487
3.561	2.34	3.4297
3.684	2.411	3.48694
3.93	2.127	3.14264
3.807	2.198	3.20705
3.807	2.34	3.3105
3.93	2.411	3.31973
0	2.552	3.59287
4.053	2.623	3.71142
4.053	2.765	3.83709
0	2.836	3.60164
0.246	2.552	3.69546
0.123	2.623	3.61147
0.123	2.765	3.48597
0.246	2.836	3.43211
0.491	2.552	3.56953
0.368	2.623	3.62861
0.368	2.765	3.56853
0.491	2.836	3.69293
0.737	2.552	3.24024
0.614	2.623	3.36674
0.614	2.765	3.56435
0.737	2.836	3.65395
0.982	2.552	3.34101
0.86	2.623	3.24854
0.86	2.765	3.39539
0.982	2.836	3.31712
1.228	2.552	3.49722
1.105	2.623	3.3668
1.105	2.765	3.19827
1.228	2.836	3.10587
1.474	2.552	3.32822
1.351	2.623	3.41989
1.351	2.765	3.30113
1.474	2.836	3.41762
1.719	2.552	2.96168
1.596	2.623	3.19174
1.596	2.765	3.39342
1.719	2.836	3.40674
1.965	2.552	2.92916
1.842	2.623	2.99626
1.842	2.765	3.20305
1.965	2.836	3.15302
2.21	2.552	2.74833
2.088	2.623	2.83115
2.088	2.765	2.96705
2.21	2.836	3.01401
2.456	2.552	2.9371
2.333	2.623	2.75075
2.333	2.765	2.91538
2.456	2.836	3.1147
2.702	2.552	3.18751
2.579	2.623	3.11724
2.579	2.765	3.15244
2.702	2.836	3.17722
2.947	2.552	3.24223
2.824	2.623	3.28656
2.824	2.765	3.27289
2.947	2.836	3.26993
3.193	2.552	3.28424
3.07	2.623	3.31351
3.07	2.765	3.30606
3.193	2.836	3.21469
3.438	2.552	3.35832
3.316	2.623	3.2317
3.316	2.765	3.09923
3.438	2.836	3.12843
3.684	2.552	3.60516
3.561	2.623	3.44473
3.561	2.765	3.37384
3.684	2.836	3.73569
3.93	2.552	3.6398
3.807	2.623	3.76692
3.807	2.765	3.92638
3.93	2.836	4.02146
0	2.978	3.60548
4.053	3.049	3.89103
4.053	3.191	3.89799
0	3.261	3.89685
0.246	2.978	3.45341
0.123	3.049	3.50255
0.123	3.191	3.76666
0.246	3.261	3.87464
0.491	2.978	3.87602
0.368	3.049	3.73685
0.368	3.191	3.87555
0.491	3.261	3.96409
0.737	2.978	3.96064
0.614	3.049	4.07537
0.614	3.191	4.09302
0.737	3.261	4.04059
0.982	2.978	3.44016
0.86	3.049	3.85165
0.86	3.191	3.92443
0.982	3.261	3.64685
1.228	2.978	3.06083
1.105	3.049	3.21111
1.105	3.191	3.34624
1.228	3.261	3.22013
1.474	2.978	3.45911
1.351	3.049	3.26164
1.351	3.191	3.2997
1.474	3.261	3.40778
1.719	2.978	3.45923
1.596	3.049	3.54364
1.596	3.191	3.47865
1.719	3.261	3.31197
1.965	2.978	3.17074
1.842	3.049	3.22999
1.842	3.191	3.11778
1.965	3.261	3.08772
2.21	2.978	3.21601
2.088	3.049	3.16863
2.088	3.191	3.19185
2.21	3.261	3.48385
2.456	2.978	3.27774
2.333	3.049	3.36982
2.333	3.191	3.55514
2.456	3.261	3.69875
2.702	2.978	3.09209
2.579	3.049	3.25573
2.579	3.191	3.48525
2.702	3.261	3.53125
2.947	2.978	3.21575
2.824	3.049	3.09801
2.824	3.191	3.35405
2.947	3.261	3.70505
3.193	2.978	3.37501
3.07	3.049	3.45147
3.07	3.191	3.763
3.193	3.261	4.04909
3.438	2.978	3.34933
3.316	3.049	3.50605
3.316	3.191	3.87877
3.438	3.261	3.90891
3.684	2.978	3.83831
3.561	3.049	3.66201
3.561	3.191	3.79195
3.684	3.261	3.72022
3.93	2.978	4.05581
3.807	3.049	4.02974
3.807	3.191	3.87439
3.93	3.261	3.80486
0	3.403	3.95808
4.053	3.474	3.74308
4.053	3.616	3.69099
0	3.687	3.85027
0.246	3.403	3.94252
0.123	3.474	4.01376
0.123	3.616	3.9678
0.246	3.687	3.85417
0.491	3.403	3.78803
0.368	3.474	3.77464
0.368	3.616	3.69567
0.491	3.687	3.64236
0.737	3.403	3.89568
0.614	3.474	3.73368
0.614	3.616	3.67657
0.737	3.687	3.93832
0.982	3.403	3.62252
0.86	3.474	3.83015
0.86	3.616	3.92111
0.982	3.687	3.88114
1.228	3.403	3.1368
1.105	3.474	3.32455
1.105	3.616	3.47827
1.228	3.687	3.38528
1.474	3.403	3.32139
1.351	3.474	3.1467
1.351	3.616	3.24306
1.474	3.687	3.41276
1.719	3.403	3.38171
1.596	3.474	3.42514
1.596	3.616	3.47754
1.719	3.687	3.54181
1.965	3.403	3.32889
1.842	3.474	3.42953
1.842	3.616	3.58987
1.965	3.687	3.70074
2.21	3.403	3.69006
2.088	3.474	3.61931
2.088	3.616	3.81292
2.21	3.687	3.99168
2.456	3.403	3.90839
2.333	3.474	3.93154
2.333	3.616	4.04456
2.456	3.687	4.0347
2.702	3.403	3.79643
2.579	3.474	3.928
2.579	3.616	3.91149
2.702	3.687	3.62916
2.947	3.403	3.92572
2.824	3.474	3.80517
2.824	3.616	3.60585
2.947	3.687	3.49558
3.193	3.403	4.23728
3.07	3.474	4.11088
3.07	3.616	3.86578
3.193	3.687	3.8557
3.438	3.403	3.97197
3.316	3.474	4.17647
3.316	3.616	4.0321
3.438	3.687	3.79975
3.684	3.403	3.45705
3.561	3.474	3.64726
3.561	3.616	3.60744
3.684	3.687	3.40928
3.93	3.403	3.54964
3.807	3.474	3.27578
3.807	3.616	3.26715
3.93	3.687	3.45855
0	3.829	3.65621
4.053	3.899	3.45202
4.053	4.041	3.19605
0	4.112	3.0444
0.246	3.829	3.80684
0.123	3.899	3.63303
0.123	4.041	3.33577
0.246	4.112	3.44282
0.491	3.829	3.8551
0.368	3.899	3.84281
0.368	4.041	3.76344
0.491	4.112	3.83711
0.737	3.829	4.15202
0.614	3.899	4.085
0.614	4.041	4.11041
0.737	4.112	4.14573
0.982	3.829	4.05401
0.86	3.899	4.23819
0.86	4.041	4.17406
0.982	4.112	3.84092
1.228	3.829	3.57136
1.105	3.899	3.79607
1.105	4.041	3.63327
1.228	4.112	3.31813
1.474	3.829	3.46164
1.351	3.899	3.47715
1.351	4.041	3.36011
1.474	4.112	3.31244
1.719	3.829	3.42415
1.596	3.899	3.39047
1.596	4.041	3.27563
1.719	4.112	3.15559
1.965	3.829	3.58865
1.842	3.899	3.33124
1.842	4.041	3.13557
1.965	4.112	3.29747
2.21	3.829	3.97165
2.088	3.899	3.71767
2.088	4.041	3.56973
2.21	4.112	3.6956
2.456	3.829	3.99885
2.333	3.899	4.00942
2.333	4.041	3.83396
2.456	4.112	3.67489
2.702	3.829	3.52312
2.579	3.899	3.78165
2.579	4.041	3.71516
2.702	4.112	3.64235
2.947	3.829	3.26499
2.824	3.899	3.3301
2.824	4.041	3.50956
2.947	4.112	3.46229
3.193	3.829	3.47969
3.07	3.899	3.27523
3.07	4.041	3.21426
3.193	4.112	3.01351
3.438	3.829	3.5723
3.316	3.899	3.35083
3.316	4.041	3.02506
3.438	4.112	3.13374
3.684	3.829	3.52153
3.561	3.899	3.51684
3.561	4.041	3.42415
3.684	4.112	3.57218
3.93	3.829	3.49561
3.807	3.899	3.52081
3.807	4.041	3.53336
3.93	4.112	3.3314

## Sheet: e
data of lines
time_cpm	0	0.401606	0.803213	1.20482	1.60643	2.00803	2.40964	2.81124	3.21285	3.61446	4.01606	4.41767	4.81928	5.22088	5.62249	6.0241	6.4257	6.82731	7.22892	7.63052	8.03213	8.43373	8.83534	9.23695	9.63855	10.0402	10.4418	10.8434	11.245	11.6466	12.0482	12.4498	12.8514	13.253	13.6546	14.0562	14.4578	14.8594	15.261	15.6627	16.0643	16.4659	16.8675	17.2691	17.6707	18.0723	18.4739	18.8755	19.2771
phi_cpm	-0.826498	-0.619972	-0.452899	-0.297287	-0.160727	-0.0517666	0.0268484	0.102865	0.178348	0.272441	0.349162	0.411528	0.458731	0.52939	0.604962	0.665234	0.712744	0.749124	0.794547	0.834274	0.873949	0.90587	0.929233	0.967442	1.01311	1.05014	1.08227	1.10939	1.15625	1.204	1.23876	1.26154	1.26676	1.28169	1.29586	1.33742	1.36468	1.38352	1.39204	1.41581	1.44407	1.46535	1.48794	1.53016	1.57483	1.61936	1.64502	1.66661	1.68089
time_ccm	0	0.401606	0.803213	1.20482	1.60643	2.00803	2.40964	2.81124	3.21285	3.61446	4.01606	4.41767	4.81928	5.22088	5.62249	6.0241	6.4257	6.82731	7.22892	7.63052	8.03213	8.43373	8.83534	9.23695	9.63855	10.0402	10.4418	10.8434	11.245	11.6466	12.0482	12.4498	12.8514	13.253	13.6546	14.0562	14.4578	14.8594	15.261	15.6627	16.0643	16.4659	16.8675	17.2691	17.6707	18.0723	18.4739	18.8755	19.2771
phi_ccm	-0.717954	-0.606213	-0.486891	-0.355968	-0.213424	-0.0826478	0.0232758	0.117113	0.203967	0.282201	0.351241	0.419945	0.483176	0.543464	0.596885	0.650093	0.700201	0.743314	0.786417	0.827577	0.864034	0.897956	0.932485	0.970053	1.00586	1.03934	1.07351	1.10681	1.13985	1.17867	1.21786	1.26075	1.29282	1.32374	1.35668	1.38607	1.41616	1.44642	1.47469	1.50164	1.5211	1.54232	1.56482	1.58687	1.61169	1.63792	1.66095	1.68044	1.70099
countour_data
time	0	0.806452	1.6129	2.41935	3.22581	4.03226	4.83871	5.64516	6.45161	7.25806	8.06452	8.87097	9.67742	10.4839	11.2903	12.0968	12.9032	13.7097	14.5161	15.3226	16.129	16.9355	17.7419	18.5484	19.3548	20.1613	20.9677	21.7742	22.5806	23.3871	24.1935	25	25.8065	26.6129	27.4194	28.2258	29.0323	29.8387	30.6452	31.4516	32.2581	33.0645	33.871	34.6774	35.4839	36.2903	37.0968	37.9032	38.7097
phi	-2.47005	-2.44626	-2.42248	-2.39869	-2.3749	-2.35111	-2.32733	-2.30354	-2.27975	-2.25597	-2.23218	-2.20839	-2.18461	-2.16082	-2.13703	-2.11325	-2.08946	-2.06567	-2.04189	-2.0181	-1.99431	-1.97053	-1.94674	-1.92295	-1.89917	-1.87538	-1.85159	-1.82781	-1.80402	-1.78023	-1.75644	-1.73266	-1.70887	-1.68508	-1.6613	-1.63751	-1.61372	-1.58994	-1.56615	-1.54236	-1.51858	-1.49479	-1.471	-1.44722	-1.42343	-1.39964	-1.37586	-1.35207	-1.32828
probability
	NaN	NaN	NaN	NaN	NaN	NaN	NaN	NaN	NaN	NaN	NaN	NaN	NaN	NaN	NaN	NaN	NaN	NaN	NaN	NaN	NaN	NaN	NaN	NaN	NaN	NaN	NaN	NaN	NaN	NaN	NaN	NaN	NaN	NaN	NaN	NaN	NaN	NaN	NaN	NaN	NaN	NaN	NaN	NaN	NaN	NaN	NaN	NaN	NaN
	NaN	NaN	NaN	NaN	NaN	NaN	NaN	NaN	NaN	NaN	NaN	NaN	NaN	NaN	NaN	NaN	NaN	NaN	NaN	NaN	NaN	NaN	NaN	NaN	NaN	NaN	NaN	NaN	NaN	NaN	NaN	NaN	NaN	NaN	NaN	NaN	NaN	NaN	NaN	NaN	NaN	NaN	NaN	NaN	NaN	NaN	NaN	NaN	NaN
	NaN	NaN	NaN	NaN	NaN	NaN	NaN	NaN	NaN	NaN	NaN	NaN	NaN	NaN	NaN	NaN	NaN	NaN	NaN	NaN	NaN	NaN	NaN	NaN	NaN	NaN	NaN	NaN	NaN	NaN	NaN	NaN	NaN	NaN	NaN	NaN	NaN	NaN	NaN	NaN	NaN	NaN	NaN	NaN	NaN	NaN	NaN	NaN	NaN
	NaN	NaN	NaN	NaN	NaN	NaN	NaN	NaN	NaN	NaN	NaN	NaN	NaN	NaN	NaN	NaN	NaN	NaN	NaN	NaN	NaN	NaN	NaN	NaN	NaN	NaN	NaN	NaN	NaN	NaN	NaN	NaN	NaN	NaN	NaN	NaN	NaN	NaN	NaN	NaN	NaN	NaN	NaN	NaN	NaN	NaN	NaN	NaN	NaN
	NaN	NaN	NaN	NaN	NaN	NaN	NaN	NaN	NaN	NaN	NaN	NaN	NaN	NaN	NaN	NaN	NaN	NaN	NaN	NaN	NaN	NaN	NaN	NaN	NaN	NaN	NaN	NaN	NaN	NaN	NaN	NaN	NaN	NaN	NaN	NaN	NaN	NaN	NaN	NaN	NaN	NaN	NaN	NaN	NaN	NaN	NaN	NaN	NaN
	0.00282805	NaN	NaN	NaN	NaN	NaN	NaN	NaN	NaN	NaN	NaN	NaN	NaN	NaN	NaN	NaN	NaN	NaN	NaN	NaN	NaN	NaN	NaN	NaN	NaN	NaN	NaN	NaN	NaN	NaN	NaN	NaN	NaN	NaN	NaN	NaN	NaN	NaN	NaN	NaN	NaN	NaN	NaN	NaN	NaN	NaN	NaN	NaN	NaN
	NaN	NaN	NaN	NaN	NaN	NaN	NaN	NaN	NaN	NaN	NaN	NaN	NaN	NaN	NaN	NaN	NaN	NaN	NaN	NaN	NaN	NaN	NaN	NaN	NaN	NaN	NaN	NaN	NaN	NaN	NaN	NaN	NaN	NaN	NaN	NaN	NaN	NaN	NaN	NaN	NaN	NaN	NaN	NaN	NaN	NaN	NaN	NaN	NaN
	0.00141403	NaN	NaN	NaN	NaN	NaN	NaN	NaN	NaN	NaN	NaN	NaN	NaN	NaN	NaN	NaN	NaN	NaN	NaN	NaN	NaN	NaN	NaN	NaN	NaN	NaN	NaN	NaN	NaN	NaN	NaN	NaN	NaN	NaN	NaN	NaN	NaN	NaN	NaN	NaN	NaN	NaN	NaN	NaN	NaN	NaN	NaN	NaN	NaN
	0.00707014	NaN	NaN	NaN	NaN	NaN	NaN	NaN	NaN	NaN	NaN	NaN	NaN	NaN	NaN	NaN	NaN	NaN	NaN	NaN	NaN	NaN	NaN	NaN	NaN	NaN	NaN	NaN	NaN	NaN	NaN	NaN	NaN	NaN	NaN	NaN	NaN	NaN	NaN	NaN	NaN	NaN	NaN	NaN	NaN	NaN	NaN	NaN	NaN
	0.00848416	NaN	NaN	NaN	NaN	NaN	NaN	NaN	NaN	NaN	NaN	NaN	NaN	NaN	NaN	NaN	NaN	NaN	NaN	NaN	NaN	NaN	NaN	NaN	NaN	NaN	NaN	NaN	NaN	NaN	NaN	NaN	NaN	NaN	NaN	NaN	NaN	NaN	NaN	NaN	NaN	NaN	NaN	NaN	NaN	NaN	NaN	NaN	NaN
	0.00565611	NaN	NaN	NaN	NaN	NaN	NaN	NaN	NaN	NaN	NaN	NaN	NaN	NaN	NaN	NaN	NaN	NaN	NaN	NaN	NaN	NaN	NaN	NaN	NaN	NaN	NaN	NaN	NaN	NaN	NaN	NaN	NaN	NaN	NaN	NaN	NaN	NaN	NaN	NaN	NaN	NaN	NaN	NaN	NaN	NaN	NaN	NaN	NaN
	0.00848416	NaN	NaN	NaN	NaN	NaN	NaN	NaN	NaN	NaN	NaN	NaN	NaN	NaN	NaN	NaN	NaN	NaN	NaN	NaN	NaN	NaN	NaN	NaN	NaN	NaN	NaN	NaN	NaN	NaN	NaN	NaN	NaN	NaN	NaN	NaN	NaN	NaN	NaN	NaN	NaN	NaN	NaN	NaN	NaN	NaN	NaN	NaN	NaN
	0.0127262	NaN	NaN	NaN	NaN	NaN	NaN	NaN	NaN	NaN	NaN	NaN	NaN	NaN	NaN	NaN	NaN	NaN	NaN	NaN	NaN	NaN	NaN	NaN	NaN	NaN	NaN	NaN	NaN	NaN	NaN	NaN	NaN	NaN	NaN	NaN	NaN	NaN	NaN	NaN	NaN	NaN	NaN	NaN	NaN	NaN	NaN	NaN	NaN
	0.00565611	NaN	NaN	NaN	NaN	NaN	NaN	NaN	NaN	NaN	NaN	NaN	NaN	NaN	NaN	NaN	NaN	NaN	NaN	NaN	NaN	NaN	NaN	NaN	NaN	NaN	NaN	NaN	NaN	NaN	NaN	NaN	NaN	NaN	NaN	NaN	NaN	NaN	NaN	NaN	NaN	NaN	NaN	NaN	NaN	NaN	NaN	NaN	NaN
	0.00565611	NaN	NaN	NaN	NaN	NaN	NaN	NaN	NaN	NaN	NaN	NaN	NaN	NaN	NaN	NaN	NaN	NaN	NaN	NaN	NaN	NaN	NaN	NaN	NaN	NaN	NaN	NaN	NaN	NaN	NaN	NaN	NaN	NaN	NaN	NaN	NaN	NaN	NaN	NaN	NaN	NaN	NaN	NaN	NaN	NaN	NaN	NaN	NaN
	0.00848416	NaN	NaN	NaN	NaN	NaN	NaN	NaN	NaN	NaN	NaN	NaN	NaN	NaN	NaN	NaN	NaN	NaN	NaN	NaN	NaN	NaN	NaN	NaN	NaN	NaN	NaN	NaN	NaN	NaN	NaN	NaN	NaN	NaN	NaN	NaN	NaN	NaN	NaN	NaN	NaN	NaN	NaN	NaN	NaN	NaN	NaN	NaN	NaN
	0.0113122	NaN	NaN	NaN	NaN	NaN	NaN	NaN	NaN	NaN	NaN	NaN	NaN	NaN	NaN	NaN	NaN	NaN	NaN	NaN	NaN	NaN	NaN	NaN	NaN	NaN	NaN	NaN	NaN	NaN	NaN	NaN	NaN	NaN	NaN	NaN	NaN	NaN	NaN	NaN	NaN	NaN	NaN	NaN	NaN	NaN	NaN	NaN	NaN
	0.0212104	NaN	NaN	NaN	NaN	NaN	NaN	NaN	NaN	NaN	NaN	NaN	NaN	NaN	NaN	NaN	NaN	NaN	NaN	NaN	NaN	NaN	NaN	NaN	NaN	NaN	NaN	NaN	NaN	NaN	NaN	NaN	NaN	NaN	NaN	NaN	NaN	NaN	NaN	NaN	NaN	NaN	NaN	NaN	NaN	NaN	NaN	NaN	NaN
	0.0212104	NaN	NaN	NaN	NaN	NaN	NaN	NaN	NaN	NaN	NaN	NaN	NaN	NaN	NaN	NaN	NaN	NaN	NaN	NaN	NaN	NaN	NaN	NaN	NaN	NaN	NaN	NaN	NaN	NaN	NaN	NaN	NaN	NaN	NaN	NaN	NaN	NaN	NaN	NaN	NaN	NaN	NaN	NaN	NaN	NaN	NaN	NaN	NaN
	0.0268665	NaN	NaN	NaN	NaN	NaN	NaN	NaN	NaN	NaN	NaN	NaN	NaN	NaN	NaN	NaN	NaN	NaN	NaN	NaN	NaN	NaN	NaN	NaN	NaN	NaN	NaN	NaN	NaN	NaN	NaN	NaN	NaN	NaN	NaN	NaN	NaN	NaN	NaN	NaN	NaN	NaN	NaN	NaN	NaN	NaN	NaN	NaN	NaN
	0.0311086	NaN	NaN	NaN	NaN	NaN	NaN	NaN	NaN	NaN	NaN	NaN	NaN	NaN	NaN	NaN	NaN	NaN	NaN	NaN	NaN	NaN	NaN	NaN	NaN	NaN	NaN	NaN	NaN	NaN	NaN	NaN	NaN	NaN	NaN	NaN	NaN	NaN	NaN	NaN	NaN	NaN	NaN	NaN	NaN	NaN	NaN	NaN	NaN
	0.0282805	NaN	NaN	NaN	NaN	NaN	NaN	NaN	NaN	NaN	NaN	NaN	NaN	NaN	NaN	NaN	NaN	NaN	NaN	NaN	NaN	NaN	NaN	NaN	NaN	NaN	NaN	NaN	NaN	NaN	NaN	NaN	NaN	NaN	NaN	NaN	NaN	NaN	NaN	NaN	NaN	NaN	NaN	NaN	NaN	NaN	NaN	NaN	NaN
	0.0212104	NaN	NaN	NaN	NaN	NaN	NaN	NaN	NaN	NaN	NaN	NaN	NaN	NaN	NaN	NaN	NaN	NaN	NaN	NaN	NaN	NaN	NaN	NaN	NaN	NaN	NaN	NaN	NaN	NaN	NaN	NaN	NaN	NaN	NaN	NaN	NaN	NaN	NaN	NaN	NaN	NaN	NaN	NaN	NaN	NaN	NaN	NaN	NaN
	0.0339367	NaN	NaN	NaN	NaN	NaN	NaN	NaN	NaN	NaN	NaN	NaN	NaN	NaN	NaN	NaN	NaN	NaN	NaN	NaN	NaN	NaN	NaN	NaN	NaN	NaN	NaN	NaN	NaN	NaN	NaN	NaN	NaN	NaN	NaN	NaN	NaN	NaN	NaN	NaN	NaN	NaN	NaN	NaN	NaN	NaN	NaN	NaN	NaN
	0.0721154	0.00282805	NaN	NaN	NaN	NaN	NaN	NaN	NaN	NaN	NaN	NaN	NaN	NaN	NaN	NaN	NaN	NaN	NaN	NaN	NaN	NaN	NaN	NaN	NaN	NaN	NaN	NaN	NaN	NaN	NaN	NaN	NaN	NaN	NaN	NaN	NaN	NaN	NaN	NaN	NaN	NaN	NaN	NaN	NaN	NaN	NaN	NaN	NaN
	0.0721154	NaN	NaN	NaN	NaN	NaN	NaN	NaN	NaN	NaN	NaN	NaN	NaN	NaN	NaN	NaN	NaN	NaN	NaN	NaN	NaN	NaN	NaN	NaN	NaN	NaN	NaN	NaN	NaN	NaN	NaN	NaN	NaN	NaN	NaN	NaN	NaN	NaN	NaN	NaN	NaN	NaN	NaN	NaN	NaN	NaN	NaN	NaN	NaN
	0.0989819	NaN	NaN	NaN	NaN	NaN	NaN	NaN	NaN	NaN	NaN	NaN	NaN	NaN	NaN	NaN	NaN	NaN	NaN	NaN	NaN	NaN	NaN	NaN	NaN	NaN	NaN	NaN	NaN	NaN	NaN	NaN	NaN	NaN	NaN	NaN	NaN	NaN	NaN	NaN	NaN	NaN	NaN	NaN	NaN	NaN	NaN	NaN	NaN
	0.103224	0.00424208	NaN	NaN	NaN	NaN	NaN	NaN	NaN	NaN	NaN	NaN	NaN	NaN	NaN	NaN	NaN	NaN	NaN	NaN	NaN	NaN	NaN	NaN	NaN	NaN	NaN	NaN	NaN	NaN	NaN	NaN	NaN	NaN	NaN	NaN	NaN	NaN	NaN	NaN	NaN	NaN	NaN	NaN	NaN	NaN	NaN	NaN	NaN
	0.0975679	0.00707014	NaN	NaN	NaN	NaN	NaN	NaN	NaN	NaN	NaN	NaN	NaN	NaN	NaN	NaN	NaN	NaN	NaN	NaN	NaN	NaN	NaN	NaN	NaN	NaN	NaN	NaN	NaN	NaN	NaN	NaN	NaN	NaN	NaN	NaN	NaN	NaN	NaN	NaN	NaN	NaN	NaN	NaN	NaN	NaN	NaN	NaN	NaN
	0.179581	0.00141403	NaN	NaN	NaN	NaN	NaN	NaN	NaN	NaN	NaN	NaN	NaN	NaN	NaN	NaN	NaN	NaN	NaN	NaN	NaN	NaN	NaN	NaN	NaN	NaN	NaN	NaN	NaN	NaN	NaN	NaN	NaN	NaN	NaN	NaN	NaN	NaN	NaN	NaN	NaN	NaN	NaN	NaN	NaN	NaN	NaN	NaN	NaN
	0.155543	NaN	NaN	NaN	NaN	NaN	NaN	NaN	NaN	NaN	NaN	NaN	NaN	NaN	NaN	NaN	NaN	NaN	NaN	NaN	NaN	NaN	NaN	NaN	NaN	NaN	NaN	NaN	NaN	NaN	NaN	NaN	NaN	NaN	NaN	NaN	NaN	NaN	NaN	NaN	NaN	NaN	NaN	NaN	NaN	NaN	NaN	NaN	NaN
	0.18948	0.00282805	NaN	NaN	NaN	NaN	NaN	NaN	NaN	NaN	NaN	NaN	NaN	NaN	NaN	NaN	NaN	NaN	NaN	NaN	NaN	NaN	NaN	NaN	NaN	NaN	NaN	NaN	NaN	NaN	NaN	NaN	NaN	NaN	NaN	NaN	NaN	NaN	NaN	NaN	NaN	NaN	NaN	NaN	NaN	NaN	NaN	NaN	NaN
	0.206448	0.0141403	NaN	NaN	NaN	NaN	NaN	NaN	NaN	NaN	NaN	NaN	NaN	NaN	NaN	NaN	NaN	NaN	NaN	NaN	NaN	NaN	NaN	NaN	NaN	NaN	NaN	NaN	NaN	NaN	NaN	NaN	NaN	NaN	NaN	NaN	NaN	NaN	NaN	NaN	NaN	NaN	NaN	NaN	NaN	NaN	NaN	NaN	NaN
	0.246041	0.00848416	NaN	NaN	NaN	NaN	NaN	NaN	NaN	NaN	NaN	NaN	NaN	NaN	NaN	NaN	NaN	NaN	NaN	NaN	NaN	NaN	NaN	NaN	NaN	NaN	NaN	NaN	NaN	NaN	NaN	NaN	NaN	NaN	NaN	NaN	NaN	NaN	NaN	NaN	NaN	NaN	NaN	NaN	NaN	NaN	NaN	NaN	NaN
	0.274321	0.00989819	NaN	NaN	NaN	NaN	NaN	NaN	NaN	NaN	NaN	NaN	NaN	NaN	NaN	NaN	NaN	NaN	NaN	NaN	NaN	NaN	NaN	NaN	NaN	NaN	NaN	NaN	NaN	NaN	NaN	NaN	NaN	NaN	NaN	NaN	NaN	NaN	NaN	NaN	NaN	NaN	NaN	NaN	NaN	NaN	NaN	NaN	NaN
	0.301188	0.00989819	NaN	NaN	NaN	NaN	NaN	NaN	NaN	NaN	NaN	NaN	NaN	NaN	NaN	NaN	NaN	NaN	NaN	NaN	NaN	NaN	NaN	NaN	NaN	NaN	NaN	NaN	NaN	NaN	NaN	NaN	NaN	NaN	NaN	NaN	NaN	NaN	NaN	NaN	NaN	NaN	NaN	NaN	NaN	NaN	NaN	NaN	NaN
	0.335124	0.00707014	NaN	NaN	NaN	NaN	NaN	NaN	NaN	NaN	NaN	NaN	NaN	NaN	NaN	NaN	NaN	NaN	NaN	NaN	NaN	NaN	NaN	NaN	NaN	NaN	NaN	NaN	NaN	NaN	NaN	NaN	NaN	NaN	NaN	NaN	NaN	NaN	NaN	NaN	NaN	NaN	NaN	NaN	NaN	NaN	NaN	NaN	NaN
	0.33371	0.0296946	0.00141403	NaN	NaN	NaN	NaN	NaN	NaN	NaN	NaN	NaN	NaN	NaN	NaN	NaN	NaN	NaN	NaN	NaN	NaN	NaN	NaN	NaN	NaN	NaN	NaN	NaN	NaN	NaN	NaN	NaN	NaN	NaN	NaN	NaN	NaN	NaN	NaN	NaN	NaN	NaN	NaN	NaN	NaN	NaN	NaN	NaN	NaN
	0.444005	0.0311086	0.00141403	NaN	NaN	NaN	NaN	NaN	NaN	NaN	NaN	NaN	NaN	NaN	NaN	NaN	NaN	NaN	NaN	NaN	NaN	NaN	NaN	NaN	NaN	NaN	NaN	NaN	NaN	NaN	NaN	NaN	NaN	NaN	NaN	NaN	NaN	NaN	NaN	NaN	NaN	NaN	NaN	NaN	NaN	NaN	NaN	NaN	NaN
	0.503394	0.0169683	0.00141403	NaN	NaN	NaN	NaN	NaN	NaN	NaN	NaN	NaN	NaN	NaN	NaN	NaN	NaN	NaN	NaN	NaN	NaN	NaN	NaN	NaN	NaN	NaN	NaN	NaN	NaN	NaN	NaN	NaN	NaN	NaN	NaN	NaN	NaN	NaN	NaN	NaN	NaN	NaN	NaN	NaN	NaN	NaN	NaN	NaN	NaN
	0.564197	0.0438348	0.00141403	0.00141403	NaN	NaN	NaN	NaN	NaN	NaN	NaN	NaN	NaN	NaN	NaN	NaN	NaN	NaN	NaN	NaN	NaN	NaN	NaN	NaN	NaN	NaN	NaN	NaN	NaN	NaN	NaN	NaN	NaN	NaN	NaN	NaN	NaN	NaN	NaN	NaN	NaN	NaN	NaN	NaN	NaN	NaN	NaN	NaN	NaN
	0.576923	0.0466629	0.00424208	NaN	NaN	NaN	NaN	NaN	NaN	NaN	NaN	NaN	NaN	NaN	NaN	NaN	NaN	NaN	NaN	NaN	NaN	NaN	NaN	NaN	NaN	NaN	NaN	NaN	NaN	NaN	NaN	NaN	NaN	NaN	NaN	NaN	NaN	NaN	NaN	NaN	NaN	NaN	NaN	NaN	NaN	NaN	NaN	NaN	NaN
	0.663179	0.052319	0.00424208	NaN	NaN	NaN	NaN	NaN	NaN	NaN	NaN	NaN	NaN	NaN	NaN	NaN	NaN	NaN	NaN	NaN	NaN	NaN	NaN	NaN	NaN	NaN	NaN	NaN	NaN	NaN	NaN	NaN	NaN	NaN	NaN	NaN	NaN	NaN	NaN	NaN	NaN	NaN	NaN	NaN	NaN	NaN	NaN	NaN	NaN
	0.682975	0.0579751	0.00141403	0.00141403	NaN	NaN	NaN	NaN	NaN	NaN	NaN	NaN	NaN	NaN	NaN	NaN	NaN	NaN	NaN	NaN	NaN	NaN	NaN	NaN	NaN	NaN	NaN	NaN	NaN	NaN	NaN	NaN	NaN	NaN	NaN	NaN	NaN	NaN	NaN	NaN	NaN	NaN	NaN	NaN	NaN	NaN	NaN	NaN	NaN
	0.74095	0.0820136	0.00707014	NaN	NaN	NaN	NaN	NaN	NaN	NaN	NaN	NaN	NaN	NaN	NaN	NaN	NaN	NaN	NaN	NaN	NaN	NaN	NaN	NaN	NaN	NaN	NaN	NaN	NaN	NaN	NaN	NaN	NaN	NaN	NaN	NaN	NaN	NaN	NaN	NaN	NaN	NaN	NaN	NaN	NaN	NaN	NaN	NaN	NaN
	0.869627	0.110294	0.0141403	NaN	NaN	NaN	NaN	NaN	NaN	NaN	NaN	NaN	NaN	NaN	NaN	NaN	NaN	NaN	NaN	NaN	NaN	NaN	NaN	NaN	NaN	NaN	NaN	NaN	NaN	NaN	NaN	NaN	NaN	NaN	NaN	NaN	NaN	NaN	NaN	NaN	NaN	NaN	NaN	NaN	NaN	NaN	NaN	NaN	NaN
	1.0181	0.0961538	0.0127262	0.00141403	NaN	NaN	NaN	NaN	NaN	NaN	NaN	NaN	NaN	NaN	NaN	NaN	NaN	NaN	NaN	NaN	NaN	NaN	NaN	NaN	NaN	NaN	NaN	NaN	NaN	NaN	NaN	NaN	NaN	NaN	NaN	NaN	NaN	NaN	NaN	NaN	NaN	NaN	NaN	NaN	NaN	NaN	NaN	NaN	NaN
	1.13264	0.111708	0.0113122	0.00282805	NaN	NaN	NaN	NaN	NaN	NaN	NaN	NaN	NaN	NaN	NaN	NaN	NaN	NaN	NaN	NaN	NaN	NaN	NaN	NaN	NaN	NaN	NaN	NaN	NaN	NaN	NaN	NaN	NaN	NaN	NaN	NaN	NaN	NaN	NaN	NaN	NaN	NaN	NaN	NaN	NaN	NaN	NaN	NaN	NaN
	1.11991	0.158371	0.0155543	0.00424208	NaN	NaN	NaN	NaN	NaN	NaN	NaN	NaN	NaN	NaN	NaN	NaN	NaN	NaN	NaN	NaN	NaN	NaN	NaN	NaN	NaN	NaN	NaN	NaN	NaN	NaN	NaN	NaN	NaN	NaN	NaN	NaN	NaN	NaN	NaN	NaN	NaN	NaN	NaN	NaN	NaN	NaN	NaN	NaN	NaN
	1.1892	0.161199	0.0325226	0.00141403	NaN	NaN	NaN	NaN	NaN	NaN	NaN	NaN	NaN	NaN	NaN	NaN	NaN	NaN	NaN	NaN	NaN	NaN	NaN	NaN	NaN	NaN	NaN	NaN	NaN	NaN	NaN	NaN	NaN	NaN	NaN	NaN	NaN	NaN	NaN	NaN	NaN	NaN	NaN	NaN	NaN	NaN	NaN	NaN	NaN
	1.35181	0.20362	0.0381787	0.00707014	0.00141403	NaN	NaN	NaN	NaN	NaN	NaN	NaN	NaN	NaN	NaN	NaN	NaN	NaN	NaN	NaN	NaN	NaN	NaN	NaN	NaN	NaN	NaN	NaN	NaN	NaN	NaN	NaN	NaN	NaN	NaN	NaN	NaN	NaN	NaN	NaN	NaN	NaN	NaN	NaN	NaN	NaN	NaN	NaN	NaN
	1.35747	0.229072	0.0367647	0.00141403	NaN	NaN	NaN	NaN	NaN	NaN	NaN	NaN	NaN	NaN	NaN	NaN	NaN	NaN	NaN	NaN	NaN	NaN	NaN	NaN	NaN	NaN	NaN	NaN	NaN	NaN	NaN	NaN	NaN	NaN	NaN	NaN	NaN	NaN	NaN	NaN	NaN	NaN	NaN	NaN	NaN	NaN	NaN	NaN	NaN
	1.3914	0.246041	0.0353507	0.00424208	NaN	NaN	NaN	NaN	NaN	NaN	NaN	NaN	NaN	NaN	NaN	NaN	NaN	NaN	NaN	NaN	NaN	NaN	NaN	NaN	NaN	NaN	NaN	NaN	NaN	NaN	NaN	NaN	NaN	NaN	NaN	NaN	NaN	NaN	NaN	NaN	NaN	NaN	NaN	NaN	NaN	NaN	NaN	NaN	NaN
	1.5823	0.320984	0.0480769	0.00707014	NaN	NaN	NaN	NaN	NaN	NaN	NaN	NaN	NaN	NaN	NaN	NaN	NaN	NaN	NaN	NaN	NaN	NaN	NaN	NaN	NaN	NaN	NaN	NaN	NaN	NaN	NaN	NaN	NaN	NaN	NaN	NaN	NaN	NaN	NaN	NaN	NaN	NaN	NaN	NaN	NaN	NaN	NaN	NaN	NaN
	1.7138	0.340781	0.050905	0.0212104	0.00141403	NaN	NaN	NaN	NaN	NaN	NaN	NaN	NaN	NaN	NaN	NaN	NaN	NaN	NaN	NaN	NaN	NaN	NaN	NaN	NaN	NaN	NaN	NaN	NaN	NaN	NaN	NaN	NaN	NaN	NaN	NaN	NaN	NaN	NaN	NaN	NaN	NaN	NaN	NaN	NaN	NaN	NaN	NaN	NaN
	1.69683	0.381787	0.0749434	0.0183824	0.00282805	NaN	NaN	NaN	NaN	NaN	NaN	NaN	NaN	NaN	NaN	NaN	NaN	NaN	NaN	NaN	NaN	NaN	NaN	NaN	NaN	NaN	NaN	NaN	NaN	NaN	NaN	NaN	NaN	NaN	NaN	NaN	NaN	NaN	NaN	NaN	NaN	NaN	NaN	NaN	NaN	NaN	NaN	NaN	NaN
	1.91035	0.424208	0.0975679	0.0212104	0.00282805	NaN	NaN	NaN	NaN	NaN	NaN	NaN	NaN	NaN	NaN	NaN	NaN	NaN	NaN	NaN	NaN	NaN	NaN	NaN	NaN	NaN	NaN	NaN	NaN	NaN	NaN	NaN	NaN	NaN	NaN	NaN	NaN	NaN	NaN	NaN	NaN	NaN	NaN	NaN	NaN	NaN	NaN	NaN	NaN
	1.89197	0.517534	0.0961538	0.0311086	0.00424208	NaN	NaN	NaN	NaN	NaN	NaN	NaN	NaN	NaN	NaN	NaN	NaN	NaN	NaN	NaN	NaN	NaN	NaN	NaN	NaN	NaN	NaN	NaN	NaN	NaN	NaN	NaN	NaN	NaN	NaN	NaN	NaN	NaN	NaN	NaN	NaN	NaN	NaN	NaN	NaN	NaN	NaN	NaN	NaN
	1.95419	0.504808	0.120192	0.0381787	0.00989819	0.00141403	NaN	NaN	NaN	NaN	NaN	NaN	NaN	NaN	NaN	NaN	NaN	NaN	NaN	NaN	NaN	NaN	NaN	NaN	NaN	NaN	NaN	NaN	NaN	NaN	NaN	NaN	NaN	NaN	NaN	NaN	NaN	NaN	NaN	NaN	NaN	NaN	NaN	NaN	NaN	NaN	NaN	NaN	NaN
	2.13094	0.569853	0.164027	0.0325226	0.00282805	0.00141403	NaN	NaN	NaN	NaN	NaN	NaN	NaN	NaN	NaN	NaN	NaN	NaN	NaN	NaN	NaN	NaN	NaN	NaN	NaN	NaN	NaN	NaN	NaN	NaN	NaN	NaN	NaN	NaN	NaN	NaN	NaN	NaN	NaN	NaN	NaN	NaN	NaN	NaN	NaN	NaN	NaN	NaN	NaN
	2.16063	0.663179	0.155543	0.0438348	0.00989819	NaN	NaN	NaN	NaN	NaN	NaN	NaN	NaN	NaN	NaN	NaN	NaN	NaN	NaN	NaN	NaN	NaN	NaN	NaN	NaN	NaN	NaN	NaN	NaN	NaN	NaN	NaN	NaN	NaN	NaN	NaN	NaN	NaN	NaN	NaN	NaN	NaN	NaN	NaN	NaN	NaN	NaN	NaN	NaN
	2.14932	0.71267	0.212104	0.0480769	0.00565611	NaN	NaN	NaN	NaN	NaN	NaN	NaN	NaN	NaN	NaN	NaN	NaN	NaN	NaN	NaN	NaN	NaN	NaN	NaN	NaN	NaN	NaN	NaN	NaN	NaN	NaN	NaN	NaN	NaN	NaN	NaN	NaN	NaN	NaN	NaN	NaN	NaN	NaN	NaN	NaN	NaN	NaN	NaN	NaN
	2.2681	0.895079	0.213518	0.0636312	0.0113122	0.00707014	NaN	NaN	NaN	NaN	NaN	NaN	NaN	NaN	NaN	NaN	NaN	NaN	NaN	NaN	NaN	NaN	NaN	NaN	NaN	NaN	NaN	NaN	NaN	NaN	NaN	NaN	NaN	NaN	NaN	NaN	NaN	NaN	NaN	NaN	NaN	NaN	NaN	NaN	NaN	NaN	NaN	NaN	NaN
	2.31618	0.885181	0.281391	0.0820136	0.0226244	0.00848416	NaN	NaN	NaN	NaN	NaN	NaN	NaN	NaN	NaN	NaN	NaN	NaN	NaN	NaN	NaN	NaN	NaN	NaN	NaN	NaN	NaN	NaN	NaN	NaN	NaN	NaN	NaN	NaN	NaN	NaN	NaN	NaN	NaN	NaN	NaN	NaN	NaN	NaN	NaN	NaN	NaN	NaN	NaN
	2.35011	0.948812	0.311086	0.104638	0.0197964	0.00565611	NaN	NaN	NaN	NaN	NaN	NaN	NaN	NaN	NaN	NaN	NaN	NaN	NaN	NaN	NaN	NaN	NaN	NaN	NaN	NaN	NaN	NaN	NaN	NaN	NaN	NaN	NaN	NaN	NaN	NaN	NaN	NaN	NaN	NaN	NaN	NaN	NaN	NaN	NaN	NaN	NaN	NaN	NaN
	2.38264	1.10577	0.387443	0.12302	0.0212104	0.00848416	NaN	NaN	NaN	NaN	NaN	NaN	NaN	NaN	NaN	NaN	NaN	NaN	NaN	NaN	NaN	NaN	NaN	NaN	NaN	NaN	NaN	NaN	NaN	NaN	NaN	NaN	NaN	NaN	NaN	NaN	NaN	NaN	NaN	NaN	NaN	NaN	NaN	NaN	NaN	NaN	NaN	NaN	NaN
	2.37839	1.16233	0.391686	0.118778	0.0353507	0.00707014	NaN	NaN	NaN	NaN	NaN	NaN	NaN	NaN	NaN	NaN	NaN	NaN	NaN	NaN	NaN	NaN	NaN	NaN	NaN	NaN	NaN	NaN	NaN	NaN	NaN	NaN	NaN	NaN	NaN	NaN	NaN	NaN	NaN	NaN	NaN	NaN	NaN	NaN	NaN	NaN	NaN	NaN	NaN
	2.42506	1.23586	0.43552	0.149887	0.0466629	0.00848416	NaN	0.00141403	NaN	NaN	NaN	NaN	NaN	NaN	NaN	NaN	NaN	NaN	NaN	NaN	NaN	NaN	NaN	NaN	NaN	NaN	NaN	NaN	NaN	NaN	NaN	NaN	NaN	NaN	NaN	NaN	NaN	NaN	NaN	NaN	NaN	NaN	NaN	NaN	NaN	NaN	NaN	NaN	NaN
	2.34587	1.31929	0.489253	0.175339	0.0410068	0.00424208	NaN	0.00141403	NaN	NaN	NaN	NaN	NaN	NaN	NaN	NaN	NaN	NaN	NaN	NaN	NaN	NaN	NaN	NaN	NaN	NaN	NaN	NaN	NaN	NaN	NaN	NaN	NaN	NaN	NaN	NaN	NaN	NaN	NaN	NaN	NaN	NaN	NaN	NaN	NaN	NaN	NaN	NaN	NaN
	2.26103	1.31787	0.550057	0.205034	0.0480769	0.0183824	NaN	0.00141403	NaN	NaN	NaN	NaN	NaN	NaN	NaN	NaN	NaN	NaN	NaN	NaN	NaN	NaN	NaN	NaN	NaN	NaN	NaN	NaN	NaN	NaN	NaN	NaN	NaN	NaN	NaN	NaN	NaN	NaN	NaN	NaN	NaN	NaN	NaN	NaN	NaN	NaN	NaN	NaN	NaN
	2.31335	1.44231	0.615102	0.281391	0.0721154	0.0226244	0.00424208	0.00282805	NaN	NaN	NaN	NaN	NaN	NaN	NaN	NaN	NaN	NaN	NaN	NaN	NaN	NaN	NaN	NaN	NaN	NaN	NaN	NaN	NaN	NaN	NaN	NaN	NaN	NaN	NaN	NaN	NaN	NaN	NaN	NaN	NaN	NaN	NaN	NaN	NaN	NaN	NaN	NaN	NaN
	2.25962	1.63603	0.7056	0.285633	0.0904977	0.0254525	0.00282805	0.00707014	NaN	NaN	NaN	NaN	NaN	NaN	NaN	NaN	NaN	NaN	NaN	NaN	NaN	NaN	NaN	NaN	NaN	NaN	NaN	NaN	NaN	NaN	NaN	NaN	NaN	NaN	NaN	NaN	NaN	NaN	NaN	NaN	NaN	NaN	NaN	NaN	NaN	NaN	NaN	NaN	NaN
	2.33173	1.67421	0.756505	0.277149	0.0961538	0.0410068	0.00141403	0.00424208	NaN	NaN	NaN	NaN	NaN	NaN	NaN	NaN	NaN	NaN	NaN	NaN	NaN	NaN	NaN	NaN	NaN	NaN	NaN	NaN	NaN	NaN	NaN	NaN	NaN	NaN	NaN	NaN	NaN	NaN	NaN	NaN	NaN	NaN	NaN	NaN	NaN	NaN	NaN	NaN	NaN
	2.26669	1.69825	0.834276	0.356335	0.127262	0.0353507	0.00707014	0.00848416	NaN	NaN	NaN	NaN	NaN	NaN	NaN	NaN	NaN	NaN	NaN	NaN	NaN	NaN	NaN	NaN	NaN	NaN	NaN	NaN	NaN	NaN	NaN	NaN	NaN	NaN	NaN	NaN	NaN	NaN	NaN	NaN	NaN	NaN	NaN	NaN	NaN	NaN	NaN	NaN	NaN
	2.32183	1.75481	0.904977	0.41431	0.137161	0.0339367	0.00848416	0.0113122	0.00282805	NaN	NaN	NaN	NaN	NaN	NaN	NaN	NaN	NaN	NaN	NaN	NaN	NaN	NaN	NaN	NaN	NaN	NaN	NaN	NaN	NaN	NaN	NaN	NaN	NaN	NaN	NaN	NaN	NaN	NaN	NaN	NaN	NaN	NaN	NaN	NaN	NaN	NaN	NaN	NaN
	2.17336	1.75057	0.995475	0.483597	0.161199	0.053733	0.0127262	0.00141403	NaN	NaN	NaN	NaN	NaN	NaN	NaN	NaN	NaN	NaN	NaN	NaN	NaN	NaN	NaN	NaN	NaN	NaN	NaN	NaN	NaN	NaN	NaN	NaN	NaN	NaN	NaN	NaN	NaN	NaN	NaN	NaN	NaN	NaN	NaN	NaN	NaN	NaN	NaN	NaN	NaN
	2.19174	1.89904	1.05769	0.520362	0.188066	0.0707014	0.0197964	0.0169683	NaN	NaN	NaN	0.00141403	NaN	NaN	NaN	NaN	NaN	NaN	NaN	NaN	NaN	NaN	NaN	NaN	NaN	NaN	NaN	NaN	NaN	NaN	NaN	NaN	NaN	NaN	NaN	NaN	NaN	NaN	NaN	NaN	NaN	NaN	NaN	NaN	NaN	NaN	NaN	NaN	NaN
	1.99661	1.96974	1.20334	0.510464	0.21069	0.0692873	0.0183824	0.00848416	0.00424208	NaN	NaN	0.00141403	NaN	NaN	NaN	NaN	NaN	NaN	NaN	NaN	NaN	NaN	NaN	NaN	NaN	NaN	NaN	NaN	NaN	NaN	NaN	NaN	NaN	NaN	NaN	NaN	NaN	NaN	NaN	NaN	NaN	NaN	NaN	NaN	NaN	NaN	NaN	NaN	NaN
	1.96833	2.04327	1.24152	0.571267	0.223416	0.106052	0.0226244	0.0113122	0.00282805	NaN	NaN	0.00424208	NaN	NaN	NaN	0.00141403	NaN	NaN	NaN	NaN	NaN	NaN	NaN	NaN	NaN	NaN	NaN	NaN	NaN	NaN	NaN	NaN	NaN	NaN	NaN	NaN	NaN	NaN	NaN	NaN	NaN	NaN	NaN	NaN	NaN	NaN	NaN	NaN	NaN
	1.94146	2.18609	1.4013	0.666007	0.247455	0.10888	0.0155543	0.0311086	0.00424208	NaN	NaN	NaN	NaN	NaN	NaN	0.00141403	NaN	NaN	NaN	NaN	NaN	NaN	NaN	NaN	NaN	NaN	NaN	NaN	NaN	NaN	NaN	NaN	NaN	NaN	NaN	NaN	NaN	NaN	NaN	NaN	NaN	NaN	NaN	NaN	NaN	NaN	NaN	NaN	NaN
	1.8241	2.2483	1.42251	0.794683	0.336538	0.149887	0.0282805	0.0254525	0.00424208	NaN	NaN	0.00707014	NaN	NaN	NaN	NaN	NaN	NaN	NaN	NaN	NaN	NaN	NaN	NaN	NaN	NaN	NaN	NaN	NaN	NaN	NaN	NaN	NaN	NaN	NaN	NaN	NaN	NaN	NaN	NaN	NaN	NaN	NaN	NaN	NaN	NaN	NaN	NaN	NaN
	1.78309	2.21154	1.5427	0.822964	0.376131	0.154129	0.0466629	0.0339367	0.0113122	NaN	NaN	0.00282805	NaN	NaN	NaN	NaN	NaN	NaN	NaN	NaN	NaN	NaN	NaN	NaN	NaN	NaN	NaN	NaN	NaN	NaN	NaN	NaN	NaN	NaN	NaN	NaN	NaN	NaN	NaN	NaN	NaN	NaN	NaN	NaN	NaN	NaN	NaN	NaN	NaN
	1.7336	2.2073	1.61765	0.91629	0.387443	0.222002	0.0296946	0.0353507	0.00989819	0.00565611	NaN	0.00282805	NaN	NaN	NaN	0.00141403	NaN	NaN	NaN	NaN	NaN	NaN	NaN	NaN	NaN	NaN	NaN	NaN	NaN	NaN	NaN	NaN	NaN	NaN	NaN	NaN	NaN	NaN	NaN	NaN	NaN	NaN	NaN	NaN	NaN	NaN	NaN	NaN	NaN
	1.68552	2.25113	1.74774	0.992647	0.456731	0.216346	0.0480769	0.050905	0.0240385	0.00565611	NaN	0.00282805	NaN	NaN	NaN	NaN	NaN	NaN	NaN	NaN	NaN	NaN	NaN	NaN	NaN	NaN	NaN	NaN	NaN	NaN	NaN	NaN	NaN	NaN	NaN	NaN	NaN	NaN	NaN	NaN	NaN	NaN	NaN	NaN	NaN	NaN	NaN	NaN	NaN
	1.58512	2.20588	1.85238	1.07607	0.550057	0.246041	0.0777715	0.052319	0.0296946	0.00707014	NaN	0.00282805	NaN	NaN	NaN	0.00141403	NaN	NaN	NaN	NaN	NaN	NaN	NaN	NaN	NaN	NaN	NaN	NaN	NaN	NaN	NaN	NaN	NaN	NaN	NaN	NaN	NaN	NaN	NaN	NaN	NaN	NaN	NaN	NaN	NaN	NaN	NaN	NaN	NaN
	1.45503	2.41516	1.94146	1.17223	0.576923	0.330882	0.0848416	0.0777715	0.0339367	0.00989819	0.00141403	0.00424208	NaN	NaN	NaN	0.00141403	NaN	NaN	NaN	NaN	NaN	NaN	NaN	NaN	NaN	NaN	NaN	NaN	NaN	NaN	NaN	NaN	NaN	NaN	NaN	NaN	NaN	NaN	NaN	NaN	NaN	NaN	NaN	NaN	NaN	NaN	NaN	NaN	NaN
	1.4211	2.3289	1.875	1.27121	0.588235	0.336538	0.103224	0.0848416	0.0438348	0.00282805	NaN	0.00565611	NaN	NaN	NaN	NaN	NaN	NaN	NaN	NaN	NaN	NaN	NaN	NaN	NaN	NaN	NaN	NaN	NaN	NaN	NaN	NaN	NaN	NaN	NaN	NaN	NaN	NaN	NaN	NaN	NaN	NaN	NaN	NaN	NaN	NaN	NaN	NaN	NaN
	1.31929	2.44485	1.98529	1.26273	0.718326	0.395928	0.134333	0.100396	0.050905	0.00989819	0.00282805	0.00141403	NaN	NaN	NaN	0.00565611	NaN	NaN	NaN	NaN	NaN	NaN	NaN	NaN	NaN	NaN	NaN	NaN	NaN	NaN	NaN	NaN	NaN	NaN	NaN	NaN	NaN	NaN	NaN	NaN	NaN	NaN	NaN	NaN	NaN	NaN	NaN	NaN	NaN
	1.35888	2.33597	2.05034	1.39706	0.784785	0.394514	0.139989	0.104638	0.0410068	0.0155543	0.00848416	0.00424208	NaN	NaN	NaN	0.00141403	NaN	NaN	NaN	NaN	NaN	NaN	NaN	NaN	NaN	NaN	NaN	NaN	NaN	NaN	NaN	NaN	NaN	NaN	NaN	NaN	NaN	NaN	NaN	NaN	NaN	NaN	NaN	NaN	NaN	NaN	NaN	NaN	NaN
	1.19485	2.40809	2.14508	1.45645	0.84983	0.518948	0.164027	0.100396	0.0608032	0.0127262	0.00707014	0.0113122	NaN	NaN	NaN	0.00424208	NaN	NaN	NaN	NaN	NaN	NaN	NaN	NaN	NaN	NaN	NaN	NaN	NaN	NaN	NaN	NaN	NaN	NaN	NaN	NaN	NaN	NaN	NaN	NaN	NaN	NaN	NaN	NaN	NaN	NaN	NaN	NaN	NaN
	1.04072	2.38688	2.22709	1.61765	0.962952	0.531674	0.164027	0.141403	0.0805995	0.0197964	0.0127262	0.00707014	NaN	NaN	NaN	0.00141403	NaN	NaN	NaN	NaN	NaN	NaN	NaN	NaN	NaN	NaN	NaN	NaN	NaN	NaN	NaN	NaN	NaN	NaN	NaN	NaN	NaN	NaN	NaN	NaN	NaN	NaN	NaN	NaN	NaN	NaN	NaN	NaN	NaN
	1.02376	2.27517	2.29921	1.6629	1.028	0.61086	0.2319	0.172511	0.0678733	0.0282805	0.00989819	0.00989819	0.00141403	NaN	NaN	0.00424208	NaN	NaN	0.00141403	NaN	NaN	NaN	NaN	NaN	NaN	NaN	NaN	NaN	NaN	NaN	NaN	NaN	NaN	NaN	NaN	NaN	NaN	NaN	NaN	NaN	NaN	NaN	NaN	NaN	NaN	NaN	NaN	NaN	NaN
	1.01386	2.21012	2.32607	1.66855	1.12274	0.663179	0.277149	0.241799	0.104638	0.0325226	0.0183824	0.0113122	0.00141403	0.00141403	0.00141403	0.00282805	NaN	NaN	NaN	NaN	NaN	NaN	NaN	NaN	NaN	NaN	NaN	NaN	NaN	NaN	NaN	NaN	NaN	NaN	NaN	NaN	NaN	NaN	NaN	NaN	NaN	NaN	NaN	NaN	NaN	NaN	NaN	NaN	NaN
	0.886595	2.25255	2.45334	1.76188	1.11708	0.769231	0.306844	0.251697	0.125848	0.0452489	0.0141403	0.00989819	0.00848416	0.00141403	0.00282805	0.00282805	0.00141403	0.00141403	NaN	NaN	NaN	NaN	NaN	NaN	NaN	NaN	NaN	NaN	NaN	NaN	NaN	NaN	NaN	NaN	NaN	NaN	NaN	NaN	NaN	NaN	NaN	NaN	NaN	NaN	NaN	NaN	NaN	NaN	NaN
	0.709842	2.11114	2.34304	1.90328	1.33484	0.781957	0.30543	0.278563	0.128676	0.0579751	0.0254525	0.0240385	0.00424208	NaN	0.00424208	0.00141403	0.00141403	NaN	NaN	NaN	NaN	NaN	NaN	NaN	NaN	NaN	NaN	NaN	NaN	NaN	NaN	NaN	NaN	NaN	NaN	NaN	NaN	NaN	NaN	NaN	NaN	NaN	NaN	NaN	NaN	NaN	NaN	NaN	NaN
	0.736708	2.06589	2.47596	1.90752	1.3207	0.847002	0.366233	0.282805	0.158371	0.0749434	0.0282805	0.0254525	0.00282805	NaN	0.00141403	0.00282805	NaN	NaN	0.00141403	NaN	NaN	NaN	NaN	NaN	NaN	NaN	NaN	NaN	NaN	NaN	NaN	NaN	NaN	NaN	NaN	NaN	NaN	NaN	NaN	NaN	NaN	NaN	NaN	NaN	NaN	NaN	NaN	NaN	NaN
	0.656109	2.04893	2.45475	2.05741	1.47624	0.926188	0.418552	0.329468	0.168269	0.107466	0.0296946	0.0410068	0.00989819	0.00141403	0.0113122	0.00848416	NaN	NaN	NaN	NaN	NaN	NaN	NaN	NaN	NaN	NaN	NaN	NaN	NaN	NaN	NaN	NaN	NaN	NaN	NaN	NaN	NaN	NaN	NaN	NaN	NaN	NaN	NaN	NaN	NaN	NaN	NaN	NaN	NaN
	0.589649	2.04044	2.46465	2.04327	1.61765	0.929016	0.456731	0.388857	0.214932	0.113122	0.0565611	0.0339367	0.00989819	0.00141403	0.00848416	0.00424208	0.00282805	NaN	NaN	NaN	NaN	NaN	NaN	NaN	NaN	NaN	NaN	NaN	NaN	NaN	NaN	NaN	NaN	NaN	NaN	NaN	NaN	NaN	NaN	NaN	NaN	NaN	NaN	NaN	NaN	NaN	NaN	NaN	NaN
	0.535916	1.89197	2.52687	2.05458	1.61765	1.1595	0.583993	0.429864	0.226244	0.164027	0.0622172	0.049491	0.0155543	0.00707014	0.00707014	0.00424208	NaN	NaN	NaN	NaN	NaN	NaN	NaN	NaN	NaN	NaN	NaN	NaN	NaN	NaN	NaN	NaN	NaN	NaN	NaN	NaN	NaN	NaN	NaN	NaN	NaN	NaN	NaN	NaN	NaN	NaN	NaN	NaN	NaN
	0.477941	1.80995	2.41799	2.22002	1.81844	1.22879	0.606618	0.469457	0.274321	0.18241	0.0735294	0.0593891	0.0169683	0.0113122	0.0169683	0.00565611	NaN	0.00141403	0.00282805	NaN	NaN	NaN	NaN	NaN	NaN	NaN	NaN	NaN	NaN	NaN	NaN	NaN	NaN	NaN	NaN	NaN	NaN	NaN	NaN	NaN	NaN	NaN	NaN	NaN	NaN	NaN	NaN	NaN	NaN
	0.40017	1.76895	2.38971	2.1267	1.86086	1.23303	0.64621	0.511878	0.353507	0.200792	0.0933258	0.0622172	0.0282805	0.0113122	0.00848416	0.00565611	0.00424208	0.00424208	0.00282805	NaN	NaN	NaN	NaN	NaN	NaN	NaN	NaN	NaN	NaN	NaN	NaN	NaN	NaN	NaN	NaN	NaN	NaN	NaN	NaN	NaN	NaN	NaN	NaN	NaN	NaN	NaN	NaN	NaN	NaN
	0.332296	1.74208	2.43213	2.24123	1.94287	1.37302	0.739536	0.61086	0.353507	0.205034	0.117364	0.0904977	0.0424208	0.0212104	0.0183824	0.00848416	0.00989819	NaN	NaN	NaN	NaN	NaN	NaN	NaN	NaN	NaN	NaN	NaN	NaN	NaN	NaN	NaN	NaN	NaN	NaN	NaN	NaN	NaN	NaN	NaN	NaN	NaN	NaN	NaN	NaN	NaN	NaN	NaN	NaN
	0.316742	1.61906	2.29072	2.34163	2.08428	1.48331	0.82155	0.664593	0.438348	0.265837	0.12302	0.120192	0.049491	0.0212104	0.0141403	0.0113122	0.00989819	0.00141403	NaN	NaN	NaN	NaN	NaN	NaN	NaN	NaN	NaN	NaN	NaN	NaN	NaN	NaN	NaN	NaN	NaN	NaN	NaN	NaN	NaN	NaN	NaN	NaN	NaN	NaN	NaN	NaN	NaN	NaN	NaN
	0.233314	1.46352	2.26103	2.31759	1.98388	1.57947	0.924774	0.732466	0.479355	0.295532	0.128676	0.120192	0.0678733	0.0226244	0.0325226	0.0169683	0.0113122	NaN	0.00424208	NaN	NaN	NaN	NaN	NaN	NaN	NaN	NaN	NaN	NaN	NaN	NaN	NaN	NaN	NaN	NaN	NaN	NaN	NaN	NaN	NaN	NaN	NaN	NaN	NaN	NaN	NaN	NaN	NaN	NaN
	0.233314	1.36736	2.22002	2.26103	2.1267	1.66007	0.953054	0.801753	0.497738	0.347851	0.205034	0.164027	0.0735294	0.0452489	0.0268665	0.0197964	0.00848416	NaN	0.00141403	NaN	0.00141403	NaN	NaN	NaN	NaN	NaN	NaN	NaN	NaN	NaN	NaN	NaN	NaN	NaN	NaN	NaN	NaN	NaN	NaN	NaN	NaN	NaN	NaN	NaN	NaN	NaN	NaN	NaN	NaN
	0.199378	1.38009	2.11538	2.32466	2.2681	1.71097	1.1185	0.981335	0.511878	0.391686	0.22483	0.152715	0.106052	0.0367647	0.0367647	0.0212104	0.0197964	NaN	0.0113122	0.00141403	0.00141403	NaN	NaN	NaN	NaN	NaN	NaN	NaN	NaN	NaN	NaN	NaN	NaN	NaN	NaN	NaN	NaN	NaN	NaN	NaN	NaN	NaN	NaN	NaN	NaN	NaN	NaN	NaN	NaN
	0.207862	1.28818	1.99661	2.36143	2.27941	1.80006	1.14395	0.978507	0.612274	0.455317	0.295532	0.205034	0.107466	0.0692873	0.0424208	0.0226244	0.0169683	0.00707014	0.00424208	0.00282805	0.00282805	NaN	NaN	0.00141403	NaN	NaN	NaN	NaN	NaN	NaN	NaN	NaN	NaN	NaN	NaN	NaN	NaN	NaN	NaN	NaN	NaN	NaN	NaN	NaN	NaN	NaN	NaN	NaN	NaN
	0.132919	1.12981	2.13801	2.32466	2.24123	1.84955	1.32494	1.07183	0.687217	0.499152	0.304016	0.244627	0.141403	0.050905	0.053733	0.0268665	0.0296946	0.00707014	0.00707014	NaN	0.00424208	NaN	NaN	NaN	NaN	0.00424208	NaN	NaN	NaN	NaN	NaN	NaN	NaN	NaN	NaN	NaN	NaN	NaN	NaN	NaN	NaN	NaN	NaN	NaN	NaN	NaN	NaN	NaN	NaN
	0.132919	1.16374	1.98812	2.42364	2.50566	1.95984	1.36736	1.1595	0.738122	0.499152	0.343609	0.281391	0.142817	0.0904977	0.0551471	0.052319	0.052319	0.0127262	0.00989819	0.00282805	0.00424208	NaN	0.00141403	0.00282805	NaN	0.00141403	NaN	NaN	NaN	NaN	NaN	NaN	NaN	NaN	NaN	NaN	NaN	NaN	NaN	NaN	NaN	NaN	NaN	NaN	NaN	NaN	NaN	NaN	NaN
	0.121606	1.03224	1.99095	2.30769	2.31759	2.02206	1.46493	1.29949	0.852658	0.586821	0.381787	0.296946	0.212104	0.0876697	0.0820136	0.0579751	0.0381787	0.00848416	0.00565611	0.00424208	0.00282805	NaN	0.00141403	0.00141403	NaN	0.00141403	NaN	NaN	NaN	NaN	NaN	NaN	NaN	NaN	NaN	NaN	NaN	NaN	NaN	NaN	NaN	NaN	NaN	NaN	NaN	NaN	NaN	NaN	NaN
	0.10888	0.906391	1.70673	2.28931	2.31476	2.11397	1.62189	1.29525	0.945984	0.64621	0.459559	0.353507	0.246041	0.118778	0.0961538	0.053733	0.049491	0.00707014	0.00565611	0.00565611	0.00424208	NaN	NaN	0.00141403	NaN	NaN	NaN	NaN	NaN	NaN	NaN	NaN	NaN	NaN	NaN	NaN	NaN	NaN	NaN	NaN	NaN	NaN	NaN	NaN	NaN	NaN	NaN	NaN	NaN
	0.0805995	0.798925	1.68693	2.29497	2.3586	2.20023	1.74491	1.36454	1.04921	0.73388	0.50905	0.369061	0.272907	0.138575	0.0919118	0.0678733	0.050905	0.0169683	0.00707014	0.00989819	0.00141403	NaN	NaN	0.00282805	NaN	NaN	NaN	NaN	NaN	NaN	NaN	NaN	NaN	NaN	NaN	NaN	NaN	NaN	NaN	NaN	NaN	NaN	NaN	NaN	NaN	NaN	NaN	NaN	NaN
	0.0608032	0.757919	1.66431	2.18467	2.43637	2.20871	1.75198	1.49887	1.04072	0.796097	0.557127	0.444005	0.288462	0.166855	0.121606	0.0707014	0.0763575	0.0240385	0.00848416	0.0197964	0.0113122	0.00282805	NaN	NaN	NaN	0.00141403	NaN	NaN	NaN	NaN	NaN	NaN	NaN	NaN	NaN	NaN	NaN	NaN	NaN	NaN	NaN	NaN	NaN	NaN	NaN	NaN	NaN	NaN	NaN
	0.0410068	0.753676	1.44372	2.2073	2.47738	2.21295	1.83258	1.58654	1.22172	0.8569	0.619344	0.490667	0.359163	0.233314	0.168269	0.0975679	0.0777715	0.0127262	0.0155543	0.0141403	0.0127262	NaN	NaN	NaN	NaN	NaN	NaN	NaN	NaN	NaN	NaN	NaN	NaN	NaN	NaN	NaN	NaN	NaN	NaN	NaN	NaN	NaN	NaN	NaN	NaN	NaN	NaN	NaN	NaN
	0.0480769	0.690045	1.37443	2.16205	2.43637	2.29214	1.85945	1.6332	1.30232	1.00537	0.746606	0.527432	0.436934	0.237557	0.154129	0.0989819	0.106052	0.0325226	0.0268665	0.0282805	0.0127262	0.00141403	0.00282805	0.00141403	NaN	0.00282805	NaN	NaN	NaN	NaN	NaN	NaN	NaN	NaN	NaN	NaN	NaN	NaN	NaN	NaN	NaN	NaN	NaN	NaN	NaN	NaN	NaN	NaN	NaN
	0.0367647	0.568439	1.36171	2.02913	2.4392	2.31618	2.0362	1.77602	1.35747	0.974265	0.760747	0.643382	0.459559	0.30543	0.199378	0.0933258	0.111708	0.0353507	0.0311086	0.0197964	0.00848416	NaN	0.00141403	NaN	0.00141403	0.00424208	NaN	NaN	NaN	NaN	NaN	NaN	NaN	NaN	NaN	NaN	NaN	NaN	NaN	NaN	NaN	NaN	NaN	NaN	NaN	NaN	NaN	NaN	NaN
	0.0268665	0.534502	1.22738	1.99095	2.37274	2.37981	2.00085	1.80006	1.50028	1.21041	0.934672	0.678733	0.50905	0.32664	0.219174	0.138575	0.106052	0.052319	0.0395928	0.0438348	0.0113122	0.00282805	NaN	0.00424208	0.00141403	0.00282805	NaN	0.00141403	NaN	NaN	NaN	NaN	NaN	NaN	NaN	NaN	NaN	NaN	NaN	NaN	NaN	NaN	NaN	NaN	NaN	NaN	NaN	NaN	NaN
	0.0113122	0.465215	1.27262	1.97822	2.34446	2.39536	2.24689	1.91318	1.56109	1.36878	0.948812	0.773473	0.579751	0.336538	0.227658	0.159785	0.120192	0.0395928	0.0395928	0.0254525	0.0183824	0.00565611	0.00282805	0.00141403	0.00282805	0.00282805	NaN	NaN	0.00282805	NaN	NaN	NaN	NaN	NaN	NaN	NaN	NaN	NaN	NaN	NaN	NaN	NaN	NaN	NaN	NaN	NaN	NaN	NaN	NaN
	0.00282805	0.412896	1.08032	1.86793	2.34446	2.42506	2.1677	1.98247	1.60209	1.3009	0.999717	0.781957	0.670249	0.446833	0.292704	0.206448	0.142817	0.0565611	0.053733	0.0452489	0.0127262	0.0113122	0.00565611	0.00848416	NaN	0.00424208	0.00141403	NaN	0.00141403	NaN	NaN	NaN	0.00141403	NaN	NaN	NaN	NaN	NaN	NaN	NaN	NaN	NaN	NaN	NaN	NaN	NaN	NaN	NaN	NaN
	0.00848416	0.371889	0.95871	1.81844	2.2073	2.41374	2.29638	2.00368	1.67986	1.45362	1.1086	0.906391	0.722568	0.453903	0.316742	0.220588	0.176753	0.0749434	0.0791855	0.0593891	0.0226244	0.00141403	0.00282805	0.0113122	0.00141403	0.00565611	NaN	0.00141403	0.00282805	NaN	NaN	NaN	NaN	NaN	NaN	NaN	NaN	NaN	NaN	NaN	NaN	NaN	NaN	NaN	NaN	NaN	NaN	NaN	NaN
	0.00424208	0.340781	0.929016	1.72936	2.26527	2.45617	2.43637	2.14932	1.72229	1.49887	1.26273	0.975679	0.839932	0.483597	0.386029	0.236143	0.209276	0.0961538	0.0735294	0.0622172	0.0311086	0.00989819	0.0127262	0.00424208	0.00282805	0.0113122	0.00424208	0.00141403	0.00141403	NaN	NaN	NaN	NaN	NaN	NaN	NaN	NaN	NaN	NaN	NaN	NaN	NaN	NaN	NaN	NaN	NaN	NaN	NaN	NaN
	0.00565611	0.282805	0.889423	1.55826	2.12245	2.36001	2.38829	2.2384	1.94853	1.61906	1.35181	1.08456	0.813066	0.585407	0.451075	0.284219	0.209276	0.104638	0.113122	0.0721154	0.0452489	0.0113122	0.0169683	0.0155543	0.00282805	0.0113122	0.00282805	NaN	0.00424208	0.00141403	NaN	NaN	0.00141403	NaN	NaN	NaN	NaN	NaN	NaN	NaN	NaN	NaN	NaN	NaN	NaN	NaN	NaN	NaN	NaN
	0.00424208	0.241799	0.711256	1.52574	1.94853	2.39112	2.45617	2.2384	2.06731	1.76188	1.42675	1.1185	1.05204	0.668835	0.462387	0.32664	0.236143	0.131505	0.117364	0.111708	0.049491	0.0240385	0.0141403	0.0197964	0.00282805	0.00848416	0.00141403	NaN	0.00141403	NaN	NaN	NaN	0.00282805	NaN	NaN	NaN	NaN	NaN	NaN	NaN	NaN	NaN	NaN	NaN	NaN	NaN	NaN	NaN	NaN
	0.00141403	0.272907	0.651867	1.48473	1.79016	2.24972	2.49434	2.26951	2.0461	1.70673	1.54129	1.2302	1.02941	0.728224	0.541572	0.475113	0.295532	0.151301	0.114536	0.103224	0.0692873	0.0183824	0.0282805	0.0240385	0.00282805	0.0127262	0.00282805	0.00282805	0.00141403	NaN	NaN	NaN	0.00141403	NaN	NaN	NaN	NaN	NaN	NaN	NaN	NaN	NaN	NaN	NaN	NaN	NaN	NaN	NaN	NaN
	0.00141403	0.205034	0.575509	1.38292	1.8552	2.35436	2.50141	2.4293	2.12104	1.90187	1.5625	1.29666	1.13829	0.815894	0.599548	0.42138	0.359163	0.173925	0.138575	0.127262	0.0721154	0.0240385	0.0240385	0.0226244	0.00848416	0.0268665	0.00424208	0.00141403	0.00848416	0.00141403	NaN	NaN	0.00424208	NaN	NaN	NaN	NaN	NaN	NaN	NaN	NaN	NaN	NaN	NaN	NaN	NaN	NaN	NaN	NaN
	NaN	0.19655	0.564197	1.25424	1.80854	2.19881	2.4194	2.3586	2.28365	2.05882	1.66997	1.36878	1.20617	0.924774	0.694287	0.453903	0.367647	0.212104	0.192308	0.154129	0.0848416	0.0381787	0.0268665	0.0367647	0.00989819	0.0282805	0.00848416	0.00424208	0.00848416	0.00282805	NaN	NaN	0.00141403	NaN	NaN	NaN	NaN	NaN	NaN	NaN	NaN	NaN	NaN	NaN	NaN	NaN	NaN	NaN	NaN
	NaN	0.141403	0.486425	1.1694	1.67845	2.31193	2.5608	2.43354	2.22568	2.01216	1.79016	1.53563	1.35181	0.981335	0.73388	0.569853	0.444005	0.274321	0.207862	0.141403	0.0989819	0.049491	0.0395928	0.0480769	0.0183824	0.0353507	0.00707014	0.00424208	0.00707014	0.00141403	NaN	0.00141403	0.00141403	NaN	NaN	NaN	NaN	NaN	NaN	NaN	NaN	NaN	NaN	NaN	NaN	NaN	NaN	NaN	NaN
	NaN	0.10888	0.42138	1.01527	1.65017	2.20023	2.5198	2.4194	2.29779	2.08993	1.85379	1.60633	1.49038	1.12698	0.808824	0.678733	0.482183	0.315328	0.234729	0.193722	0.124434	0.050905	0.0367647	0.0551471	0.0169683	0.0480769	0.00707014	0.00424208	0.0127262	NaN	NaN	NaN	0.00141403	NaN	NaN	0.00282805	NaN	NaN	NaN	NaN	NaN	NaN	NaN	NaN	NaN	NaN	NaN	NaN	NaN
	NaN	0.113122	0.41431	0.970023	1.58088	2.00368	2.44202	2.40102	2.37132	2.1776	1.90187	1.64593	1.59926	1.15385	0.876697	0.715498	0.510464	0.374717	0.311086	0.209276	0.120192	0.0749434	0.0805995	0.0791855	0.0282805	0.0367647	0.0141403	0.00424208	0.0127262	0.00424208	NaN	0.00282805	0.00282805	0.00141403	NaN	0.00141403	NaN	NaN	NaN	NaN	NaN	NaN	NaN	NaN	NaN	NaN	NaN	NaN	NaN
	NaN	0.121606	0.361991	0.811652	1.44796	1.98247	2.41374	2.30486	2.38546	2.08003	1.99943	1.69118	1.62613	1.30939	1.00113	0.808824	0.555713	0.383201	0.336538	0.238971	0.190894	0.0735294	0.0678733	0.0820136	0.0311086	0.0608032	0.00989819	0.00848416	0.0169683	0.0113122	NaN	0.00424208	0.00424208	0.00141403	NaN	NaN	NaN	NaN	NaN	NaN	NaN	NaN	NaN	NaN	NaN	NaN	NaN	NaN	NaN
	NaN	0.0622172	0.383201	0.766403	1.31505	1.89621	2.36425	2.46182	2.42506	2.23558	2.15922	1.72511	1.77178	1.35605	1.05062	0.871041	0.622172	0.390271	0.354921	0.284219	0.236143	0.0904977	0.106052	0.0975679	0.0311086	0.0692873	0.0141403	0.00848416	0.0141403	0.00141403	NaN	0.00424208	0.00282805	NaN	NaN	0.00141403	NaN	NaN	NaN	NaN	NaN	NaN	NaN	NaN	NaN	NaN	NaN	NaN	NaN
	NaN	0.0777715	0.265837	0.7056	1.25566	1.95419	2.3685	2.44627	2.3586	2.25113	2.22568	1.83399	1.8241	1.44796	1.22596	0.955882	0.71267	0.535916	0.466629	0.30543	0.22483	0.141403	0.107466	0.12302	0.0480769	0.0735294	0.0268665	0.0127262	0.0141403	0.00565611	NaN	0.00565611	0.00424208	NaN	NaN	0.00424208	NaN	NaN	NaN	NaN	NaN	NaN	NaN	NaN	NaN	NaN	NaN	NaN	NaN
	NaN	0.0664593	0.246041	0.60379	1.21465	1.63744	2.32607	2.29921	2.36284	2.35577	2.25113	1.97964	1.84106	1.57805	1.18495	1.05769	0.82155	0.542986	0.439762	0.40724	0.271493	0.135747	0.0919118	0.141403	0.053733	0.049491	0.0254525	0.0183824	0.0183824	0.0113122	0.00565611	0.00141403	0.00282805	NaN	NaN	NaN	0.00141403	NaN	NaN	NaN	NaN	NaN	NaN	NaN	NaN	NaN	NaN	NaN	NaN
	NaN	0.0650452	0.188066	0.589649	1.11567	1.65724	2.2073	2.29355	2.36991	2.38829	2.27658	2.01216	2.00792	1.71663	1.29383	1.15667	0.832862	0.606618	0.535916	0.359163	0.328054	0.169683	0.138575	0.178167	0.0650452	0.0876697	0.0395928	0.0240385	0.0268665	0.00565611	0.00424208	0.00848416	0.00424208	NaN	NaN	0.00424208	NaN	NaN	0.00141403	NaN	NaN	NaN	NaN	NaN	NaN	NaN	NaN	NaN	NaN
	NaN	0.0325226	0.154129	0.572681	1.03224	1.60775	2.14508	2.27093	2.33314	2.4095	2.36143	2.17195	2.0065	1.76188	1.431	1.3009	0.945984	0.690045	0.559955	0.493495	0.427036	0.171097	0.162613	0.166855	0.0692873	0.127262	0.0424208	0.0268665	0.0381787	0.00848416	0.00848416	0.0169683	0.00707014	0.00282805	NaN	0.00565611	0.00141403	NaN	NaN	NaN	NaN	NaN	NaN	NaN	NaN	NaN	NaN	NaN	NaN
	NaN	0.0466629	0.151301	0.497738	0.968609	1.55402	2.11114	2.18326	2.50141	2.36284	2.53818	2.17336	2.17902	1.83682	1.45079	1.46776	1.03931	0.797511	0.670249	0.558541	0.446833	0.250283	0.19655	0.216346	0.0904977	0.104638	0.052319	0.0183824	0.0268665	0.0169683	0.00424208	0.00848416	0.00848416	0.00282805	0.00282805	0.00282805	0.00282805	0.00141403	0.00282805	NaN	NaN	0.00141403	NaN	NaN	NaN	NaN	NaN	NaN	NaN
	NaN	0.0410068	0.135747	0.482183	0.985577	1.38716	2.097	2.14225	2.54949	2.44485	2.38122	2.24548	2.18043	1.96126	1.59785	1.38999	1.09446	0.885181	0.718326	0.575509	0.449661	0.227658	0.205034	0.216346	0.10888	0.151301	0.049491	0.050905	0.0480769	0.0325226	0.00989819	0.0113122	0.0127262	0.00565611	0.00282805	0.00565611	NaN	NaN	0.00282805	NaN	0.00141403	NaN	NaN	NaN	NaN	NaN	NaN	NaN	NaN
	NaN	0.0311086	0.0975679	0.404412	0.837104	1.27262	1.84531	2.04327	2.40526	2.37698	2.34304	2.29072	2.2582	2.08286	1.67279	1.54412	1.22172	0.934672	0.815894	0.664593	0.53026	0.299774	0.279977	0.294118	0.120192	0.141403	0.0820136	0.052319	0.0466629	0.0183824	0.0113122	0.0212104	0.00848416	0.00989819	0.00282805	0.00424208	0.00141403	0.00141403	0.00424208	0.00141403	0.00141403	0.00424208	NaN	NaN	NaN	NaN	NaN	NaN	NaN
	NaN	0.0169683	0.0848416	0.359163	0.779129	1.22172	1.79016	1.98671	2.45334	2.43071	2.42788	2.27517	2.27093	2.02771	1.7845	1.70107	1.33767	1.04355	0.858314	0.711256	0.589649	0.340781	0.304016	0.301188	0.171097	0.18948	0.0777715	0.0622172	0.0650452	0.0197964	0.0226244	0.0240385	0.0113122	0.00848416	NaN	0.00424208	0.00282805	0.00282805	0.00424208	NaN	0.00141403	0.00141403	NaN	NaN	NaN	NaN	NaN	NaN	NaN
	NaN	0.0197964	0.0664593	0.337952	0.674491	1.17506	1.72511	1.96267	2.14508	2.36567	2.4901	2.32042	2.28507	2.19598	1.86652	1.84672	1.44231	1.1595	0.936086	0.722568	0.670249	0.3931	0.349265	0.354921	0.21069	0.213518	0.0975679	0.0820136	0.0707014	0.0296946	0.0169683	0.0353507	0.00989819	0.0113122	0.00424208	0.00989819	0.00282805	0.00282805	0.00141403	NaN	NaN	0.00424208	NaN	NaN	NaN	NaN	NaN	NaN	NaN
	NaN	0.0155543	0.0466629	0.264423	0.595305	1.18778	1.65158	1.88066	2.29355	2.2483	2.45899	2.47031	2.47738	2.22144	1.95277	1.85238	1.55684	1.22738	0.994061	0.791855	0.763575	0.483597	0.360577	0.401584	0.236143	0.240385	0.131505	0.0763575	0.0735294	0.0466629	0.0226244	0.0282805	0.0141403	0.00989819	0.00282805	0.0155543	0.00141403	0.00141403	0.00282805	NaN	NaN	0.00707014	NaN	NaN	NaN	NaN	NaN	NaN	NaN
	NaN	0.00707014	0.0636312	0.282805	0.589649	1.0181	1.59502	1.84672	2.12104	2.37981	2.46606	2.31759	2.41233	2.26386	2.06589	1.86652	1.57664	1.30515	1.09729	1.00396	0.888009	0.490667	0.456731	0.49491	0.257353	0.258767	0.169683	0.111708	0.107466	0.049491	0.052319	0.0325226	0.0212104	0.0141403	0.00707014	0.00989819	NaN	0.00848416	0.00707014	0.00565611	0.00424208	0.00707014	NaN	NaN	NaN	NaN	NaN	NaN	NaN
	NaN	0.00848416	0.050905	0.222002	0.497738	0.941742	1.45221	1.71521	2.08145	2.22426	2.39112	2.45758	2.38122	2.40526	1.99378	1.97964	1.69542	1.38857	1.1991	0.909219	0.878111	0.592477	0.511878	0.477941	0.328054	0.323812	0.18241	0.145645	0.0848416	0.0551471	0.0579751	0.0410068	0.0240385	0.0311086	0.0127262	0.0113122	0.00282805	0.00424208	0.00565611	0.00282805	0.00424208	0.00282805	NaN	NaN	0.00282805	NaN	NaN	NaN	NaN
	NaN	0.00707014	0.0410068	0.216346	0.465215	0.883767	1.35181	1.71097	1.9259	2.25962	2.40102	2.32466	2.43495	2.41516	2.14932	2.13942	1.68269	1.50452	1.22738	1.04072	1.04497	0.598133	0.620758	0.53733	0.404412	0.337952	0.192308	0.148473	0.113122	0.0933258	0.0593891	0.0622172	0.0282805	0.0424208	0.00989819	0.0197964	0.00848416	0.00848416	0.00707014	0.00989819	0.00565611	0.00707014	NaN	NaN	NaN	NaN	NaN	NaN	NaN
	NaN	0.00282805	0.0325226	0.180995	0.445419	0.74802	1.24152	1.55119	1.90328	2.11397	2.37839	2.38971	2.37557	2.38546	2.31759	2.2681	1.83682	1.58088	1.36171	1.12557	1.02517	0.701357	0.675905	0.625	0.364819	0.446833	0.250283	0.149887	0.117364	0.0721154	0.0805995	0.0707014	0.0282805	0.0311086	0.0155543	0.0197964	0.00565611	0.00424208	0.00989819	0.0113122	0.00141403	0.00707014	NaN	NaN	0.00141403	NaN	NaN	NaN	NaN
	NaN	0.00282805	0.0367647	0.161199	0.370475	0.702771	1.22313	1.44655	1.72794	1.95277	2.22426	2.37698	2.35294	2.41657	2.22709	2.30911	1.96408	1.69542	1.40271	1.24152	1.20475	0.786199	0.714084	0.7056	0.490667	0.422794	0.315328	0.226244	0.148473	0.127262	0.0947398	0.0947398	0.0381787	0.0650452	0.0197964	0.0183824	0.00989819	0.0127262	0.0155543	0.00424208	0.00424208	0.00989819	NaN	NaN	0.00282805	NaN	NaN	NaN	NaN
	NaN	NaN	0.0240385	0.131505	0.33371	0.654695	1.0789	1.36312	1.74491	1.97115	2.31759	2.32466	2.37839	2.48303	2.38971	2.26669	2.03479	1.72653	1.54412	1.34333	1.26697	0.967195	0.808824	0.766403	0.559955	0.487839	0.289876	0.237557	0.185238	0.131505	0.11595	0.103224	0.0636312	0.0692873	0.0325226	0.0282805	0.0155543	0.0169683	0.00989819	0.00848416	0.00282805	0.00848416	NaN	NaN	0.00282805	NaN	NaN	0.00141403	NaN
	NaN	0.00141403	0.0141403	0.139989	0.29836	0.521776	0.945984	1.25848	1.56957	1.99095	2.11821	2.28224	2.43778	2.48445	2.50707	2.22285	2.22992	1.77743	1.66714	1.47342	1.36171	0.989819	0.873869	0.852658	0.548643	0.548643	0.371889	0.30543	0.200792	0.172511	0.121606	0.0947398	0.0664593	0.0904977	0.0367647	0.0395928	0.00989819	0.0155543	0.0141403	0.0155543	0.0183824	0.0155543	NaN	NaN	0.00282805	NaN	NaN	0.00141403	NaN
	NaN	NaN	0.0183824	0.0862557	0.247455	0.533088	0.960124	1.19344	1.68976	1.93722	2.12245	2.30911	2.41657	2.63575	2.34446	2.32042	2.24972	1.94994	1.69259	1.50028	1.58371	1.04921	0.902149	0.929016	0.657523	0.564197	0.438348	0.33371	0.223416	0.166855	0.171097	0.139989	0.0735294	0.10181	0.0395928	0.0466629	0.0197964	0.0254525	0.0296946	0.0183824	0.0155543	0.00424208	NaN	NaN	0.00141403	NaN	NaN	0.00707014	NaN
	NaN	NaN	0.0127262	0.0876697	0.222002	0.43552	0.810238	1.07325	1.49463	1.83965	2.05317	2.30911	2.2073	2.42081	2.47596	2.47031	2.38122	2.06307	1.80854	1.72794	1.51301	1.0987	1.08314	0.962952	0.753676	0.668835	0.493495	0.359163	0.260181	0.185238	0.176753	0.156957	0.0919118	0.127262	0.0212104	0.0381787	0.0169683	0.0296946	0.0141403	0.0325226	0.0268665	0.0169683	NaN	NaN	0.00565611	NaN	NaN	NaN	NaN
	NaN	NaN	0.0169683	0.0678733	0.19655	0.395928	0.793269	0.971437	1.44372	1.74774	1.92732	2.19457	2.19033	2.54949	2.51838	2.52687	2.31476	2.23699	1.89197	1.64876	1.57947	1.26555	1.13688	1.07466	0.783371	0.74802	0.53733	0.42138	0.311086	0.246041	0.212104	0.19655	0.10888	0.154129	0.0565611	0.0622172	0.0395928	0.0325226	0.0268665	0.0240385	0.0183824	0.0282805	0.00141403	NaN	NaN	NaN	0.00141403	0.00141403	NaN
	NaN	NaN	0.0212104	0.0805995	0.19655	0.340781	0.759333	0.979921	1.29808	1.59361	1.90045	2.06165	2.14932	2.42364	2.35294	2.50707	2.29355	2.23416	1.87783	1.83824	1.73784	1.32636	1.20334	1.13971	0.879525	0.805995	0.605204	0.487839	0.337952	0.277149	0.251697	0.20362	0.131505	0.151301	0.0410068	0.053733	0.0325226	0.0325226	0.0296946	0.0466629	0.0311086	0.0240385	0.00141403	0.00141403	0.00141403	NaN	0.00141403	0.00141403	NaN
	NaN	NaN	0.00707014	0.052319	0.172511	0.345023	0.670249	0.888009	1.28535	1.52291	1.78733	2.04044	2.25255	2.51414	2.41092	2.48586	2.34587	2.24123	1.9259	1.8849	1.89055	1.47624	1.29101	1.20334	0.913462	0.862557	0.677319	0.595305	0.405826	0.325226	0.279977	0.243213	0.168269	0.164027	0.0862557	0.0890837	0.050905	0.052319	0.0395928	0.049491	0.0381787	0.0254525	0.00141403	0.00141403	0.00848416	NaN	0.00282805	NaN	NaN
	NaN	NaN	0.00424208	0.0212104	0.145645	0.267251	0.626414	0.779129	1.09446	1.45221	1.68835	2.08569	2.11397	2.41233	2.52404	2.51414	2.54666	2.27517	2.06307	2.01782	1.92732	1.47059	1.38857	1.37726	1.09446	0.957296	0.736708	0.666007	0.387443	0.419966	0.332296	0.285633	0.173925	0.193722	0.0975679	0.0805995	0.0636312	0.0381787	0.0424208	0.0579751	0.0424208	0.0268665	0.00424208	NaN	NaN	NaN	0.00282805	0.00565611	NaN
	NaN	NaN	0.0113122	0.0353507	0.118778	0.234729	0.561369	0.75509	1.06759	1.40696	1.60068	1.81278	2.097	2.24972	2.56363	2.53111	2.61878	2.36001	2.21861	2.05317	1.99802	1.64734	1.5526	1.47624	1.13405	1.03224	0.888009	0.71974	0.517534	0.408654	0.371889	0.364819	0.200792	0.257353	0.147059	0.0876697	0.0622172	0.0692873	0.050905	0.0664593	0.0466629	0.0410068	0.00989819	0.00141403	0.00282805	NaN	0.00141403	NaN	0.00282805
	NaN	NaN	0.00565611	0.0339367	0.0890837	0.214932	0.469457	0.598133	0.960124	1.33626	1.54129	1.83965	1.94146	2.23133	2.37557	2.60888	2.57494	2.3586	2.2483	2.22709	2.1267	1.72794	1.57098	1.47907	1.23869	1.18071	0.988405	0.704186	0.613688	0.482183	0.434106	0.363405	0.265837	0.302602	0.117364	0.0975679	0.0763575	0.0749434	0.049491	0.0834276	0.0480769	0.0353507	0.00848416	0.00707014	0.00707014	0.00282805	0.00282805	0.00565611	0.00141403
	NaN	NaN	0.00424208	0.0240385	0.0933258	0.172511	0.434106	0.602376	0.839932	1.20899	1.4819	1.71521	1.86934	2.24123	2.3586	2.53818	2.59898	2.42788	2.29355	2.25537	2.17902	1.81702	1.75481	1.52856	1.25848	1.21606	1.01244	0.831448	0.613688	0.51612	0.490667	0.422794	0.287048	0.304016	0.148473	0.118778	0.107466	0.0650452	0.050905	0.0862557	0.0466629	0.0367647	0.0113122	0.00424208	0.00424208	0.00141403	0.00282805	0.00141403	0.00141403
	NaN	NaN	0.0113122	0.0197964	0.0721154	0.152715	0.417138	0.517534	0.848416	1.0181	1.38999	1.60351	1.71521	2.12952	2.23416	2.40102	2.49576	2.52545	2.28083	2.24689	2.24689	1.8948	1.92449	1.66997	1.36312	1.32777	1.11425	0.953054	0.660351	0.585407	0.541572	0.480769	0.356335	0.315328	0.147059	0.117364	0.0961538	0.0904977	0.0664593	0.104638	0.0664593	0.0593891	0.0240385	0.00565611	0.00565611	0.00424208	NaN	0.00848416	0.00424208
	NaN	NaN	0.00424208	0.0183824	0.0593891	0.132919	0.345023	0.506222	0.839932	1.04497	1.3108	1.52998	1.63179	2.12811	2.18891	2.36001	2.38688	2.49859	2.40102	2.33597	2.29497	2.01499	1.93015	1.76753	1.52715	1.44231	1.21748	1.04638	0.731052	0.629242	0.595305	0.53026	0.3931	0.391686	0.178167	0.173925	0.132919	0.107466	0.0890837	0.10181	0.0707014	0.0608032	0.0226244	0.00989819	0.0127262	0.00141403	0.00707014	0.00848416	0.00282805
	NaN	NaN	0.00282805	0.0183824	0.0565611	0.0989819	0.302602	0.475113	0.75509	0.95871	1.15102	1.46917	1.51442	1.95843	2.1776	2.37698	2.45899	2.52969	2.41799	2.2879	2.37274	2.10266	1.97822	1.78733	1.61765	1.44796	1.30373	1.11284	0.868213	0.74095	0.688631	0.568439	0.417138	0.452489	0.21776	0.173925	0.164027	0.104638	0.0961538	0.12302	0.0961538	0.0593891	0.0240385	0.0212104	0.0183824	0.00424208	0.0141403	0.00989819	0.00282805
	NaN	NaN	0.00282805	0.00848416	0.0240385	0.113122	0.248869	0.391686	0.647624	0.878111	1.0789	1.36595	1.54695	1.86793	2.18043	2.36001	2.56929	2.42647	2.36708	2.319	2.35294	2.24689	2.09417	1.93722	1.72794	1.61623	1.38716	1.21606	0.978507	0.822964	0.777715	0.599548	0.510464	0.534502	0.267251	0.195136	0.18948	0.124434	0.114536	0.114536	0.10181	0.0791855	0.0296946	0.0226244	0.0127262	0.00707014	0.00424208	0.0113122	0.00424208
	NaN	NaN	0.00141403	0.00848416	0.0311086	0.0890837	0.238971	0.356335	0.589649	0.736708	0.968609	1.29525	1.45079	1.73643	2.09983	2.28224	2.38971	2.56363	2.278	2.4491	2.40102	2.19174	2.1776	2.00226	1.73218	1.6629	1.42534	1.27545	1.04214	0.945984	0.825792	0.752262	0.490667	0.538744	0.350679	0.270079	0.246041	0.144231	0.151301	0.147059	0.124434	0.103224	0.0452489	0.0155543	0.0296946	0.0127262	0.00707014	0.0155543	NaN
	NaN	NaN	0.00282805	0.00848416	0.0268665	0.0565611	0.20362	0.304016	0.550057	0.75509	0.95164	1.22879	1.44796	1.69683	1.98105	2.22851	2.32607	2.43354	2.45334	2.55373	2.53676	2.4194	2.22709	2.2073	1.82834	1.8043	1.52008	1.46776	1.1793	1.01103	0.872455	0.708428	0.637726	0.613688	0.328054	0.30543	0.271493	0.169683	0.171097	0.183824	0.144231	0.121606	0.053733	0.0353507	0.0212104	0.0155543	0.00848416	0.00848416	0.00989819
	NaN	NaN	0.00141403	0.00707014	0.0254525	0.0424208	0.18241	0.296946	0.463801	0.671663	0.896493	1.06052	1.23162	1.66431	1.88348	2.0263	2.37698	2.49717	2.48303	2.4901	2.50848	2.4802	2.38264	2.13801	1.92025	1.82692	1.61058	1.50877	1.23162	1.03365	0.931844	0.888009	0.671663	0.708428	0.397342	0.337952	0.325226	0.200792	0.202206	0.206448	0.134333	0.141403	0.0593891	0.0339367	0.0296946	0.0268665	0.0113122	0.0113122	0.00848416
	NaN	NaN	NaN	0.00282805	0.0197964	0.0311086	0.178167	0.274321	0.410068	0.582579	0.803167	1.12415	1.22738	1.5116	1.79864	1.88914	2.20164	2.55798	2.48303	2.41233	2.46324	2.52687	2.34304	2.12245	2.09983	2.02913	1.68552	1.61058	1.32212	1.15809	1.0379	0.961538	0.732466	0.742364	0.466629	0.394514	0.361991	0.279977	0.248869	0.193722	0.154129	0.13009	0.0834276	0.052319	0.050905	0.0240385	0.0141403	0.0155543	0.00989819
	NaN	NaN	NaN	0.00282805	0.0155543	0.0240385	0.137161	0.233314	0.376131	0.551471	0.773473	0.968609	1.06052	1.36878	1.72653	1.80006	2.09842	2.41657	2.39536	2.61454	2.48162	2.53111	2.38546	2.11821	2.00933	1.99802	1.74632	1.71804	1.45503	1.26414	1.11425	1.00679	0.844174	0.776301	0.482183	0.445419	0.432692	0.264423	0.21776	0.209276	0.175339	0.135747	0.0707014	0.0664593	0.050905	0.0240385	0.0141403	0.0240385	0.00989819
	NaN	NaN	NaN	0.00141403	0.0113122	0.0127262	0.120192	0.183824	0.31957	0.466629	0.658937	0.886595	1.03648	1.31929	1.55402	1.78733	2.03903	2.24689	2.35436	2.38829	2.47596	2.55939	2.47172	2.31759	2.20023	2.11821	1.95701	1.77319	1.57098	1.39282	1.25566	1.0987	0.902149	0.851244	0.518948	0.452489	0.397342	0.359163	0.302602	0.292704	0.195136	0.165441	0.100396	0.0664593	0.0466629	0.0282805	0.0212104	0.0169683	0.00989819
	NaN	NaN	NaN	0.00141403	0.00989819	0.0268665	0.0834276	0.164027	0.295532	0.42138	0.538744	0.885181	0.960124	1.16233	1.52574	1.71097	2.02489	2.25679	2.37415	2.38122	2.48303	2.54949	2.44627	2.26386	2.3289	2.16205	1.99802	1.84248	1.68693	1.48049	1.3815	1.18354	0.992647	1.05062	0.596719	0.504808	0.565611	0.353507	0.360577	0.264423	0.226244	0.192308	0.106052	0.100396	0.0707014	0.0424208	0.0240385	0.0212104	0.0183824
	NaN	NaN	NaN	NaN	0.00424208	0.0141403	0.0876697	0.135747	0.226244	0.422794	0.517534	0.749434	0.847002	1.16233	1.42817	1.54412	1.8948	2.1974	2.21154	2.33314	2.4491	2.52969	2.55232	2.34587	2.37981	2.21578	2.14932	2.00226	1.79016	1.60351	1.40837	1.33484	1.08739	1.02093	0.701357	0.565611	0.541572	0.427036	0.386029	0.359163	0.237557	0.271493	0.13009	0.111708	0.0933258	0.0395928	0.0226244	0.0212104	0.0339367
	NaN	NaN	NaN	0.00141403	0.00424208	0.00989819	0.0721154	0.100396	0.229072	0.360577	0.476527	0.650452	0.803167	1.05345	1.40979	1.45645	1.82551	2.07579	2.18891	2.32749	2.46748	2.60181	2.50707	2.39395	2.36425	2.25962	2.17053	2.02347	1.94853	1.58795	1.52715	1.40979	1.21182	1.07325	0.762161	0.630656	0.641968	0.475113	0.415724	0.359163	0.254525	0.299774	0.164027	0.121606	0.0919118	0.0636312	0.052319	0.0452489	0.0254525
	NaN	NaN	NaN	0.00141403	0.00707014	0.0127262	0.050905	0.0975679	0.175339	0.30543	0.411482	0.634898	0.687217	0.917704	1.21748	1.36736	1.68411	2.10831	2.12387	2.3388	2.38688	2.64989	2.63999	2.3685	2.40667	2.29779	2.23982	2.12811	1.88348	1.74632	1.65017	1.48614	1.34757	1.15526	0.817308	0.728224	0.728224	0.527432	0.496324	0.388857	0.285633	0.301188	0.176753	0.128676	0.11595	0.0593891	0.0466629	0.0183824	0.0226244
	NaN	NaN	NaN	0.00141403	0.00282805	0.0141403	0.0608032	0.0820136	0.11595	0.272907	0.387443	0.550057	0.619344	0.931844	1.16233	1.22738	1.6233	1.95701	2.06872	2.27234	2.26951	2.62019	2.57353	2.34163	2.51131	2.36425	2.31759	2.319	2.0065	1.83117	1.7845	1.6134	1.34615	1.22031	0.917704	0.813066	0.839932	0.629242	0.558541	0.444005	0.325226	0.325226	0.183824	0.190894	0.156957	0.0989819	0.0452489	0.049491	0.0452489
	NaN	NaN	NaN	NaN	0.00141403	0.00282805	0.0367647	0.0721154	0.114536	0.258767	0.336538	0.482183	0.574095	0.767817	1.09729	1.17506	1.48614	1.89904	1.95701	2.15215	2.24689	2.55656	2.45899	2.36991	2.4901	2.35153	2.34729	2.28931	2.23275	1.95984	1.875	1.73784	1.48331	1.37585	1.03083	0.855486	0.866799	0.651867	0.61793	0.479355	0.371889	0.363405	0.233314	0.216346	0.165441	0.111708	0.0551471	0.0551471	0.0466629
	NaN	NaN	NaN	NaN	NaN	0.00424208	0.0367647	0.0664593	0.0919118	0.223416	0.322398	0.451075	0.568439	0.718326	1.01669	1.08456	1.34191	1.75764	1.9655	2.10407	2.14084	2.45617	2.52262	2.31476	2.43495	2.36567	2.39395	2.41374	2.27517	2.05882	1.93439	1.84106	1.67279	1.32494	1.11567	0.950226	1.03224	0.787613	0.644796	0.534502	0.42138	0.429864	0.253111	0.241799	0.20362	0.135747	0.0763575	0.0608032	0.052319
	NaN	NaN	NaN	NaN	NaN	0.00848416	0.0282805	0.0664593	0.0919118	0.175339	0.31957	0.410068	0.52319	0.651867	0.919118	1.07607	1.26273	1.64451	1.86369	2.0164	1.98388	2.4194	2.43354	2.33597	2.58626	2.41799	2.36708	2.47596	2.35153	2.11397	2.04468	1.85238	1.67986	1.45079	1.24717	1.08597	1.0789	0.84983	0.762161	0.613688	0.452489	0.468043	0.268665	0.285633	0.226244	0.158371	0.0749434	0.0608032	0.0678733
	NaN	NaN	NaN	NaN	NaN	0.00141403	0.0311086	0.053733	0.0579751	0.202206	0.257353	0.352093	0.432692	0.50905	0.75509	0.962952	1.17506	1.51301	1.8241	1.95701	2.00085	2.45475	2.4095	2.40102	2.43778	2.44344	2.51414	2.51555	2.37839	2.27517	2.12104	1.92166	1.67421	1.54553	1.24152	1.07749	1.11567	0.957296	0.777715	0.677319	0.534502	0.500566	0.329468	0.328054	0.212104	0.147059	0.0961538	0.0735294	0.0876697
	NaN	NaN	NaN	NaN	NaN	NaN	0.0296946	0.0339367	0.0395928	0.18241	0.197964	0.343609	0.364819	0.551471	0.760747	0.859729	1.10436	1.39423	1.60068	1.88207	1.91742	2.30628	2.31618	2.2879	2.53535	2.55373	2.38405	2.55232	2.33739	2.34304	2.19033	2.01499	1.89621	1.72653	1.4013	1.18637	1.2698	0.957296	0.841346	0.738122	0.504808	0.559955	0.352093	0.350679	0.313914	0.18241	0.128676	0.0848416	0.0933258
	NaN	NaN	NaN	NaN	NaN	NaN	0.0240385	0.0424208	0.0381787	0.141403	0.197964	0.275735	0.347851	0.449661	0.72681	0.783371	1.01669	1.41968	1.52856	1.72936	1.90469	2.22144	2.29214	2.35011	2.40385	2.3685	2.58626	2.58908	2.55373	2.39819	2.30769	2.15639	1.95984	1.66855	1.46776	1.29808	1.31929	1.14678	0.972851	0.763575	0.585407	0.651867	0.445419	0.380373	0.277149	0.214932	0.172511	0.113122	0.0975679
	NaN	NaN	NaN	NaN	NaN	0.00141403	0.0155543	0.0268665	0.0268665	0.13009	0.156957	0.275735	0.315328	0.41431	0.649038	0.718326	0.900735	1.27969	1.52715	1.72511	1.78026	2.12811	2.14225	2.17902	2.43637	2.39536	2.53252	2.56929	2.5198	2.39678	2.40385	2.11821	2.09983	1.85238	1.66714	1.39706	1.37019	1.16657	1.01244	0.824378	0.609446	0.685803	0.465215	0.394514	0.363405	0.233314	0.176753	0.147059	0.134333
	NaN	NaN	NaN	NaN	NaN	NaN	0.0197964	0.0169683	0.0226244	0.0961538	0.131505	0.195136	0.268665	0.361991	0.51612	0.61086	0.902149	1.21606	1.3207	1.60775	1.69542	2.04186	2.12528	2.08852	2.54808	2.43778	2.46182	2.59615	2.59333	2.41374	2.41516	2.24548	2.20447	1.83399	1.83117	1.38857	1.55826	1.21182	1.14395	0.975679	0.718326	0.767817	0.482183	0.497738	0.381787	0.277149	0.247455	0.18948	0.159785
	NaN	NaN	NaN	NaN	NaN	NaN	0.0141403	0.0141403	0.0254525	0.11595	0.134333	0.197964	0.233314	0.318156	0.50905	0.538744	0.794683	1.00255	1.28535	1.54836	1.69542	1.9754	2.01499	2.04186	2.39112	2.29638	2.49293	2.57353	2.56646	2.47313	2.51131	2.33173	2.17619	1.875	1.80995	1.54129	1.61765	1.41403	1.22313	1.00537	0.750848	0.759333	0.595305	0.528846	0.469457	0.289876	0.254525	0.220588	0.21776
	NaN	NaN	NaN	NaN	NaN	NaN	0.00989819	0.0254525	0.0169683	0.0678733	0.10888	0.199378	0.251697	0.261595	0.468043	0.485011	0.692873	0.943156	1.22031	1.34474	1.4918	1.87641	1.96408	1.97115	2.28507	2.1974	2.39678	2.52404	2.70503	2.55939	2.45051	2.37981	2.29921	1.98529	1.86793	1.59644	1.66148	1.47483	1.35181	1.09446	0.825792	0.848416	0.64621	0.636312	0.562783	0.328054	0.277149	0.216346	0.233314
	NaN	NaN	NaN	NaN	NaN	NaN	0.00989819	0.0226244	0.0127262	0.052319	0.104638	0.128676	0.202206	0.243213	0.417138	0.456731	0.657523	0.955882	1.18354	1.26131	1.33908	1.76329	1.90469	1.9457	2.1776	2.21578	2.30769	2.56363	2.55939	2.51838	2.52121	2.35153	2.3289	2.06872	1.94005	1.68411	1.85945	1.51018	1.31505	1.10577	0.919118	0.992647	0.715498	0.725396	0.569853	0.397342	0.340781	0.258767	0.247455
	NaN	NaN	NaN	NaN	NaN	NaN	0.00989819	0.0127262	0.0113122	0.0395928	0.0904977	0.113122	0.164027	0.205034	0.332296	0.381787	0.634898	0.797511	1.03507	1.20475	1.29242	1.74774	1.81985	1.88348	2.13942	2.04186	2.25679	2.48162	2.6513	2.57212	2.5	2.34021	2.36143	2.12245	2.0164	1.82692	1.91176	1.60068	1.40837	1.28535	0.968609	1.069	0.820136	0.786199	0.643382	0.441176	0.394514	0.29129	0.302602
	NaN	NaN	NaN	NaN	NaN	NaN	0.00141403	0.0113122	0.00989819	0.0466629	0.0791855	0.0933258	0.171097	0.176753	0.306844	0.422794	0.542986	0.742364	0.978507	1.17223	1.20192	1.63744	1.74491	1.74632	1.90611	2.11963	2.27658	2.43637	2.60322	2.58908	2.57212	2.45334	2.52262	2.21012	2.10407	1.96126	1.92308	1.64451	1.5625	1.34757	1.01669	1.06193	0.822964	0.800339	0.615102	0.455317	0.439762	0.33371	0.328054
	NaN	NaN	NaN	NaN	NaN	NaN	0.00282805	0.00848416	0.00565611	0.0212104	0.0721154	0.100396	0.142817	0.172511	0.260181	0.301188	0.438348	0.680147	0.899321	1.00255	1.11143	1.41403	1.66572	1.71663	1.92873	2.08003	2.28365	2.41516	2.5608	2.62726	2.51131	2.45051	2.57212	2.16063	2.27517	2.02913	2.097	1.81137	1.65724	1.41686	1.14536	1.11284	0.982749	0.936086	0.714084	0.518948	0.533088	0.370475	0.398756
	NaN	NaN	NaN	NaN	NaN	NaN	0.00989819	0.0113122	0.00707014	0.0212104	0.0551471	0.0904977	0.0947398	0.139989	0.258767	0.296946	0.405826	0.565611	0.831448	0.878111	1.0888	1.3108	1.58088	1.62755	1.85096	1.9655	2.09417	2.2384	2.57353	2.4293	2.4901	2.47455	2.47172	2.16205	2.24972	2.02206	2.05882	1.87359	1.77178	1.49038	1.1991	1.20899	1.02658	0.906391	0.772059	0.561369	0.504808	0.452489	0.497738
	NaN	NaN	NaN	NaN	NaN	NaN	0.00141403	0.00848416	0.00424208	0.0155543	0.0480769	0.0848416	0.110294	0.113122	0.200792	0.244627	0.398756	0.542986	0.756505	0.863971	0.965781	1.21465	1.43665	1.52856	1.78026	1.87641	2.05458	2.23275	2.35718	2.48162	2.4802	2.47879	2.47313	2.23275	2.47172	2.10266	2.28083	1.93439	1.94146	1.61765	1.28676	1.3405	1.16233	1.06335	0.83569	0.626414	0.643382	0.44259	0.485011
	NaN	NaN	NaN	NaN	NaN	NaN	0.00141403	0.00424208	0.00424208	0.0113122	0.0268665	0.0579751	0.0834276	0.0961538	0.171097	0.214932	0.271493	0.540158	0.658937	0.858314	0.890837	1.16516	1.34615	1.46352	1.71097	1.88631	2.02771	2.22992	2.39112	2.51131	2.45051	2.53818	2.63292	2.1875	2.29214	2.36143	2.25537	1.98105	1.99519	1.694	1.39423	1.46776	1.26131	1.12557	0.985577	0.715498	0.714084	0.531674	0.551471
	NaN	NaN	NaN	NaN	NaN	NaN	NaN	0.00282805	NaN	0.0127262	0.0353507	0.052319	0.0791855	0.0904977	0.176753	0.213518	0.295532	0.432692	0.629242	0.716912	0.777715	1.08739	1.20334	1.32636	1.64027	1.69966	1.97681	2.11963	2.39678	2.42364	2.36567	2.45051	2.60181	2.27234	2.45758	2.31335	2.27658	2.18184	1.8552	1.84248	1.45786	1.56816	1.29242	1.23586	1.10577	0.827206	0.746606	0.585407	0.637726
	NaN	NaN	NaN	NaN	NaN	NaN	NaN	NaN	0.00141403	0.00848416	0.0212104	0.0424208	0.0565611	0.0791855	0.149887	0.175339	0.264423	0.374717	0.588235	0.670249	0.666007	1.069	1.13122	1.21748	1.50452	1.60775	1.89055	2.07438	2.19033	2.39819	2.31618	2.4901	2.44627	2.35718	2.63292	2.36708	2.41092	2.16205	2.00509	1.88066	1.57523	1.57523	1.46635	1.35464	1.17081	0.817308	0.84983	0.664593	0.661765
	NaN	NaN	NaN	NaN	NaN	NaN	NaN	0.00141403	NaN	0.00707014	0.0169683	0.0296946	0.0395928	0.0650452	0.128676	0.178167	0.250283	0.371889	0.518948	0.619344	0.657523	0.866799	1.03224	1.17647	1.4013	1.48756	1.75198	1.95984	2.13942	2.23982	2.36143	2.34587	2.53959	2.319	2.40809	2.49152	2.47879	2.26244	2.19457	1.79157	1.70532	1.56816	1.50594	1.38009	1.1595	0.893665	0.945984	0.813066	0.74802
	NaN	NaN	NaN	NaN	NaN	NaN	NaN	0.00424208	0.00141403	0.00565611	0.00848416	0.0155543	0.0424208	0.0452489	0.0947398	0.128676	0.190894	0.302602	0.425622	0.541572	0.596719	0.80741	1.0082	1.09304	1.29666	1.41544	1.69542	1.84531	2.15781	2.26386	2.28931	2.31618	2.47879	2.27941	2.53959	2.4392	2.44627	2.31052	2.12528	1.95701	1.69259	1.78167	1.5526	1.3914	1.25424	0.978507	1.02093	0.830034	0.783371
	NaN	NaN	NaN	NaN	NaN	NaN	NaN	0.00141403	NaN	0.00424208	0.0141403	0.0183824	0.0692873	0.0282805	0.106052	0.0947398	0.193722	0.263009	0.459559	0.480769	0.490667	0.793269	0.834276	0.971437	1.2401	1.30798	1.61058	1.65583	2.02347	2.15498	2.21295	2.17336	2.49717	2.24548	2.56787	2.5608	2.41799	2.33739	2.3289	2.20023	1.8142	1.78167	1.68269	1.58654	1.41261	1.06335	1.10436	0.910633	0.912048
	NaN	NaN	NaN	NaN	NaN	NaN	NaN	0.00141403	NaN	0.00565611	0.00989819	0.0127262	0.0339367	0.0268665	0.0749434	0.145645	0.145645	0.209276	0.349265	0.427036	0.441176	0.687217	0.827206	1.028	1.09021	1.22313	1.44372	1.59644	1.94429	2.07438	2.1267	2.22709	2.39112	2.31618	2.50848	2.53959	2.46748	2.3996	2.33173	2.0362	1.89762	1.84248	1.7746	1.61482	1.51867	1.15667	1.21182	0.982749	0.95164
	NaN	NaN	NaN	NaN	NaN	NaN	NaN	NaN	NaN	0.00141403	0.00989819	0.00989819	0.0353507	0.0226244	0.0579751	0.0947398	0.142817	0.21069	0.309672	0.304016	0.44259	0.627828	0.784785	0.919118	1.07607	1.27262	1.42958	1.53139	1.82551	1.9556	2.1069	2.06448	2.33739	2.22568	2.57919	2.57494	2.46324	2.48727	2.31618	2.17902	2.09842	2.03196	1.82551	1.72653	1.61765	1.21889	1.29383	1.12981	1.069
	NaN	NaN	NaN	NaN	NaN	NaN	NaN	NaN	NaN	0.00282805	0.00707014	0.00848416	0.0254525	0.0367647	0.0593891	0.0579751	0.107466	0.168269	0.347851	0.313914	0.352093	0.53733	0.670249	0.798925	0.965781	1.07607	1.39564	1.45928	1.69683	1.86652	1.95419	2.13377	2.20164	2.10124	2.45475	2.57919	2.52545	2.4491	2.43213	2.19598	1.97115	2.11397	2.05034	1.80288	1.63744	1.31929	1.42817	1.11991	1.14395
	NaN	NaN	NaN	NaN	NaN	NaN	NaN	NaN	NaN	NaN	0.00141403	0.00424208	0.0240385	0.0212104	0.0480769	0.0593891	0.0961538	0.179581	0.29836	0.271493	0.361991	0.493495	0.608032	0.752262	0.931844	1.01386	1.25848	1.38292	1.53563	1.78733	1.88066	1.97681	2.12245	2.22851	2.48162	2.41374	2.50848	2.37415	2.46041	2.28083	2.02913	2.29497	2.05458	1.90611	1.68411	1.45786	1.46069	1.25566	1.25848
	NaN	NaN	NaN	NaN	NaN	NaN	NaN	NaN	NaN	NaN	0.00282805	0.00424208	0.0183824	0.00989819	0.0339367	0.053733	0.0904977	0.137161	0.227658	0.220588	0.316742	0.410068	0.500566	0.721154	0.903563	0.888009	1.16516	1.29101	1.48049	1.66855	1.90187	1.79016	2.12952	2.16912	2.4392	2.49293	2.4802	2.43071	2.38264	2.30486	2.21012	2.13235	2.08428	2.01782	1.8552	1.53422	1.53139	1.27121	1.28394
	NaN	NaN	NaN	NaN	NaN	NaN	NaN	NaN	NaN	NaN	0.00424208	0.00707014	0.0183824	0.0141403	0.0268665	0.0480769	0.0579751	0.0947398	0.179581	0.193722	0.263009	0.373303	0.493495	0.634898	0.791855	0.875283	1.08456	1.11143	1.33767	1.62048	1.66855	1.8043	2.00509	2.19881	2.42081	2.45617	2.38405	2.50424	2.46041	2.38829	2.21154	2.21012	2.07014	2.02206	1.90187	1.59502	1.67279	1.41403	1.431
	NaN	NaN	NaN	NaN	NaN	NaN	NaN	NaN	NaN	NaN	0.00424208	0.00424208	0.0113122	0.00989819	0.0169683	0.0254525	0.052319	0.0805995	0.188066	0.176753	0.226244	0.329468	0.455317	0.578337	0.7056	0.810238	1.03507	1.04355	1.30515	1.5427	1.59078	1.77036	1.96974	1.9358	2.29638	2.48869	2.38264	2.63292	2.48727	2.36001	2.16488	2.31335	2.24689	2.097	2.00368	1.76895	1.72087	1.45221	1.66431
	NaN	NaN	NaN	NaN	NaN	NaN	NaN	NaN	NaN	NaN	0.00424208	0.00565611	0.0155543	0.0141403	0.0169683	0.0226244	0.0410068	0.0848416	0.151301	0.142817	0.226244	0.315328	0.378959	0.540158	0.658937	0.699943	0.895079	0.957296	1.10153	1.41968	1.54695	1.61058	1.84248	1.90045	2.18043	2.36708	2.20305	2.34163	2.52687	2.38688	2.36991	2.35436	2.30204	2.09559	1.94712	1.79864	1.90894	1.61765	1.62189
	NaN	NaN	NaN	NaN	NaN	NaN	NaN	NaN	NaN	NaN	0.00141403	0.00282805	0.0141403	0.0141403	0.0282805	0.0169683	0.0367647	0.0650452	0.168269	0.124434	0.193722	0.277149	0.328054	0.453903	0.608032	0.673077	0.75509	0.861143	1.05204	1.3108	1.35322	1.5526	1.83258	1.90894	2.1366	2.21012	2.23699	2.42788	2.33597	2.44061	2.42364	2.40526	2.35577	2.10831	2.22568	1.91742	1.99236	1.69118	1.63744
	NaN	NaN	NaN	NaN	NaN	NaN	NaN	NaN	NaN	NaN	0.00424208	0.00282805	0.00848416	0.00848416	0.0254525	0.0169683	0.0226244	0.049491	0.13009	0.13009	0.148473	0.257353	0.268665	0.446833	0.50905	0.547229	0.769231	0.803167	0.989819	1.24293	1.32353	1.52008	1.61058	1.87924	1.99095	2.27941	2.19033	2.43354	2.3388	2.49717	2.43213	2.47455	2.38829	2.35436	2.1366	2.01782	2.02064	1.78026	1.7746
	NaN	NaN	NaN	NaN	NaN	NaN	NaN	NaN	NaN	NaN	NaN	0.00141403	0.0141403	0.00424208	0.00707014	0.0127262	0.0197964	0.0480769	0.0919118	0.0947398	0.114536	0.205034	0.263009	0.395928	0.463801	0.53733	0.649038	0.794683	0.858314	1.10294	1.20192	1.33767	1.53988	1.76046	1.9556	2.12811	2.20447	2.35153	2.27517	2.23558	2.38546	2.46041	2.41374	2.26103	2.28507	2.07721	2.06165	1.91459	1.8552
	NaN	NaN	NaN	NaN	NaN	NaN	NaN	NaN	NaN	NaN	0.00141403	NaN	0.00565611	0.00141403	0.00424208	0.0127262	0.0197964	0.0339367	0.0820136	0.0876697	0.10888	0.169683	0.199378	0.335124	0.451075	0.42138	0.60379	0.644796	0.762161	0.995475	1.04072	1.29949	1.55543	1.61765	1.87924	2.04893	2.10549	2.30628	2.3586	2.2681	2.47738	2.45334	2.43778	2.30062	2.34021	2.12387	2.1677	1.98812	1.99943
	NaN	NaN	NaN	NaN	NaN	NaN	NaN	NaN	NaN	NaN	0.00141403	NaN	0.00565611	0.00141403	0.0141403	0.00424208	0.00848416	0.0325226	0.0791855	0.0763575	0.0608032	0.135747	0.175339	0.285633	0.370475	0.3931	0.50905	0.606618	0.709842	0.957296	1.05062	1.10294	1.35605	1.65441	1.80288	2.01216	1.98247	2.24123	2.19174	2.29355	2.41374	2.35436	2.55373	2.41799	2.37132	2.12387	2.25113	2.09417	2.01923
	NaN	NaN	NaN	NaN	NaN	NaN	NaN	NaN	NaN	NaN	0.00141403	NaN	0.00424208	NaN	0.00848416	0.00848416	0.0113122	0.0254525	0.0749434	0.0791855	0.0862557	0.145645	0.164027	0.246041	0.285633	0.402998	0.485011	0.524604	0.630656	0.838518	0.921946	1.05486	1.30515	1.431	1.75481	1.83258	1.89338	2.16629	2.24548	2.319	2.35436	2.4293	2.53676	2.37698	2.45334	2.29214	2.39253	2.07862	1.95419
	NaN	NaN	NaN	NaN	NaN	NaN	NaN	NaN	NaN	NaN	NaN	NaN	0.00141403	NaN	0.00424208	0.00141403	0.0113122	0.0197964	0.050905	0.0565611	0.0678733	0.118778	0.125848	0.216346	0.30543	0.318156	0.453903	0.44259	0.585407	0.702771	0.845588	1.028	1.19485	1.39989	1.66431	1.82127	1.80571	2.07296	2.17336	2.31476	2.41374	2.46748	2.52262	2.40526	2.40809	2.25396	2.2582	2.18184	2.16488
	NaN	NaN	NaN	NaN	NaN	NaN	NaN	NaN	NaN	NaN	0.00424208	NaN	NaN	0.00424208	0.00424208	0.00565611	0.0113122	0.0183824	0.0480769	0.0395928	0.0480769	0.107466	0.106052	0.193722	0.234729	0.282805	0.378959	0.40724	0.453903	0.650452	0.766403	0.921946	1.05769	1.35181	1.57664	1.75057	1.69825	1.93439	2.08993	2.23416	2.2879	2.36708	2.57919	2.38546	2.34729	2.35294	2.38405	2.13235	2.30769
	NaN	NaN	NaN	NaN	NaN	NaN	NaN	NaN	NaN	NaN	0.00141403	NaN	0.00141403	NaN	0.00565611	0.00424208	0.00848416	0.0155543	0.0339367	0.052319	0.0608032	0.0735294	0.0664593	0.190894	0.20362	0.237557	0.306844	0.349265	0.449661	0.63207	0.690045	0.791855	0.95871	1.21324	1.51442	1.64451	1.64169	1.90611	1.97257	2.07438	2.37415	2.30486	2.41657	2.3996	2.44768	2.29355	2.46041	2.31193	2.36143
	NaN	NaN	NaN	NaN	NaN	NaN	NaN	NaN	NaN	NaN	NaN	NaN	NaN	NaN	0.00282805	NaN	0.00989819	0.00848416	0.0325226	0.0395928	0.0452489	0.049491	0.0721154	0.139989	0.188066	0.248869	0.282805	0.316742	0.415724	0.535916	0.63914	0.800339	0.899321	1.20192	1.35181	1.51867	1.45079	1.83399	1.89338	2.07721	2.39112	2.31618	2.50848	2.40526	2.49434	2.43778	2.39112	2.33739	2.32325
	NaN	NaN	NaN	NaN	NaN	NaN	NaN	NaN	NaN	NaN	0.00141403	NaN	NaN	NaN	0.00282805	0.00282805	0.0113122	0.0141403	0.0353507	0.0410068	0.0268665	0.0565611	0.0622172	0.144231	0.155543	0.199378	0.260181	0.244627	0.335124	0.453903	0.533088	0.718326	0.742364	1.05204	1.21606	1.34898	1.42675	1.72653	1.86227	2.00226	2.26103	2.25962	2.30769	2.36425	2.36284	2.42788	2.40526	2.40102	2.39536
	NaN	NaN	NaN	NaN	NaN	NaN	NaN	NaN	NaN	NaN	NaN	NaN	NaN	NaN	0.00424208	0.00282805	0.00282805	0.00565611	0.0183824	0.0282805	0.0268665	0.0381787	0.0381787	0.121606	0.114536	0.144231	0.241799	0.207862	0.288462	0.419966	0.487839	0.600962	0.670249	0.972851	1.08456	1.33908	1.32212	1.62896	1.74208	1.9259	2.29072	2.09135	2.30062	2.33032	2.48869	2.55373	2.41657	2.46606	2.34304
	NaN	NaN	NaN	NaN	NaN	NaN	NaN	NaN	NaN	NaN	NaN	NaN	NaN	NaN	0.00141403	0.00424208	0.00282805	0.00707014	0.0141403	0.0254525	0.0197964	0.0452489	0.0282805	0.100396	0.125848	0.154129	0.180995	0.173925	0.255939	0.357749	0.455317	0.616516	0.64621	0.985577	0.995475	1.25424	1.28535	1.52432	1.75905	1.80713	2.11397	2.12245	2.39395	2.29214	2.34446	2.44485	2.53111	2.33314	2.41092
	NaN	NaN	NaN	NaN	NaN	NaN	NaN	NaN	NaN	NaN	0.00282805	NaN	NaN	NaN	0.00141403	NaN	0.00565611	NaN	0.0212104	0.0254525	0.0226244	0.0410068	0.0254525	0.0791855	0.100396	0.13009	0.152715	0.171097	0.21776	0.292704	0.340781	0.506222	0.572681	0.876697	0.989819	1.1991	1.14253	1.44938	1.56957	1.75481	2.04751	1.98671	2.13942	2.22992	2.25113	2.33032	2.49434	2.3487	2.42081
	NaN	NaN	NaN	NaN	NaN	NaN	NaN	NaN	NaN	NaN	NaN	NaN	NaN	NaN	0.00282805	NaN	NaN	NaN	0.0155543	0.0240385	0.0127262	0.0240385	0.0282805	0.0565611	0.0848416	0.104638	0.147059	0.135747	0.173925	0.279977	0.370475	0.448247	0.541572	0.718326	0.875283	1.08739	1.06193	1.38009	1.53139	1.67138	1.98388	1.91176	2.06165	2.1974	2.37839	2.42223	2.3586	2.41233	2.49434
	NaN	NaN	NaN	NaN	NaN	NaN	NaN	NaN	NaN	NaN	NaN	NaN	NaN	NaN	0.00141403	NaN	NaN	0.00141403	0.00565611	0.0212104	0.00707014	0.0226244	0.0183824	0.0579751	0.0805995	0.104638	0.121606	0.111708	0.180995	0.206448	0.292704	0.425622	0.489253	0.673077	0.770645	0.913462	0.936086	1.25	1.33767	1.59078	1.87924	1.83399	1.99802	2.1168	2.36567	2.44768	2.42081	2.44344	2.46606
	NaN	NaN	NaN	NaN	NaN	NaN	NaN	NaN	NaN	NaN	NaN	NaN	NaN	NaN	0.00141403	NaN	NaN	0.00424208	0.0127262	0.0127262	0.00848416	0.0141403	0.0197964	0.0212104	0.0636312	0.0862557	0.111708	0.0947398	0.127262	0.185238	0.272907	0.388857	0.395928	0.63207	0.742364	0.84276	0.93043	1.09729	1.29808	1.56391	1.86086	1.80571	1.99378	2.10124	2.12245	2.43778	2.41092	2.44768	2.38546
	NaN	NaN	NaN	NaN	NaN	NaN	NaN	NaN	NaN	NaN	NaN	NaN	NaN	NaN	0.00141403	NaN	NaN	NaN	0.00424208	0.0155543	0.00848416	0.0197964	0.00989819	0.0311086	0.0466629	0.0650452	0.110294	0.0777715	0.10181	0.200792	0.227658	0.308258	0.383201	0.569853	0.716912	0.84983	0.872455	0.974265	1.24293	1.39989	1.7336	1.72229	1.93722	2.04186	2.08003	2.26669	2.33314	2.23558	2.36425
	NaN	NaN	NaN	NaN	NaN	NaN	NaN	NaN	NaN	NaN	NaN	NaN	NaN	NaN	NaN	NaN	NaN	0.00141403	0.00282805	0.00848416	0.00424208	0.0127262	0.00989819	0.0367647	0.0452489	0.0664593	0.0791855	0.0692873	0.0975679	0.13009	0.22483	0.289876	0.342195	0.507636	0.551471	0.752262	0.773473	0.979921	1.11567	1.27828	1.7039	1.62896	1.81137	1.92166	2.10549	2.23275	2.25962	2.38688	2.47455
	NaN	NaN	NaN	NaN	NaN	NaN	NaN	NaN	NaN	NaN	NaN	NaN	NaN	NaN	NaN	NaN	NaN	0.00141403	0.00424208	0.00848416	0.00424208	0.0141403	0.00565611	0.0197964	0.0424208	0.050905	0.0593891	0.049491	0.0749434	0.11595	0.149887	0.255939	0.275735	0.480769	0.602376	0.634898	0.736708	0.872455	1.02234	1.24576	1.53988	1.47483	1.72794	1.87924	2.15498	2.23982	2.21719	2.38264	2.31193
	NaN	NaN	NaN	NaN	NaN	NaN	NaN	NaN	NaN	NaN	NaN	NaN	NaN	NaN	NaN	NaN	NaN	NaN	0.00424208	0.00141403	NaN	0.0127262	0.00707014	0.0155543	0.0410068	0.050905	0.053733	0.0636312	0.0678733	0.0975679	0.142817	0.205034	0.258767	0.404412	0.476527	0.555713	0.647624	0.793269	0.936086	1.12698	1.3914	1.53563	1.59078	1.78592	1.89762	2.21437	2.17195	2.26951	2.24689
	NaN	NaN	NaN	NaN	NaN	NaN	NaN	NaN	NaN	NaN	NaN	NaN	NaN	NaN	NaN	NaN	NaN	NaN	0.00848416	0.00141403	0.00141403	0.00989819	0.00565611	0.0141403	0.0240385	0.0311086	0.0480769	0.0353507	0.0650452	0.0593891	0.11595	0.159785	0.237557	0.419966	0.41431	0.499152	0.533088	0.743778	0.838518	1.03931	1.45079	1.33626	1.4918	1.67279	1.71521	2.10266	2.13801	2.21861	2.36001
	NaN	NaN	NaN	NaN	NaN	NaN	NaN	NaN	NaN	NaN	NaN	NaN	NaN	NaN	NaN	NaN	NaN	NaN	0.00141403	NaN	0.00282805	0.00424208	0.00565611	0.00707014	0.0282805	0.0353507	0.0240385	0.0311086	0.0466629	0.0551471	0.0989819	0.161199	0.180995	0.295532	0.354921	0.480769	0.503394	0.625	0.759333	1.03224	1.20899	1.27687	1.44372	1.63744	1.76046	2.02771	2.07296	2.20305	2.16346
	NaN	NaN	NaN	NaN	NaN	NaN	NaN	NaN	NaN	NaN	NaN	NaN	NaN	NaN	NaN	NaN	NaN	NaN	NaN	0.00141403	NaN	0.00707014	0.00565611	0.00848416	0.0212104	0.0381787	0.0268665	0.0240385	0.0395928	0.0565611	0.0961538	0.156957	0.152715	0.299774	0.335124	0.432692	0.415724	0.596719	0.743778	0.95164	1.20758	1.13405	1.36878	1.45503	1.63037	1.88348	1.99802	2.01075	2.21154
	NaN	NaN	NaN	NaN	NaN	NaN	NaN	NaN	NaN	NaN	NaN	NaN	NaN	NaN	NaN	NaN	NaN	NaN	NaN	0.00282805	NaN	0.00282805	0.00565611	0.00989819	0.0240385	0.0197964	0.0155543	0.0226244	0.0311086	0.0410068	0.0749434	0.132919	0.128676	0.260181	0.299774	0.349265	0.398756	0.575509	0.660351	0.859729	1.07607	0.994061	1.21606	1.47907	1.51301	1.90469	1.79157	1.98529	2.07438
	NaN	NaN	NaN	NaN	NaN	NaN	NaN	NaN	NaN	NaN	NaN	NaN	NaN	NaN	NaN	NaN	NaN	NaN	NaN	0.00141403	NaN	0.00141403	NaN	0.00424208	0.0141403	0.0169683	0.00848416	0.0183824	0.0282805	0.0438348	0.0410068	0.100396	0.128676	0.263009	0.248869	0.308258	0.328054	0.463801	0.591063	0.759333	1.04214	0.934672	1.17081	1.33484	1.43382	1.73077	1.79864	1.99519	2.07579
	NaN	NaN	NaN	NaN	NaN	NaN	NaN	NaN	NaN	NaN	NaN	NaN	NaN	NaN	NaN	NaN	NaN	NaN	NaN	NaN	NaN	0.00424208	0.00141403	0.00989819	0.0183824	0.0141403	0.0155543	0.0197964	0.0268665	0.0254525	0.0608032	0.103224	0.0947398	0.219174	0.219174	0.282805	0.287048	0.449661	0.517534	0.690045	0.8569	0.855486	1.0789	1.29808	1.38857	1.77885	1.61906	1.83682	1.89197
	NaN	NaN	NaN	NaN	NaN	NaN	NaN	NaN	NaN	NaN	NaN	NaN	NaN	NaN	NaN	NaN	NaN	NaN	NaN	NaN	NaN	0.00282805	NaN	0.00848416	0.0127262	0.00424208	0.00565611	0.0127262	0.0141403	0.0268665	0.0551471	0.0791855	0.0777715	0.165441	0.21776	0.253111	0.282805	0.381787	0.455317	0.61086	0.820136	0.774887	0.961538	1.12981	1.29808	1.65017	1.5526	1.79723	1.88631
	NaN	NaN	NaN	NaN	NaN	NaN	NaN	NaN	NaN	NaN	NaN	NaN	NaN	NaN	NaN	NaN	NaN	NaN	NaN	NaN	NaN	0.00424208	NaN	0.00282805	0.00848416	0.00424208	0.00989819	0.00565611	0.0141403	0.0212104	0.0438348	0.0608032	0.0636312	0.154129	0.185238	0.200792	0.238971	0.318156	0.394514	0.559955	0.723982	0.764989	0.927602	1.12274	1.17506	1.51584	1.48049	1.60068	1.80995
	NaN	NaN	NaN	NaN	NaN	NaN	NaN	NaN	NaN	NaN	NaN	NaN	NaN	NaN	NaN	NaN	NaN	NaN	NaN	NaN	NaN	0.00282805	NaN	0.00282805	0.00848416	0.00565611	0.00707014	0.00848416	0.00989819	0.00848416	0.0254525	0.0608032	0.0622172	0.142817	0.164027	0.213518	0.260181	0.271493	0.340781	0.476527	0.634898	0.620758	0.897907	1.04779	1.08739	1.42958	1.39847	1.67421	1.72794
	NaN	NaN	NaN	NaN	NaN	NaN	NaN	NaN	NaN	NaN	NaN	NaN	NaN	NaN	NaN	NaN	NaN	NaN	NaN	NaN	NaN	NaN	NaN	0.00282805	0.00848416	0.00282805	0.00424208	0.00707014	0.00989819	0.00989819	0.0367647	0.0339367	0.050905	0.0791855	0.141403	0.158371	0.19655	0.285633	0.329468	0.434106	0.623586	0.572681	0.801753	0.968609	1.04638	1.36029	1.31646	1.57523	1.51584
	NaN	NaN	NaN	NaN	NaN	NaN	NaN	NaN	NaN	NaN	NaN	NaN	NaN	NaN	NaN	NaN	NaN	NaN	NaN	NaN	NaN	NaN	NaN	0.00141403	0.00565611	0.00141403	0.00707014	0.00282805	0.00848416	0.00848416	0.0197964	0.0466629	0.0424208	0.0763575	0.11595	0.135747	0.169683	0.192308	0.30543	0.387443	0.555713	0.524604	0.704186	0.811652	0.988405	1.25707	1.16092	1.48331	1.42675
	NaN	NaN	NaN	NaN	NaN	NaN	NaN	NaN	NaN	NaN	NaN	NaN	NaN	NaN	NaN	NaN	NaN	NaN	NaN	NaN	NaN	0.00282805	NaN	0.00141403	0.00565611	0.00141403	0.00282805	0.00141403	0.00282805	0.00141403	0.0226244	0.0381787	0.0381787	0.0593891	0.106052	0.162613	0.132919	0.162613	0.243213	0.342195	0.496324	0.398756	0.688631	0.764989	0.848416	1.09304	1.06618	1.44938	1.42393
	NaN	NaN	NaN	NaN	NaN	NaN	NaN	NaN	NaN	NaN	NaN	NaN	NaN	NaN	NaN	NaN	NaN	NaN	NaN	NaN	NaN	NaN	NaN	NaN	0.00424208	0.00424208	0.00141403	0.00989819	0.00707014	0.00848416	0.00989819	0.0268665	0.0353507	0.0650452	0.0890837	0.124434	0.124434	0.169683	0.193722	0.29836	0.410068	0.387443	0.592477	0.657523	0.832862	0.975679	0.979921	1.38009	1.24717
	NaN	NaN	NaN	NaN	NaN	NaN	NaN	NaN	NaN	NaN	NaN	NaN	NaN	NaN	NaN	NaN	NaN	NaN	NaN	NaN	NaN	0.00141403	NaN	NaN	0.00424208	0.00141403	NaN	0.00707014	0.00848416	0.00282805	0.0197964	0.0268665	0.0296946	0.0579751	0.0791855	0.100396	0.103224	0.121606	0.186652	0.250283	0.350679	0.359163	0.49491	0.565611	0.714084	0.978507	0.92336	1.17647	1.08314
	NaN	NaN	NaN	NaN	NaN	NaN	NaN	NaN	NaN	NaN	NaN	NaN	NaN	NaN	NaN	NaN	NaN	NaN	NaN	NaN	NaN	NaN	NaN	NaN	0.00565611	0.00141403	0.00282805	0.00141403	0.00141403	0.00141403	0.00848416	0.0296946	0.0268665	0.052319	0.0452489	0.118778	0.0735294	0.103224	0.165441	0.219174	0.29836	0.295532	0.456731	0.52319	0.657523	0.84983	0.848416	1.09587	1.09163
	NaN	NaN	NaN	NaN	NaN	NaN	NaN	NaN	NaN	NaN	NaN	NaN	NaN	NaN	NaN	NaN	NaN	NaN	NaN	NaN	NaN	NaN	NaN	NaN	0.00282805	NaN	0.00141403	NaN	0.00141403	0.00141403	0.0155543	0.00707014	0.0183824	0.0268665	0.0424208	0.0876697	0.053733	0.107466	0.145645	0.169683	0.277149	0.288462	0.377545	0.496324	0.5444	0.837104	0.798925	1.11991	0.933258
	NaN	NaN	NaN	NaN	NaN	NaN	NaN	NaN	NaN	NaN	NaN	NaN	NaN	NaN	NaN	NaN	NaN	NaN	NaN	NaN	NaN	NaN	NaN	NaN	0.00424208	0.00282805	0.00141403	0.00282805	0.00141403	NaN	0.00848416	0.0127262	0.0169683	0.0325226	0.0424208	0.0593891	0.0579751	0.0692873	0.113122	0.185238	0.220588	0.230486	0.346437	0.412896	0.527432	0.735294	0.692873	0.975679	0.914876
	NaN	NaN	NaN	NaN	NaN	NaN	NaN	NaN	NaN	NaN	NaN	NaN	NaN	NaN	NaN	NaN	NaN	NaN	NaN	NaN	NaN	NaN	NaN	NaN	0.00424208	0.00141403	NaN	0.00565611	NaN	NaN	0.00424208	0.00989819	0.0296946	0.0240385	0.0466629	0.0692873	0.0438348	0.0749434	0.106052	0.141403	0.213518	0.197964	0.294118	0.390271	0.455317	0.640554	0.687217	0.890837	0.810238
	NaN	NaN	NaN	NaN	NaN	NaN	NaN	NaN	NaN	NaN	NaN	NaN	NaN	NaN	NaN	NaN	NaN	NaN	NaN	NaN	NaN	NaN	NaN	NaN	0.00282805	0.00141403	NaN	NaN	0.00141403	NaN	0.00424208	0.0155543	0.0141403	0.0212104	0.0325226	0.0579751	0.0381787	0.049491	0.0820136	0.158371	0.138575	0.180995	0.29129	0.320984	0.411482	0.589649	0.575509	0.780543	0.804581
	NaN	NaN	NaN	NaN	NaN	NaN	NaN	NaN	NaN	NaN	NaN	NaN	NaN	NaN	NaN	NaN	NaN	NaN	NaN	NaN	NaN	NaN	NaN	NaN	NaN	0.00424208	NaN	NaN	NaN	NaN	0.00141403	0.0127262	0.0113122	0.00989819	0.0325226	0.0551471	0.0381787	0.0480769	0.0593891	0.114536	0.13009	0.173925	0.230486	0.285633	0.395928	0.531674	0.52319	0.781957	0.714084
	NaN	NaN	NaN	NaN	NaN	NaN	NaN	NaN	NaN	NaN	NaN	NaN	NaN	NaN	NaN	NaN	NaN	NaN	NaN	NaN	NaN	NaN	NaN	NaN	0.00141403	0.00141403	NaN	NaN	NaN	NaN	0.00141403	0.00282805	0.00848416	0.0169683	0.0183824	0.0565611	0.0296946	0.0367647	0.0593891	0.117364	0.134333	0.120192	0.175339	0.234729	0.30543	0.429864	0.452489	0.651867	0.578337
	NaN	NaN	NaN	NaN	NaN	NaN	NaN	NaN	NaN	NaN	NaN	NaN	NaN	NaN	NaN	NaN	NaN	NaN	NaN	NaN	NaN	NaN	NaN	NaN	NaN	0.00141403	NaN	NaN	NaN	NaN	NaN	0.00565611	0.00565611	0.00282805	0.0183824	0.0438348	0.0226244	0.0311086	0.050905	0.10181	0.0947398	0.0820136	0.178167	0.197964	0.287048	0.367647	0.463801	0.622172	0.598133
	NaN	NaN	NaN	NaN	NaN	NaN	NaN	NaN	NaN	NaN	NaN	NaN	NaN	NaN	NaN	NaN	NaN	NaN	NaN	NaN	NaN	NaN	NaN	NaN	NaN	NaN	NaN	NaN	NaN	NaN	NaN	0.00282805	0.00848416	0.0141403	0.00848416	0.0424208	0.0183824	0.0197964	0.0311086	0.0678733	0.0735294	0.0763575	0.12302	0.185238	0.238971	0.354921	0.381787	0.571267	0.493495
	NaN	NaN	NaN	NaN	NaN	NaN	NaN	NaN	NaN	NaN	NaN	NaN	NaN	NaN	NaN	NaN	NaN	NaN	NaN	NaN	NaN	NaN	NaN	NaN	NaN	NaN	NaN	NaN	NaN	NaN	NaN	0.0113122	0.00282805	0.00141403	0.00707014	0.0452489	0.0212104	0.0226244	0.0212104	0.0650452	0.0664593	0.0664593	0.131505	0.168269	0.200792	0.316742	0.342195	0.50198	0.386029
	NaN	NaN	NaN	NaN	NaN	NaN	NaN	NaN	NaN	NaN	NaN	NaN	NaN	NaN	NaN	NaN	NaN	NaN	NaN	NaN	NaN	NaN	NaN	NaN	NaN	NaN	NaN	NaN	NaN	NaN	NaN	0.00282805	0.00282805	0.00989819	0.00424208	0.0311086	0.0254525	0.0226244	0.0240385	0.049491	0.053733	0.0593891	0.0876697	0.144231	0.173925	0.238971	0.258767	0.419966	0.384615
	NaN	NaN	NaN	NaN	NaN	NaN	NaN	NaN	NaN	NaN	NaN	NaN	NaN	NaN	NaN	NaN	NaN	NaN	NaN	NaN	NaN	NaN	NaN	NaN	NaN	NaN	NaN	NaN	NaN	NaN	NaN	0.00141403	0.00424208	0.00424208	0.00565611	0.0325226	0.0141403	0.0141403	0.0113122	0.0707014	0.0579751	0.052319	0.0933258	0.114536	0.154129	0.264423	0.29836	0.349265	0.313914
	NaN	NaN	NaN	NaN	NaN	NaN	NaN	NaN	NaN	NaN	NaN	NaN	NaN	NaN	NaN	NaN	NaN	NaN	NaN	NaN	NaN	NaN	NaN	NaN	NaN	NaN	NaN	NaN	NaN	NaN	NaN	0.00282805	0.00141403	0.00141403	0.00424208	0.0212104	0.0169683	0.0226244	0.0155543	0.0212104	0.0240385	0.0410068	0.0664593	0.106052	0.106052	0.234729	0.267251	0.332296	0.306844
	NaN	NaN	NaN	NaN	NaN	NaN	NaN	NaN	NaN	NaN	NaN	NaN	NaN	NaN	NaN	NaN	NaN	NaN	NaN	NaN	NaN	NaN	NaN	NaN	NaN	NaN	NaN	NaN	NaN	NaN	NaN	0.00424208	NaN	0.00141403	0.00424208	0.0240385	0.00565611	0.00848416	0.0127262	0.0438348	0.0339367	0.0282805	0.0424208	0.0791855	0.10888	0.173925	0.21069	0.268665	0.255939
	NaN	NaN	NaN	NaN	NaN	NaN	NaN	NaN	NaN	NaN	NaN	NaN	NaN	NaN	NaN	NaN	NaN	NaN	NaN	NaN	NaN	NaN	NaN	NaN	NaN	NaN	NaN	NaN	NaN	NaN	NaN	NaN	0.00141403	NaN	0.00989819	0.0169683	0.00707014	0.00989819	0.00565611	0.0381787	0.0325226	0.0452489	0.0410068	0.0438348	0.100396	0.149887	0.200792	0.244627	0.21776
	NaN	NaN	NaN	NaN	NaN	NaN	NaN	NaN	NaN	NaN	NaN	NaN	NaN	NaN	NaN	NaN	NaN	NaN	NaN	NaN	NaN	NaN	NaN	NaN	NaN	NaN	NaN	NaN	NaN	NaN	NaN	0.00141403	NaN	NaN	NaN	0.00989819	0.00424208	0.00424208	0.00848416	0.0282805	0.0197964	0.0240385	0.0296946	0.053733	0.0777715	0.137161	0.152715	0.19655	0.188066
	NaN	NaN	NaN	NaN	NaN	NaN	NaN	NaN	NaN	NaN	NaN	NaN	NaN	NaN	NaN	NaN	NaN	NaN	NaN	NaN	NaN	NaN	NaN	NaN	NaN	NaN	NaN	NaN	NaN	NaN	NaN	0.00141403	0.00141403	NaN	0.00141403	0.0155543	0.00424208	0.00707014	0.00141403	0.0183824	0.0197964	0.0183824	0.0311086	0.0339367	0.0692873	0.0975679	0.117364	0.193722	0.178167
	NaN	NaN	NaN	NaN	NaN	NaN	NaN	NaN	NaN	NaN	NaN	NaN	NaN	NaN	NaN	NaN	NaN	NaN	NaN	NaN	NaN	NaN	NaN	NaN	NaN	NaN	NaN	NaN	NaN	NaN	NaN	NaN	NaN	NaN	0.00141403	0.00848416	0.00282805	0.00282805	0.00565611	0.0240385	0.00989819	0.0254525	0.0197964	0.049491	0.0296946	0.114536	0.111708	0.134333	0.149887
	NaN	NaN	NaN	NaN	NaN	NaN	NaN	NaN	NaN	NaN	NaN	NaN	NaN	NaN	NaN	NaN	NaN	NaN	NaN	NaN	NaN	NaN	NaN	NaN	NaN	NaN	NaN	NaN	NaN	NaN	NaN	0.00141403	NaN	NaN	0.00282805	0.00848416	0.00424208	0.00141403	0.00424208	0.00989819	0.00707014	0.00424208	0.0113122	0.0311086	0.0480769	0.103224	0.0947398	0.135747	0.10181
	NaN	NaN	NaN	NaN	NaN	NaN	NaN	NaN	NaN	NaN	NaN	NaN	NaN	NaN	NaN	NaN	NaN	NaN	NaN	NaN	NaN	NaN	NaN	NaN	NaN	NaN	NaN	NaN	NaN	NaN	NaN	NaN	NaN	NaN	0.00141403	0.00424208	NaN	0.0141403	0.00424208	0.0113122	0.00707014	0.0127262	0.0240385	0.0282805	0.0438348	0.0848416	0.106052	0.0890837	0.106052
	NaN	NaN	NaN	NaN	NaN	NaN	NaN	NaN	NaN	NaN	NaN	NaN	NaN	NaN	NaN	NaN	NaN	NaN	NaN	NaN	NaN	NaN	NaN	NaN	NaN	NaN	NaN	NaN	NaN	NaN	NaN	NaN	NaN	NaN	NaN	0.00565611	0.00141403	NaN	0.00282805	0.00707014	0.00424208	0.00424208	0.0169683	0.0169683	0.0325226	0.0707014	0.0608032	0.0834276	0.0947398
	NaN	NaN	NaN	NaN	NaN	NaN	NaN	NaN	NaN	NaN	NaN	NaN	NaN	NaN	NaN	NaN	NaN	NaN	NaN	NaN	NaN	NaN	NaN	NaN	NaN	NaN	NaN	NaN	NaN	NaN	NaN	NaN	NaN	NaN	NaN	0.00141403	NaN	0.00424208	NaN	NaN	0.00424208	0.00424208	0.00989819	0.00707014	0.0212104	0.0438348	0.0707014	0.0763575	0.0692873
	NaN	NaN	NaN	NaN	NaN	NaN	NaN	NaN	NaN	NaN	NaN	NaN	NaN	NaN	NaN	NaN	NaN	NaN	NaN	NaN	NaN	NaN	NaN	NaN	NaN	NaN	NaN	NaN	NaN	NaN	NaN	NaN	NaN	NaN	NaN	0.00848416	0.00141403	0.00141403	0.00282805	0.00565611	0.00424208	0.00424208	0.00424208	0.00424208	0.0183824	0.0452489	0.0551471	0.0480769	0.0551471
	NaN	NaN	NaN	NaN	NaN	NaN	NaN	NaN	NaN	NaN	NaN	NaN	NaN	NaN	NaN	NaN	NaN	NaN	NaN	NaN	NaN	NaN	NaN	NaN	NaN	NaN	NaN	NaN	NaN	NaN	NaN	NaN	NaN	NaN	NaN	0.00424208	0.00141403	0.00282805	0.00141403	0.00707014	0.00282805	0.00141403	0.00282805	0.00848416	0.0141403	0.0480769	0.0424208	0.0353507	0.049491
	NaN	NaN	NaN	NaN	NaN	NaN	NaN	NaN	NaN	NaN	NaN	NaN	NaN	NaN	NaN	NaN	NaN	NaN	NaN	NaN	NaN	NaN	NaN	NaN	NaN	NaN	NaN	NaN	NaN	NaN	NaN	NaN	NaN	NaN	NaN	0.00282805	0.00141403	0.00282805	0.00282805	0.00141403	NaN	0.00141403	0.00424208	0.00141403	0.0183824	0.0395928	0.0339367	0.0410068	0.0395928
	NaN	NaN	NaN	NaN	NaN	NaN	NaN	NaN	NaN	NaN	NaN	NaN	NaN	NaN	NaN	NaN	NaN	NaN	NaN	NaN	NaN	NaN	NaN	NaN	NaN	NaN	NaN	NaN	NaN	NaN	NaN	NaN	NaN	NaN	NaN	0.00141403	NaN	0.00141403	0.00282805	0.00565611	NaN	NaN	0.00565611	0.00565611	0.00989819	0.0438348	0.0282805	0.0212104	0.0311086
	NaN	NaN	NaN	NaN	NaN	NaN	NaN	NaN	NaN	NaN	NaN	NaN	NaN	NaN	NaN	NaN	NaN	NaN	NaN	NaN	NaN	NaN	NaN	NaN	NaN	NaN	NaN	NaN	NaN	NaN	NaN	NaN	NaN	NaN	NaN	NaN	NaN	NaN	0.00141403	0.00282805	NaN	NaN	0.00424208	0.00141403	0.00848416	0.0551471	0.0226244	0.0197964	0.0339367
	NaN	NaN	NaN	NaN	NaN	NaN	NaN	NaN	NaN	NaN	NaN	NaN	NaN	NaN	NaN	NaN	NaN	NaN	NaN	NaN	NaN	NaN	NaN	NaN	NaN	NaN	NaN	NaN	NaN	NaN	NaN	NaN	NaN	NaN	NaN	NaN	NaN	0.00141403	NaN	0.00282805	NaN	0.00141403	0.00141403	NaN	0.00282805	0.0197964	0.0183824	0.0127262	0.0197964
	NaN	NaN	NaN	NaN	NaN	NaN	NaN	NaN	NaN	NaN	NaN	NaN	NaN	NaN	NaN	NaN	NaN	NaN	NaN	NaN	NaN	NaN	NaN	NaN	NaN	NaN	NaN	NaN	NaN	NaN	NaN	NaN	NaN	NaN	NaN	NaN	NaN	NaN	NaN	0.00565611	NaN	NaN	NaN	NaN	0.00707014	0.0169683	0.0113122	0.00989819	0.0311086
	NaN	NaN	NaN	NaN	NaN	NaN	NaN	NaN	NaN	NaN	NaN	NaN	NaN	NaN	NaN	NaN	NaN	NaN	NaN	NaN	NaN	NaN	NaN	NaN	NaN	NaN	NaN	NaN	NaN	NaN	NaN	NaN	NaN	NaN	NaN	NaN	NaN	0.00141403	NaN	NaN	NaN	NaN	NaN	NaN	0.00424208	0.0183824	0.0127262	0.00565611	0.0141403
	NaN	NaN	NaN	NaN	NaN	NaN	NaN	NaN	NaN	NaN	NaN	NaN	NaN	NaN	NaN	NaN	NaN	NaN	NaN	NaN	NaN	NaN	NaN	NaN	NaN	NaN	NaN	NaN	NaN	NaN	NaN	NaN	NaN	NaN	NaN	NaN	NaN	NaN	NaN	0.00141403	NaN	NaN	0.00141403	NaN	0.00141403	0.0155543	0.00565611	0.00282805	0.00989819
	NaN	NaN	NaN	NaN	NaN	NaN	NaN	NaN	NaN	NaN	NaN	NaN	NaN	NaN	NaN	NaN	NaN	NaN	NaN	NaN	NaN	NaN	NaN	NaN	NaN	NaN	NaN	NaN	NaN	NaN	NaN	NaN	NaN	NaN	NaN	NaN	NaN	NaN	NaN	0.00141403	NaN	NaN	NaN	NaN	NaN	0.00565611	0.00707014	0.00141403	0.00989819
	NaN	NaN	NaN	NaN	NaN	NaN	NaN	NaN	NaN	NaN	NaN	NaN	NaN	NaN	NaN	NaN	NaN	NaN	NaN	NaN	NaN	NaN	NaN	NaN	NaN	NaN	NaN	NaN	NaN	NaN	NaN	NaN	NaN	NaN	NaN	NaN	NaN	NaN	NaN	NaN	NaN	NaN	NaN	NaN	NaN	0.0127262	NaN	NaN	0.00282805
	NaN	NaN	NaN	NaN	NaN	NaN	NaN	NaN	NaN	NaN	NaN	NaN	NaN	NaN	NaN	NaN	NaN	NaN	NaN	NaN	NaN	NaN	NaN	NaN	NaN	NaN	NaN	NaN	NaN	NaN	NaN	NaN	NaN	NaN	NaN	NaN	NaN	NaN	NaN	0.00424208	NaN	NaN	NaN	NaN	NaN	0.00707014	0.00141403	0.00141403	0.00282805
	NaN	NaN	NaN	NaN	NaN	NaN	NaN	NaN	NaN	NaN	NaN	NaN	NaN	NaN	NaN	NaN	NaN	NaN	NaN	NaN	NaN	NaN	NaN	NaN	NaN	NaN	NaN	NaN	NaN	NaN	NaN	NaN	NaN	NaN	NaN	NaN	NaN	NaN	NaN	NaN	NaN	NaN	NaN	NaN	NaN	0.00989819	0.00424208	NaN	0.00424208
	NaN	NaN	NaN	NaN	NaN	NaN	NaN	NaN	NaN	NaN	NaN	NaN	NaN	NaN	NaN	NaN	NaN	NaN	NaN	NaN	NaN	NaN	NaN	NaN	NaN	NaN	NaN	NaN	NaN	NaN	NaN	NaN	NaN	NaN	NaN	NaN	NaN	NaN	NaN	NaN	NaN	NaN	NaN	NaN	NaN	0.00565611	0.00141403	NaN	0.00424208
	NaN	NaN	NaN	NaN	NaN	NaN	NaN	NaN	NaN	NaN	NaN	NaN	NaN	NaN	NaN	NaN	NaN	NaN	NaN	NaN	NaN	NaN	NaN	NaN	NaN	NaN	NaN	NaN	NaN	NaN	NaN	NaN	NaN	NaN	NaN	NaN	NaN	NaN	NaN	NaN	NaN	NaN	NaN	NaN	NaN	0.00282805	0.00282805	NaN	0.00141403
	NaN	NaN	NaN	NaN	NaN	NaN	NaN	NaN	NaN	NaN	NaN	NaN	NaN	NaN	NaN	NaN	NaN	NaN	NaN	NaN	NaN	NaN	NaN	NaN	NaN	NaN	NaN	NaN	NaN	NaN	NaN	NaN	NaN	NaN	NaN	NaN	NaN	NaN	NaN	NaN	NaN	NaN	NaN	NaN	NaN	0.00141403	NaN	NaN	0.00282805
	NaN	NaN	NaN	NaN	NaN	NaN	NaN	NaN	NaN	NaN	NaN	NaN	NaN	NaN	NaN	NaN	NaN	NaN	NaN	NaN	NaN	NaN	NaN	NaN	NaN	NaN	NaN	NaN	NaN	NaN	NaN	NaN	NaN	NaN	NaN	NaN	NaN	NaN	NaN	NaN	NaN	NaN	NaN	NaN	NaN	0.00141403	0.00282805	NaN	0.00141403
	NaN	NaN	NaN	NaN	NaN	NaN	NaN	NaN	NaN	NaN	NaN	NaN	NaN	NaN	NaN	NaN	NaN	NaN	NaN	NaN	NaN	NaN	NaN	NaN	NaN	NaN	NaN	NaN	NaN	NaN	NaN	NaN	NaN	NaN	NaN	NaN	NaN	NaN	NaN	NaN	NaN	NaN	NaN	NaN	NaN	0.00141403	0.00141403	NaN	0.00141403
	NaN	NaN	NaN	NaN	NaN	NaN	NaN	NaN	NaN	NaN	NaN	NaN	NaN	NaN	NaN	NaN	NaN	NaN	NaN	NaN	NaN	NaN	NaN	NaN	NaN	NaN	NaN	NaN	NaN	NaN	NaN	NaN	NaN	NaN	NaN	NaN	NaN	NaN	NaN	NaN	NaN	NaN	NaN	NaN	NaN	0.00141403	NaN	NaN	0.00141403
	NaN	NaN	NaN	NaN	NaN	NaN	NaN	NaN	NaN	NaN	NaN	NaN	NaN	NaN	NaN	NaN	NaN	NaN	NaN	NaN	NaN	NaN	NaN	NaN	NaN	NaN	NaN	NaN	NaN	NaN	NaN	NaN	NaN	NaN	NaN	NaN	NaN	NaN	NaN	NaN	NaN	NaN	NaN	NaN	NaN	0.00141403	0.00141403	NaN	NaN
	NaN	NaN	NaN	NaN	NaN	NaN	NaN	NaN	NaN	NaN	NaN	NaN	NaN	NaN	NaN	NaN	NaN	NaN	NaN	NaN	NaN	NaN	NaN	NaN	NaN	NaN	NaN	NaN	NaN	NaN	NaN	NaN	NaN	NaN	NaN	NaN	NaN	NaN	NaN	NaN	NaN	NaN	NaN	NaN	NaN	0.00141403	NaN	NaN	NaN
	NaN	NaN	NaN	NaN	NaN	NaN	NaN	NaN	NaN	NaN	NaN	NaN	NaN	NaN	NaN	NaN	NaN	NaN	NaN	NaN	NaN	NaN	NaN	NaN	NaN	NaN	NaN	NaN	NaN	NaN	NaN	NaN	NaN	NaN	NaN	NaN	NaN	NaN	NaN	NaN	NaN	NaN	NaN	NaN	NaN	NaN	NaN	NaN	NaN
	NaN	NaN	NaN	NaN	NaN	NaN	NaN	NaN	NaN	NaN	NaN	NaN	NaN	NaN	NaN	NaN	NaN	NaN	NaN	NaN	NaN	NaN	NaN	NaN	NaN	NaN	NaN	NaN	NaN	NaN	NaN	NaN	NaN	NaN	NaN	NaN	NaN	NaN	NaN	NaN	NaN	NaN	NaN	NaN	NaN	NaN	NaN	NaN	NaN
	NaN	NaN	NaN	NaN	NaN	NaN	NaN	NaN	NaN	NaN	NaN	NaN	NaN	NaN	NaN	NaN	NaN	NaN	NaN	NaN	NaN	NaN	NaN	NaN	NaN	NaN	NaN	NaN	NaN	NaN	NaN	NaN	NaN	NaN	NaN	NaN	NaN	NaN	NaN	NaN	NaN	NaN	NaN	NaN	NaN	NaN	NaN	NaN	NaN
	NaN	NaN	NaN	NaN	NaN	NaN	NaN	NaN	NaN	NaN	NaN	NaN	NaN	NaN	NaN	NaN	NaN	NaN	NaN	NaN	NaN	NaN	NaN	NaN	NaN	NaN	NaN	NaN	NaN	NaN	NaN	NaN	NaN	NaN	NaN	NaN	NaN	NaN	NaN	NaN	NaN	NaN	NaN	NaN	NaN	NaN	NaN	NaN	NaN
	NaN	NaN	NaN	NaN	NaN	NaN	NaN	NaN	NaN	NaN	NaN	NaN	NaN	NaN	NaN	NaN	NaN	NaN	NaN	NaN	NaN	NaN	NaN	NaN	NaN	NaN	NaN	NaN	NaN	NaN	NaN	NaN	NaN	NaN	NaN	NaN	NaN	NaN	NaN	NaN	NaN	NaN	NaN	NaN	NaN	NaN	NaN	NaN	NaN
	NaN	NaN	NaN	NaN	NaN	NaN	NaN	NaN	NaN	NaN	NaN	NaN	NaN	NaN	NaN	NaN	NaN	NaN	NaN	NaN	NaN	NaN	NaN	NaN	NaN	NaN	NaN	NaN	NaN	NaN	NaN	NaN	NaN	NaN	NaN	NaN	NaN	NaN	NaN	NaN	NaN	NaN	NaN	NaN	NaN	NaN	NaN	NaN	NaN
	NaN	NaN	NaN	NaN	NaN	NaN	NaN	NaN	NaN	NaN	NaN	NaN	NaN	NaN	NaN	NaN	NaN	NaN	NaN	NaN	NaN	NaN	NaN	NaN	NaN	NaN	NaN	NaN	NaN	NaN	NaN	NaN	NaN	NaN	NaN	NaN	NaN	NaN	NaN	NaN	NaN	NaN	NaN	NaN	NaN	NaN	NaN	NaN	NaN
	NaN	NaN	NaN	NaN	NaN	NaN	NaN	NaN	NaN	NaN	NaN	NaN	NaN	NaN	NaN	NaN	NaN	NaN	NaN	NaN	NaN	NaN	NaN	NaN	NaN	NaN	NaN	NaN	NaN	NaN	NaN	NaN	NaN	NaN	NaN	NaN	NaN	NaN	NaN	NaN	NaN	NaN	NaN	NaN	NaN	NaN	NaN	NaN	NaN
	NaN	NaN	NaN	NaN	NaN	NaN	NaN	NaN	NaN	NaN	NaN	NaN	NaN	NaN	NaN	NaN	NaN	NaN	NaN	NaN	NaN	NaN	NaN	NaN	NaN	NaN	NaN	NaN	NaN	NaN	NaN	NaN	NaN	NaN	NaN	NaN	NaN	NaN	NaN	NaN	NaN	NaN	NaN	NaN	NaN	NaN	NaN	NaN	NaN
	NaN	NaN	NaN	NaN	NaN	NaN	NaN	NaN	NaN	NaN	NaN	NaN	NaN	NaN	NaN	NaN	NaN	NaN	NaN	NaN	NaN	NaN	NaN	NaN	NaN	NaN	NaN	NaN	NaN	NaN	NaN	NaN	NaN	NaN	NaN	NaN	NaN	NaN	NaN	NaN	NaN	NaN	NaN	NaN	NaN	NaN	NaN	NaN	NaN
	NaN	NaN	NaN	NaN	NaN	NaN	NaN	NaN	NaN	NaN	NaN	NaN	NaN	NaN	NaN	NaN	NaN	NaN	NaN	NaN	NaN	NaN	NaN	NaN	NaN	NaN	NaN	NaN	NaN	NaN	NaN	NaN	NaN	NaN	NaN	NaN	NaN	NaN	NaN	NaN	NaN	NaN	NaN	NaN	NaN	NaN	NaN	NaN	NaN
	NaN	NaN	NaN	NaN	NaN	NaN	NaN	NaN	NaN	NaN	NaN	NaN	NaN	NaN	NaN	NaN	NaN	NaN	NaN	NaN	NaN	NaN	NaN	NaN	NaN	NaN	NaN	NaN	NaN	NaN	NaN	NaN	NaN	NaN	NaN	NaN	NaN	NaN	NaN	NaN	NaN	NaN	NaN	NaN	NaN	NaN	NaN	NaN	NaN
	NaN	NaN	NaN	NaN	NaN	NaN	NaN	NaN	NaN	NaN	NaN	NaN	NaN	NaN	NaN	NaN	NaN	NaN	NaN	NaN	NaN	NaN	NaN	NaN	NaN	NaN	NaN	NaN	NaN	NaN	NaN	NaN	NaN	NaN	NaN	NaN	NaN	NaN	NaN	NaN	NaN	NaN	NaN	NaN	NaN	NaN	NaN	NaN	NaN
	NaN	NaN	NaN	NaN	NaN	NaN	NaN	NaN	NaN	NaN	NaN	NaN	NaN	NaN	NaN	NaN	NaN	NaN	NaN	NaN	NaN	NaN	NaN	NaN	NaN	NaN	NaN	NaN	NaN	NaN	NaN	NaN	NaN	NaN	NaN	NaN	NaN	NaN	NaN	NaN	NaN	NaN	NaN	NaN	NaN	NaN	NaN	NaN	NaN
	NaN	NaN	NaN	NaN	NaN	NaN	NaN	NaN	NaN	NaN	NaN	NaN	NaN	NaN	NaN	NaN	NaN	NaN	NaN	NaN	NaN	NaN	NaN	NaN	NaN	NaN	NaN	NaN	NaN	NaN	NaN	NaN	NaN	NaN	NaN	NaN	NaN	NaN	NaN	NaN	NaN	NaN	NaN	NaN	NaN	NaN	NaN	NaN	NaN
	NaN	NaN	NaN	NaN	NaN	NaN	NaN	NaN	NaN	NaN	NaN	NaN	NaN	NaN	NaN	NaN	NaN	NaN	NaN	NaN	NaN	NaN	NaN	NaN	NaN	NaN	NaN	NaN	NaN	NaN	NaN	NaN	NaN	NaN	NaN	NaN	NaN	NaN	NaN	NaN	NaN	NaN	NaN	NaN	NaN	NaN	NaN	NaN	NaN
	NaN	NaN	NaN	NaN	NaN	NaN	NaN	NaN	NaN	NaN	NaN	NaN	NaN	NaN	NaN	NaN	NaN	NaN	NaN	NaN	NaN	NaN	NaN	NaN	NaN	NaN	NaN	NaN	NaN	NaN	NaN	NaN	NaN	NaN	NaN	NaN	NaN	NaN	NaN	NaN	NaN	NaN	NaN	NaN	NaN	NaN	NaN	NaN	NaN
	NaN	NaN	NaN	NaN	NaN	NaN	NaN	NaN	NaN	NaN	NaN	NaN	NaN	NaN	NaN	NaN	NaN	NaN	NaN	NaN	NaN	NaN	NaN	NaN	NaN	NaN	NaN	NaN	NaN	NaN	NaN	NaN	NaN	NaN	NaN	NaN	NaN	NaN	NaN	NaN	NaN	NaN	NaN	NaN	NaN	NaN	NaN	NaN	NaN
	NaN	NaN	NaN	NaN	NaN	NaN	NaN	NaN	NaN	NaN	NaN	NaN	NaN	NaN	NaN	NaN	NaN	NaN	NaN	NaN	NaN	NaN	NaN	NaN	NaN	NaN	NaN	NaN	NaN	NaN	NaN	NaN	NaN	NaN	NaN	NaN	NaN	NaN	NaN	NaN	NaN	NaN	NaN	NaN	NaN	NaN	NaN	NaN	NaN
	NaN	NaN	NaN	NaN	NaN	NaN	NaN	NaN	NaN	NaN	NaN	NaN	NaN	NaN	NaN	NaN	NaN	NaN	NaN	NaN	NaN	NaN	NaN	NaN	NaN	NaN	NaN	NaN	NaN	NaN	NaN	NaN	NaN	NaN	NaN	NaN	NaN	NaN	NaN	NaN	NaN	NaN	NaN	NaN	NaN	NaN	NaN	NaN	NaN
[truncated: 251 more columns]

## Sheet: f
time	0	2.04082	4.08163	6.12245	8.16327	10.2041	12.2449	14.2857	16.3265	18.3673	20.4082	22.449	24.4898	26.5306	28.5714	30.6122	32.6531	34.6939	36.7347	38.7755	40.8163	42.8571	44.898	46.9388	48.9796	51.0204	53.0612	55.102	57.1429	59.1837	61.2245	63.2653	65.3061	67.3469	69.3878	71.4286	73.4694	75.5102	77.551	79.5918	81.6327	83.6735	85.7143	87.7551	89.7959	91.8367	93.8776	95.9184	97.9592
z	0	0.0401606	0.0803213	0.120482	0.160643	0.200803	0.240964	0.281124	0.321285	0.361446	0.401606	0.441767	0.481928	0.522088	0.562249	0.60241	0.64257	0.682731	0.722892	0.763052	0.803213	0.843373	0.883534	0.923695	0.963855	1.00402	1.04418	1.08434	1.1245	1.16466	1.20482	1.24498	1.28514	1.3253	1.36546	1.40562	1.44578	1.48594	1.5261	1.56627	1.60643	1.64659	1.68675	1.72691	1.76707	1.80723	1.84739	1.88755	1.92771
denisty
	0	0	0	0	0	0.527719	12.5668	15.2643	6.84121	2.61295	1.68854	3.37521	3.63997	1.36686	0.715215	0.92284	2.5347	5.04529	6.18611	5.15299	4.3564	4.13595	3.90195	3.30632	3.02096	2.81795	3.08456	3.51064	3.81147	3.7649	3.63307	3.45816	3.61216	3.59813	3.77038	4.04509	3.99599	3.7718	3.63827	3.71847	3.75367	3.5611	3.38923	3.293	3.41917	3.40553	3.47299	3.47677	3.72582
	0	0	0	0	0	0.548301	13.2735	15.0088	6.68186	2.42866	1.55511	3.54093	3.59231	1.40333	0.639611	0.911393	2.65435	5.14804	6.01696	5.36045	4.42486	4.01491	3.85332	3.47763	2.96055	2.68051	3.14169	3.42421	3.68967	3.95223	3.75383	3.59331	3.45164	3.74651	3.75721	3.90478	3.7957	3.91715	3.72129	3.65331	3.6637	3.48218	3.44457	3.52779	3.31265	3.26937	3.4824	3.68769	3.83974
	0	0	0	0	0	0.598285	13.9567	15.0198	6.58885	2.20388	1.36684	3.33652	3.76151	1.28782	0.569008	0.876198	2.65374	5.26122	6.17662	5.34668	4.46532	4.0599	3.92147	3.39791	2.92198	2.71123	2.99376	3.5402	3.86337	3.8992	3.6928	3.50541	3.6052	3.5071	3.5157	3.93145	3.93724	3.8246	3.73476	3.69853	3.74266	3.54631	3.63923	3.25944	3.19919	3.35061	3.44463	3.74046	3.91977
	0	0	0	0	0	0.664553	14.6254	14.7848	6.3926	2.10527	1.39813	3.35317	3.64257	1.26378	0.592894	0.878008	2.57619	5.09055	6.22288	5.57368	4.52946	4.06643	3.85066	3.36253	2.86141	2.8402	3.00501	3.61456	3.95032	3.72226	3.58521	3.47652	3.53087	3.54333	3.70434	3.81761	3.90612	3.99092	3.72914	3.57257	3.62353	3.61618	3.54133	3.36203	3.26755	3.48228	3.53989	3.70787	3.74403
	0	0	0	0	0	0.811978	15.4282	14.5262	6.27157	1.94111	1.35021	3.1771	3.52874	1.19319	0.465434	0.856421	2.63574	5.27866	6.29187	5.88669	4.80014	4.09109	3.71181	3.40636	2.8715	2.59711	2.7769	3.38079	3.88735	4.08228	3.6122	3.48999	3.62548	3.80639	3.65748	3.63826	3.77254	4.0004	3.80035	3.74345	3.75592	3.43886	3.46686	3.33663	3.51397	3.36318	3.38267	3.58993	3.83485
	0	0	0	0	0	0.893274	15.9512	14.7028	6.00801	1.92343	1.15929	3.02343	3.29721	1.1928	0.570868	0.914019	2.62906	5.28393	6.43752	6.05915	4.65506	4.08639	3.86966	3.32109	2.74539	2.53246	3.02325	3.48561	3.76675	3.80873	3.83318	3.6967	3.59257	3.53605	3.62017	3.72737	3.86683	3.91097	3.84885	3.87635	3.62172	3.31267	3.27199	3.60528	3.615	3.34544	3.38816	3.53501	3.77439
	0	0	0	0	0	0.972685	16.5157	14.6824	5.89468	1.79402	1.15362	2.94898	3.20264	1.09679	0.551807	0.771381	2.67507	5.34756	6.59871	5.97722	4.91836	4.1526	3.79889	3.25235	2.72953	2.48738	2.71479	3.33446	4.03632	4.07783	3.83392	3.62921	3.56444	3.56862	3.55907	3.81982	3.90442	3.81034	3.86158	3.76694	3.57952	3.43915	3.51735	3.44564	3.48383	3.3883	3.50256	3.57972	3.67833
	0	0	0	0	0	1.07638	17.4706	14.1976	5.61838	1.77682	1.15283	2.76715	3.14518	1.10434	0.467382	0.790593	2.58249	5.56045	6.66968	6.15995	4.9356	4.27425	3.81158	3.14488	2.6529	2.46529	2.77784	3.3417	3.75925	4.07522	3.80022	3.6653	3.70614	3.6169	3.68431	3.69829	3.80709	3.82998	3.89524	3.69523	3.59251	3.55994	3.5468	3.38575	3.40251	3.32193	3.42282	3.59328	3.82186
	0	0	0	0	0	1.19423	18.0307	14.1411	5.50509	1.77069	1.15571	2.64105	2.98169	0.965096	0.446059	0.761215	2.42283	5.4387	7.0417	6.42745	5.16146	4.01764	3.54766	3.14709	2.78771	2.6209	2.73375	3.33122	3.67192	3.88491	3.8775	3.76401	3.70733	3.74183	3.70071	3.58148	3.64666	3.81424	3.91967	3.89293	3.82842	3.55102	3.41351	3.42666	3.31206	3.18775	3.35474	3.67022	3.88432
	0	0	0	0	0	1.36984	18.7506	13.8352	5.26287	1.68691	1.03486	2.59596	2.93086	1.04227	0.474946	0.613966	2.39352	5.47947	7.00616	6.32933	5.24823	4.30703	3.66181	3.02902	2.78899	2.5862	2.82561	3.22956	3.74399	3.95947	3.87975	3.62361	3.70446	3.75592	3.62796	3.54232	3.65175	3.81927	4.04705	4.00072	3.69037	3.6103	3.39335	3.19287	3.36111	3.38516	3.51006	3.68441	3.71374
	0	0	0	0	0	1.47685	19.3305	13.7563	5.19894	1.59607	0.882518	2.45936	2.87849	1.00936	0.461401	0.691291	2.26487	5.2803	7.05049	6.6089	5.33126	4.33161	3.74813	3.24953	2.71401	2.46874	2.76682	3.20191	3.57817	3.88267	3.76118	3.8256	3.75033	3.62571	3.76091	3.7643	3.69589	3.77856	3.94192	3.90768	3.74319	3.5321	3.39987	3.09099	3.35269	3.47846	3.51658	3.68985	3.6726
	0	0	0	0	0	1.64538	19.9797	13.3565	5.21575	1.59822	0.878008	2.32834	2.78494	0.951136	0.3791	0.646723	2.30024	5.42229	7.28324	6.63811	5.24075	4.45427	3.75393	3.13033	2.646	2.47271	2.55915	3.22609	3.61286	3.77131	3.99769	3.94118	3.89841	3.5771	3.69573	3.73502	3.67756	3.84107	3.84174	3.89271	3.8377	3.45907	3.37087	3.21742	3.37035	3.57184	3.45481	3.62831	3.74697
	0	0	0	0	0	1.7848	20.594	13.3004	4.88053	1.45159	0.864261	2.30496	2.7361	0.911971	0.404393	0.645228	2.2191	5.35761	7.22901	6.70917	5.44569	4.52584	3.85821	3.28882	2.58136	2.32478	2.52256	3.02731	3.63964	3.84435	3.82665	3.91225	3.89314	3.74744	3.65422	3.79582	3.80373	3.78874	3.96735	3.8201	3.75514	3.51941	3.39031	3.25079	3.35561	3.39017	3.56189	3.60616	3.72923
	0	0	0	0	0	1.94638	21.3985	12.8646	4.7563	1.44861	0.859261	2.21737	2.62937	0.868433	0.306788	0.60179	2.17426	5.47512	7.39872	6.77036	5.48682	4.42979	3.95848	3.25707	2.5495	2.29326	2.52596	2.89259	3.583	3.67861	3.92031	3.99885	3.93806	3.94414	3.86814	3.8179	3.59421	3.76941	3.81281	3.82441	3.87625	3.58507	3.28854	3.31666	3.31911	3.25915	3.40416	3.63926	3.72236
	0	0	0	0	0	2.08866	21.7501	12.8848	4.62884	1.42759	0.825159	2.03457	2.54707	0.819706	0.337924	0.556405	2.03467	5.20214	7.35722	6.92402	5.75019	4.77271	3.92834	3.20711	2.5895	2.35458	2.65852	2.9215	3.31083	3.57639	3.83363	3.75224	3.93628	4.03944	4.0356	3.85914	3.76853	3.82794	3.98508	3.93399	3.58175	3.30627	3.43303	3.32123	3.41723	3.29182	3.19224	3.36742	3.72154
	0	0	0	0	0	2.1282	22.5453	12.6463	4.41934	1.27799	0.806927	2.00265	2.4914	0.747356	0.326314	0.487938	1.85011	4.99581	7.26032	7.236	6.10229	4.79458	3.96324	3.21521	2.65984	2.41186	2.39734	2.77703	3.30894	3.70341	3.75427	3.76955	3.75185	4.02251	4.12019	3.98071	3.87843	4.01562	3.94359	3.73049	3.62267	3.35748	3.32888	3.38869	3.28238	3.15604	3.36365	3.33067	3.66575
	0	0	0	0	0	2.41901	23.1968	12.223	4.24074	1.28885	0.706947	1.93337	2.50891	0.706671	0.26854	0.481781	1.8207	4.92586	7.2316	7.39543	6.04371	4.97744	3.98274	3.24103	2.75068	2.40284	2.34387	2.83378	3.31906	3.54697	3.65236	3.68906	3.85797	4.01018	4.01415	4.03841	3.92218	4.04324	4.00776	3.81281	3.50357	3.39874	3.25701	3.379	3.29631	3.35302	3.27209	3.41661	3.75126
	0	0	0	0	0	2.58753	23.6055	12.1691	4.11574	1.22009	0.778731	1.8743	2.30062	0.710503	0.269445	0.488818	1.77054	4.7621	7.15369	7.43913	6.17714	5.2642	4.21029	3.29845	2.6758	2.41643	2.34434	2.81867	3.25197	3.48675	3.42817	3.7035	3.86928	4.04368	3.96474	4.23555	4.07581	3.91216	3.7981	3.83691	3.67858	3.40965	3.26441	3.28553	3.44008	3.31958	3.18949	3.32264	3.51732
	0	0	0	0	0	2.74349	24.2556	11.75	4.13098	1.19504	0.673964	1.74084	2.29184	0.737807	0.311626	0.434637	1.5376	4.52345	7.19737	7.44636	6.58947	5.37649	4.30989	3.46582	2.86829	2.31343	2.21142	2.56974	2.92938	3.20553	3.46069	3.74577	3.99751	4.23789	4.10986	4.06993	4.19203	3.95039	3.94561	3.91282	3.60876	3.40131	3.31281	3.17789	3.2623	3.17424	3.30295	3.36644	3.73159
	0	0	0	0	0	3.03786	24.7275	11.612	3.89246	1.12853	0.706821	1.73087	2.11391	0.69148	0.270651	0.355867	1.55294	4.37213	7.17696	7.66647	6.46578	5.44271	4.60302	3.6795	2.72988	2.45529	2.27122	2.29012	2.9407	3.18447	3.44938	3.47136	3.98711	4.1486	4.25532	4.18985	4.20075	4.12004	4.04535	3.81538	3.60979	3.53319	3.35654	3.20422	3.08839	3.03744	3.09466	3.28778	3.54265
	0	0	0	0	0	3.25867	25.4625	11.2701	3.76096	1.10111	0.633002	1.61125	1.94806	0.645944	0.290831	0.321288	1.30536	4.33179	7.02789	7.68205	7.04381	5.87867	4.55605	3.5321	2.71063	2.41461	2.36587	2.32569	2.6657	3.14661	3.23075	3.31863	3.96186	4.22748	4.51067	4.40372	4.20359	4.08962	3.94681	3.77596	3.5693	3.42614	3.24931	3.22287	3.09502	3.04291	3.20373	3.34885	3.71222
	0	0	0	0	0	3.4112	26.1635	11.0185	3.51277	1.01982	0.594075	1.55144	1.99117	0.634987	0.232416	0.335813	1.35057	3.99938	6.99671	7.7841	7.28294	6.07893	4.73333	3.37542	2.71673	2.34744	2.3042	2.46636	2.69815	2.8924	3.31744	3.42478	3.74668	4.15296	4.38538	4.32392	4.37522	4.32657	4.12145	3.85935	3.47549	3.25955	3.24208	2.97004	3.0627	3.22693	3.2302	3.53808	3.70514
	0	0	0	0	0	3.73072	27.0066	10.4751	3.37912	0.88233	0.550286	1.50576	1.89564	0.664992	0.180019	0.288619	1.27573	3.93116	7.14281	7.9615	7.31015	6.11604	4.91144	3.60397	2.74791	2.29028	2.0942	2.24845	2.60052	2.99039	3.18401	3.46386	3.77107	4.2225	4.4641	4.34822	4.38198	4.31291	4.05943	3.89461	3.63247	3.27448	3.07034	3.14181	3.25962	3.12822	3.13488	3.30639	3.74286
	0	0	0	0	0	3.96639	27.4574	10.3009	3.19857	0.860504	0.504838	1.4798	1.81835	0.660482	0.236185	0.234514	1.09712	3.77864	7.0633	8.02364	7.4788	6.31052	5.0242	3.67399	2.75788	2.25819	2.09814	2.14802	2.53326	2.88784	3.11151	3.4844	3.8485	4.1322	4.41469	4.50076	4.44923	4.52652	4.07094	3.71445	3.53692	3.21795	3.24439	3.18549	3.13606	3.08858	3.11691	3.39316	3.59006
	0	0	0	0	0	4.19705	28.0487	10.0381	3.03737	0.835864	0.52341	1.30655	1.83783	0.568166	0.190197	0.267372	1.04615	3.65353	6.83297	8.23333	7.75762	6.58598	5.02456	3.57874	2.67192	2.20293	2.14619	2.33283	2.52405	2.67078	3.00689	3.37388	3.81521	4.18527	4.39016	4.46033	4.56981	4.53574	4.14858	3.88803	3.53856	3.25505	3.18314	3.13549	3.16659	3.04568	3.07694	3.33822	3.64046
	0	0	0	0	0	4.16334	28.6994	9.91274	2.85008	0.847361	0.492701	1.17789	1.7066	0.604391	0.219813	0.263238	1.03488	3.48939	6.71153	8.36389	7.89943	6.7461	5.15593	3.66752	2.61626	2.10395	2.1079	2.22247	2.38743	2.69905	2.99776	3.18112	3.86231	4.1989	4.49685	4.69636	4.72766	4.66528	4.24848	3.65213	3.515	3.11726	3.07864	2.88965	3.04866	3.04073	3.21219	3.42761	3.73208
	0	0	0	0	0	3.88734	28.3805	10.446	2.9136	0.876676	0.465359	1.15287	1.67834	0.658634	0.220454	0.225605	1.04951	3.36077	6.58221	8.32593	7.87585	6.71139	5.3309	3.88233	2.76332	2.15507	1.97236	2.15131	2.42481	2.47603	2.7118	3.15139	3.73534	4.27928	4.65995	4.82088	4.9517	4.66433	4.20748	3.64927	3.41997	3.16483	3.04338	2.9023	2.88356	2.97405	3.17544	3.34823	3.54509
	0	0	0	0	0	3.5856	27.9239	10.7769	3.15105	1.00714	0.5384	1.16629	1.63768	0.638028	0.242329	0.229978	0.961879	3.26777	6.49648	8.14807	7.84884	6.71225	5.37867	4.08011	2.91218	2.30972	1.93362	2.11837	2.28676	2.53512	2.79535	3.03716	3.42492	4.18297	4.56199	4.98209	5.0668	4.80134	4.22263	3.81207	3.50124	3.07939	2.96417	2.78307	2.78458	2.94079	3.17819	3.39795	3.60345
	0	0	0	0	0	3.37921	27.351	11.1781	3.39227	1.03438	0.571006	1.08551	1.74359	0.680661	0.225605	0.18786	0.925214	3.09472	6.36139	8.37078	7.85744	6.91139	5.38147	3.99798	2.95008	2.27245	1.9844	1.9746	2.14748	2.47075	2.63147	3.0855	3.59433	4.09388	4.59403	5.02521	5.15561	4.7844	4.22245	3.6395	3.61724	3.21842	2.93571	2.72762	2.92915	2.86483	2.89627	3.2698	3.63931
	0	0	0	0	0	3.1781	27.0003	11.2952	3.61599	1.12093	0.570428	1.15727	1.72309	0.703793	0.250484	0.23474	0.938043	3.17402	6.53901	8.00382	7.73667	6.85698	5.30451	4.07512	2.91545	2.39747	2.01653	2.11171	2.07446	2.39816	2.61373	2.95839	3.43574	4.20057	4.71168	4.98629	5.02851	4.79426	4.47577	3.84768	3.38453	3.21568	2.92366	2.92953	2.83349	2.69902	2.93832	3.51393	3.74692
	0	0	0	0	0	3.01226	26.2541	11.871	3.59282	1.21754	0.605246	1.25444	1.80388	0.698541	0.235167	0.217011	0.973866	3.35418	6.40479	8.09272	7.72464	6.66636	5.13972	3.98098	3.04391	2.36105	2.09983	2.03431	2.15693	2.24743	2.62985	2.89265	3.47312	4.28731	4.72186	5.11559	5.08869	4.76204	4.47302	3.85594	3.40736	2.90026	2.896	2.9753	2.88708	2.8251	3.10705	3.30855	3.59825
	0	0	0	0	0	2.72414	25.6904	12.1453	3.86423	1.32982	0.653345	1.28351	1.84623	0.741916	0.239515	0.242267	0.987688	3.30184	6.39191	7.97339	7.50349	6.55952	5.28415	4.06312	3.15268	2.46692	2.10561	1.99246	2.0496	2.12798	2.51567	3.06759	3.58702	4.11434	4.67348	5.26611	5.18611	4.94173	4.29045	3.66593	3.41249	3.0265	2.90148	2.7803	2.93876	2.81137	2.93022	3.38422	3.61878
	0	0	0	0	0	2.60042	24.932	12.1861	4.22492	1.40428	0.821314	1.33624	1.87675	0.726888	0.25977	0.299224	1.00661	3.37199	6.23378	7.82741	7.50426	6.50073	5.18254	4.13107	3.12289	2.58712	2.17021	1.99838	2.05706	2.27824	2.56053	2.98969	3.44332	4.08105	4.83336	5.26184	5.13381	4.69646	4.23754	3.79047	3.48287	3.0542	2.92818	2.77501	2.84993	2.90534	2.94654	3.32376	3.60855
	0	0	0	0	0	2.49368	24.143	12.565	4.24379	1.44862	0.843517	1.48239	2.03634	0.771544	0.26178	0.284988	1.05103	3.48752	6.49379	7.68026	7.07358	6.22632	5.05527	4.0985	3.17821	2.65604	2.31354	2.19134	2.1234	2.40357	2.55175	2.98063	3.49322	4.09266	4.82667	4.86789	5.03038	4.68718	4.2758	3.8128	3.38426	3.23649	3.00279	2.87281	2.82153	2.87439	3.17899	3.35112	3.66735
	0	0	0	0	0	2.26907	23.3913	12.9203	4.57767	1.52852	0.782086	1.54365	2.15856	0.78382	0.273717	0.239352	1.05843	3.47599	6.4139	7.48888	6.99764	6.25082	5.18118	4.22454	3.16647	2.49537	2.24721	2.07345	2.24471	2.45492	2.64826	3.06892	3.52625	4.11048	4.77498	5.00233	4.73947	4.69074	4.28502	3.85944	3.41884	3.10372	2.98348	2.96538	2.97088	2.8655	3.08668	3.28036	3.647
	0	0	0	0	0	2.11901	23.0542	12.7315	4.61895	1.65634	0.853883	1.69736	2.17515	0.860266	0.345589	0.3356	1.23758	3.65286	6.26807	7.19009	6.95975	6.20508	5.15602	4.0468	3.16525	2.582	2.30215	2.29044	2.33989	2.36161	2.64121	2.94991	3.60804	4.24977	4.65143	4.91184	4.94952	4.57567	4.32178	3.74029	3.36298	3.17821	2.87412	2.90215	2.81839	2.92195	3.33137	3.50238	3.5347
	0	0	0	0	0	2.05094	22.048	13.1227	4.96246	1.73011	0.862841	1.80783	2.27284	0.886451	0.287903	0.320672	1.29737	3.92826	6.35793	6.88583	6.58185	6.05374	5.2237	4.14442	3.22644	2.55396	2.2819	2.16742	2.24561	2.57048	2.85821	3.1176	3.62284	4.04647	4.56806	5.02227	4.93694	4.4679	4.01951	3.69955	3.42066	3.19912	3.02859	2.9055	2.7943	2.97351	3.20335	3.55102	3.88676
	0	0	0	0	0	1.88576	21.1788	13.5263	5.11887	1.80734	0.916532	1.83595	2.45449	0.92201	0.309427	0.366887	1.2032	3.74678	6.37259	7.09695	6.51211	5.9649	5.01756	4.21886	3.28443	2.58463	2.2772	2.13118	2.25853	2.59116	2.81478	3.19549	3.6009	4.15829	4.64156	5.0372	4.76245	4.34332	3.89261	3.7202	3.57318	3.2761	3.10403	2.95699	2.88586	2.85552	3.09167	3.4704	3.88076
	0	0	0	0	0	1.63518	20.4278	13.9506	5.28673	1.73933	1.00437	2.01905	2.51768	0.98275	0.328815	0.34329	1.23095	3.86349	6.43892	6.76991	6.52519	5.72976	5.07183	3.96412	3.15792	2.71485	2.44876	2.31552	2.3277	2.46985	2.75595	3.28341	3.6176	4.08772	4.62557	4.9673	4.60383	4.53932	4.12662	3.79592	3.44501	3.20852	3.03942	2.87306	3.00091	2.79055	2.98719	3.66025	3.89484
	0	0	0	0	0	1.5239	19.8669	13.9948	5.53303	1.80717	0.955132	2.12518	2.59819	0.953071	0.366447	0.393223	1.34583	4.15534	6.45366	6.69399	6.14491	5.57806	4.78605	3.93161	3.30766	2.84729	2.36798	2.34346	2.33643	2.4999	2.84811	3.24916	3.80991	4.12425	4.48376	4.77771	4.80583	4.44345	4.1457	3.61621	3.35166	3.21436	3.2107	3.01461	2.76155	2.96648	3.26816	3.62112	3.81208
	0	0	0	0	0	1.4226	19.1052	14.1537	5.7544	1.9133	1.14496	2.1805	2.60563	0.937051	0.370292	0.424183	1.45058	4.32844	6.58892	6.609	5.81534	5.32066	4.70357	3.95516	3.20092	2.9199	2.58004	2.4221	2.55803	2.59814	2.8768	3.18495	3.66677	4.06704	4.52295	4.75507	4.684	4.53498	4.0618	3.77591	3.49213	3.12774	2.91123	2.90285	2.86991	3.05058	3.41828	3.62775	3.85543
	0	0	0	0	0	1.36019	18.4505	14.2209	5.78508	2.048	1.18953	2.21342	2.69824	1.06289	0.478024	0.528687	1.55403	4.35403	6.56639	6.43203	5.71148	4.96285	4.59906	3.90802	3.30248	2.82059	2.57478	2.50985	2.64242	2.79125	3.11836	3.26204	3.54127	3.89504	4.61838	4.87274	4.6963	4.34577	4.07104	3.72182	3.2831	3.1458	2.95016	2.90366	2.97381	3.0941	3.24961	3.5164	3.93851
	0	0	0	0	0	1.22156	17.4533	14.4607	6.04042	2.19797	1.33789	2.39532	2.76332	1.0586	0.433192	0.574223	1.83505	4.37152	6.40781	6.26501	5.50369	5.04483	4.43227	3.66507	3.26655	2.80575	2.64686	2.63773	2.78307	2.95364	3.125	3.31713	3.6827	4.03769	4.35269	4.58017	4.48264	4.41173	4.07682	3.87971	3.4153	3.13093	2.85815	2.9841	2.8367	3.01248	3.31633	3.81433	4.09784
	0	0	0	0	0	1.05475	16.7649	14.8192	6.21127	2.22876	1.17944	2.4669	2.85014	1.09499	0.497928	0.679191	1.89953	4.66348	6.32284	6.04147	5.44277	4.88587	4.41674	3.68509	3.10257	2.84383	2.7545	2.6978	2.83834	3.02986	3.31785	3.37554	3.68787	3.86816	4.28171	4.53539	4.4503	4.24965	4.06915	3.84282	3.40268	3.12156	2.93762	2.95952	2.96181	3.11304	3.47044	3.78957	3.99571
	0	0	0	0	0	0.960836	16.1471	14.8329	6.26183	2.29741	1.35947	2.63382	3.00404	1.09163	0.44528	0.71191	1.99627	4.65248	6.39712	5.85433	5.35187	4.71567	4.20786	3.6339	3.24824	2.93617	2.72527	2.86955	2.97683	3.0594	3.31025	3.44987	3.52071	4.00771	4.14641	4.54929	4.41418	3.99051	3.91473	3.91776	3.58763	3.29497	2.99988	2.92537	2.90219	3.13669	3.40312	3.89382	4.0249
	0	0	0	0	0	0.849334	15.4574	14.7552	6.49049	2.20137	1.49682	2.86198	3.07787	1.17978	0.596224	0.773856	2.19278	4.70939	6.19953	5.9228	4.8677	4.47912	4.28366	3.83461	3.1315	2.81535	2.81836	2.91052	3.1513	3.31747	3.38186	3.40885	3.62508	3.86556	4.04322	4.28418	4.17717	4.18665	3.90504	3.95269	3.67638	3.16967	3.0746	3.02317	2.94624	3.21707	3.43107	3.87859	3.96088
	0	0	0	0	0	0.744655	14.702	15.0357	6.41957	2.39958	1.54295	2.9055	3.2815	1.25671	0.591462	0.854046	2.1211	4.66569	6.08066	5.69389	5.04483	4.56996	4.24937	3.63698	2.98223	2.70819	3.03764	2.90518	3.27984	3.38016	3.451	3.44648	3.60539	3.775	3.95413	4.29708	4.05572	4.04686	3.9835	3.9392	3.653	3.31682	3.15569	3.11141	3.1358	3.12617	3.24202	3.75768	4.03425
	0	0	0	0	0	0.662907	14.0898	15.0014	6.74973	2.43392	1.50997	3.02561	3.44226	1.30357	0.616441	0.820661	2.25212	4.78158	5.8986	5.41394	5.02162	4.57898	4.27416	3.57531	3.0014	2.82806	2.94865	3.14194	3.2228	3.51932	3.34268	3.49656	3.63461	3.70836	3.93252	4.01696	4.15162	4.10038	4.05194	3.86433	3.66413	3.36826	3.12814	3.14967	3.17296	3.14156	3.21689	3.58824	4.01154
	0	0	0	0	0	0.581561	13.2372	15.2473	6.88606	2.52898	1.65346	3.19793	3.43311	1.31929	0.695601	0.862992	2.31245	4.79032	5.77782	5.58725	4.94605	4.31915	4.08471	3.56737	2.90508	2.77463	2.9789	3.3365	3.42598	3.60985	3.52551	3.42773	3.5187	3.66049	3.98985	3.94026	4.1071	4.06198	4.0421	3.76008	3.5881	3.22565	3.23046	3.31483	3.14013	3.25242	3.38167	3.74174	3.98923
	0	0	0	0	0	0.493568	12.5626	15.4863	6.97559	2.58667	1.67904	3.19562	3.54731	1.35429	0.709422	0.968878	2.37351	4.82662	5.94936	5.38271	4.57116	4.00898	4.1201	3.64033	3.03281	2.83874	3.06523	3.31372	3.48626	3.63802	3.55277	3.53402	3.59383	3.77575	3.85131	3.86933	4.00819	3.94962	3.82172	3.7163	3.78362	3.43334	3.2484	3.43935	3.20769	3.2692	3.40077	3.70983	3.98072
[truncated: 14 more columns]
