# Supplementary material for: Modeling galvanostatic charge–discharge of nanoporous supercapacitors
Source: Nat Comput Sci. 2021 Nov 22;1(11):725–31. doi: 10.1038/s43588-021-00153-5 (PMC10766529; doi:10.1038/s43588-021-00153-5)
Supplement: Supplementary file 4 — Source data for Fig. 3. [file 43588_2021_153_MOESM4_ESM.xlsx]

## Sheet: a
time	0	0.803213	1.60643	2.40964	3.21285	4.01606	4.81928	5.62249	6.4257	7.22892	8.03213	8.83534	9.63855	10.4418	11.245	12.0482	12.8514	13.6546	14.4578	15.261	16.0643	16.8675	17.6707	18.4739	19.2771	20.0803	20.8835	21.6867	22.49	23.2932	24.0964	24.8996	25.7028	26.506	27.3092	28.1124	28.9157	29.7189	30.5221	31.3253	32.1285	32.9317	33.7349	34.5382	35.3414	36.1446	36.9478	37.751	38.5542
charge	-0.063688	-0.063146	-0.062604	-0.0620621	-0.0615201	-0.0609781	-0.0604361	-0.0598941	-0.0593521	-0.0588102	-0.0582682	-0.0577262	-0.0571842	-0.0566422	-0.0561002	-0.0555583	-0.0550163	-0.0544743	-0.0539323	-0.0533903	-0.0528483	-0.0523064	-0.0517644	-0.0512224	-0.0506804	-0.0501384	-0.0495964	-0.0490545	-0.0485125	-0.0479705	-0.0474285	-0.0468865	-0.0463445	-0.0458026	-0.0452606	-0.0447186	-0.0441766	-0.0436346	-0.0430926	-0.0425507	-0.0420087	-0.0414667	-0.0409247	-0.0403827	-0.0398407	-0.0392988	-0.0387568	-0.0382148	-0.0376728
probability
	NaN	NaN	NaN	NaN	NaN	NaN	NaN	NaN	NaN	NaN	NaN	NaN	NaN	NaN	NaN	NaN	NaN	NaN	NaN	NaN	NaN	NaN	NaN	NaN	NaN	NaN	NaN	NaN	NaN	NaN	NaN	NaN	NaN	NaN	NaN	NaN	NaN	NaN	NaN	NaN	NaN	NaN	NaN	NaN	NaN	NaN	NaN	NaN	NaN
	NaN	NaN	NaN	NaN	NaN	NaN	NaN	NaN	NaN	NaN	NaN	NaN	NaN	NaN	NaN	NaN	NaN	NaN	NaN	NaN	NaN	NaN	NaN	NaN	NaN	NaN	NaN	NaN	NaN	NaN	NaN	NaN	NaN	NaN	NaN	NaN	NaN	NaN	NaN	NaN	NaN	NaN	NaN	NaN	NaN	NaN	NaN	NaN	NaN
	NaN	NaN	NaN	NaN	NaN	NaN	NaN	NaN	NaN	NaN	NaN	NaN	NaN	NaN	NaN	NaN	NaN	NaN	NaN	NaN	NaN	NaN	NaN	NaN	NaN	NaN	NaN	NaN	NaN	NaN	NaN	NaN	NaN	NaN	NaN	NaN	NaN	NaN	NaN	NaN	NaN	NaN	NaN	NaN	NaN	NaN	NaN	NaN	NaN
	NaN	NaN	NaN	NaN	NaN	NaN	NaN	NaN	NaN	NaN	NaN	NaN	NaN	NaN	NaN	NaN	NaN	NaN	NaN	NaN	NaN	NaN	NaN	NaN	NaN	NaN	NaN	NaN	NaN	NaN	NaN	NaN	NaN	NaN	NaN	NaN	NaN	NaN	NaN	NaN	NaN	NaN	NaN	NaN	NaN	NaN	NaN	NaN	NaN
	NaN	NaN	NaN	NaN	NaN	NaN	NaN	NaN	NaN	NaN	NaN	NaN	NaN	NaN	NaN	NaN	NaN	NaN	NaN	NaN	NaN	NaN	NaN	NaN	NaN	NaN	NaN	NaN	NaN	NaN	NaN	NaN	NaN	NaN	NaN	NaN	NaN	NaN	NaN	NaN	NaN	NaN	NaN	NaN	NaN	NaN	NaN	NaN	NaN
	NaN	NaN	NaN	NaN	NaN	NaN	NaN	NaN	NaN	NaN	NaN	NaN	NaN	NaN	NaN	NaN	NaN	NaN	NaN	NaN	NaN	NaN	NaN	NaN	NaN	NaN	NaN	NaN	NaN	NaN	NaN	NaN	NaN	NaN	NaN	NaN	NaN	NaN	NaN	NaN	NaN	NaN	NaN	NaN	NaN	NaN	NaN	NaN	NaN
	NaN	NaN	NaN	NaN	NaN	NaN	NaN	NaN	NaN	NaN	NaN	NaN	NaN	NaN	NaN	NaN	NaN	NaN	NaN	NaN	NaN	NaN	NaN	NaN	NaN	NaN	NaN	NaN	NaN	NaN	NaN	NaN	NaN	NaN	NaN	NaN	NaN	NaN	NaN	NaN	NaN	NaN	NaN	NaN	NaN	NaN	NaN	NaN	NaN
	NaN	NaN	NaN	NaN	NaN	NaN	NaN	NaN	NaN	NaN	NaN	NaN	NaN	NaN	NaN	NaN	NaN	NaN	NaN	NaN	NaN	NaN	NaN	NaN	NaN	NaN	NaN	NaN	NaN	NaN	NaN	NaN	NaN	NaN	NaN	NaN	NaN	NaN	NaN	NaN	NaN	NaN	NaN	NaN	NaN	NaN	NaN	NaN	NaN
	NaN	NaN	NaN	NaN	NaN	NaN	NaN	NaN	NaN	NaN	NaN	NaN	NaN	NaN	NaN	NaN	NaN	NaN	NaN	NaN	NaN	NaN	NaN	NaN	NaN	NaN	NaN	NaN	NaN	NaN	NaN	NaN	NaN	NaN	NaN	NaN	NaN	NaN	NaN	NaN	NaN	NaN	NaN	NaN	NaN	NaN	NaN	NaN	NaN
	NaN	NaN	NaN	NaN	NaN	NaN	NaN	NaN	NaN	NaN	NaN	NaN	NaN	NaN	NaN	NaN	NaN	NaN	NaN	NaN	NaN	NaN	NaN	NaN	NaN	NaN	NaN	NaN	NaN	NaN	NaN	NaN	NaN	NaN	NaN	NaN	NaN	NaN	NaN	NaN	NaN	NaN	NaN	NaN	NaN	NaN	NaN	NaN	NaN
	NaN	NaN	NaN	NaN	NaN	NaN	NaN	NaN	NaN	NaN	NaN	NaN	NaN	NaN	NaN	NaN	NaN	NaN	NaN	NaN	NaN	NaN	NaN	NaN	NaN	NaN	NaN	NaN	NaN	NaN	NaN	NaN	NaN	NaN	NaN	NaN	NaN	NaN	NaN	NaN	NaN	NaN	NaN	NaN	NaN	NaN	NaN	NaN	NaN
	NaN	0.00211327	NaN	NaN	NaN	NaN	NaN	NaN	NaN	NaN	NaN	NaN	NaN	NaN	NaN	NaN	NaN	NaN	NaN	NaN	NaN	NaN	NaN	NaN	NaN	NaN	NaN	NaN	NaN	NaN	NaN	NaN	NaN	NaN	NaN	NaN	NaN	NaN	NaN	NaN	NaN	NaN	NaN	NaN	NaN	NaN	NaN	NaN	NaN
	0.00211327	NaN	NaN	NaN	NaN	NaN	NaN	NaN	NaN	NaN	NaN	NaN	NaN	NaN	NaN	NaN	NaN	NaN	NaN	NaN	NaN	NaN	NaN	NaN	NaN	NaN	NaN	NaN	NaN	NaN	NaN	NaN	NaN	NaN	NaN	NaN	NaN	NaN	NaN	NaN	NaN	NaN	NaN	NaN	NaN	NaN	NaN	NaN	NaN
	NaN	NaN	NaN	NaN	NaN	NaN	NaN	NaN	NaN	NaN	NaN	NaN	NaN	NaN	NaN	NaN	NaN	NaN	NaN	NaN	NaN	NaN	NaN	NaN	NaN	NaN	NaN	NaN	NaN	NaN	NaN	NaN	NaN	NaN	NaN	NaN	NaN	NaN	NaN	NaN	NaN	NaN	NaN	NaN	NaN	NaN	NaN	NaN	NaN
	NaN	NaN	NaN	NaN	NaN	NaN	NaN	NaN	NaN	NaN	NaN	NaN	NaN	NaN	NaN	NaN	NaN	NaN	NaN	NaN	NaN	NaN	NaN	NaN	NaN	NaN	NaN	NaN	NaN	NaN	NaN	NaN	NaN	NaN	NaN	NaN	NaN	NaN	NaN	NaN	NaN	NaN	NaN	NaN	NaN	NaN	NaN	NaN	NaN
	NaN	NaN	NaN	NaN	NaN	NaN	NaN	NaN	NaN	NaN	NaN	NaN	NaN	NaN	NaN	NaN	NaN	NaN	NaN	NaN	NaN	NaN	NaN	NaN	NaN	NaN	NaN	NaN	NaN	NaN	NaN	NaN	NaN	NaN	NaN	NaN	NaN	NaN	NaN	NaN	NaN	NaN	NaN	NaN	NaN	NaN	NaN	NaN	NaN
	NaN	NaN	NaN	NaN	NaN	NaN	NaN	NaN	NaN	NaN	NaN	NaN	NaN	NaN	NaN	NaN	NaN	NaN	NaN	NaN	NaN	NaN	NaN	NaN	NaN	NaN	NaN	NaN	NaN	NaN	NaN	NaN	NaN	NaN	NaN	NaN	NaN	NaN	NaN	NaN	NaN	NaN	NaN	NaN	NaN	NaN	NaN	NaN	NaN
	NaN	0.00211327	NaN	NaN	NaN	NaN	NaN	NaN	NaN	NaN	NaN	NaN	NaN	NaN	NaN	NaN	NaN	NaN	NaN	NaN	NaN	NaN	NaN	NaN	NaN	NaN	NaN	NaN	NaN	NaN	NaN	NaN	NaN	NaN	NaN	NaN	NaN	NaN	NaN	NaN	NaN	NaN	NaN	NaN	NaN	NaN	NaN	NaN	NaN
	NaN	0.00211327	NaN	NaN	NaN	NaN	NaN	NaN	NaN	NaN	NaN	NaN	NaN	NaN	NaN	NaN	NaN	NaN	NaN	NaN	NaN	NaN	NaN	NaN	NaN	NaN	NaN	NaN	NaN	NaN	NaN	NaN	NaN	NaN	NaN	NaN	NaN	NaN	NaN	NaN	NaN	NaN	NaN	NaN	NaN	NaN	NaN	NaN	NaN
	NaN	0.00211327	NaN	NaN	NaN	NaN	NaN	NaN	NaN	NaN	NaN	NaN	NaN	NaN	NaN	NaN	NaN	NaN	NaN	NaN	NaN	NaN	NaN	NaN	NaN	NaN	NaN	NaN	NaN	NaN	NaN	NaN	NaN	NaN	NaN	NaN	NaN	NaN	NaN	NaN	NaN	NaN	NaN	NaN	NaN	NaN	NaN	NaN	NaN
	0.00633981	0.00211327	NaN	NaN	NaN	NaN	NaN	NaN	NaN	NaN	NaN	NaN	NaN	NaN	NaN	NaN	NaN	NaN	NaN	NaN	NaN	NaN	NaN	NaN	NaN	NaN	NaN	NaN	NaN	NaN	NaN	NaN	NaN	NaN	NaN	NaN	NaN	NaN	NaN	NaN	NaN	NaN	NaN	NaN	NaN	NaN	NaN	NaN	NaN
	NaN	NaN	NaN	NaN	NaN	NaN	NaN	NaN	NaN	NaN	NaN	NaN	NaN	NaN	NaN	NaN	NaN	NaN	NaN	NaN	NaN	NaN	NaN	NaN	NaN	NaN	NaN	NaN	NaN	NaN	NaN	NaN	NaN	NaN	NaN	NaN	NaN	NaN	NaN	NaN	NaN	NaN	NaN	NaN	NaN	NaN	NaN	NaN	NaN
	0.00211327	0.00211327	NaN	0.00211327	NaN	NaN	NaN	NaN	NaN	NaN	NaN	NaN	NaN	NaN	NaN	NaN	NaN	NaN	NaN	NaN	NaN	NaN	NaN	NaN	NaN	NaN	NaN	NaN	NaN	NaN	NaN	NaN	NaN	NaN	NaN	NaN	NaN	NaN	NaN	NaN	NaN	NaN	NaN	NaN	NaN	NaN	NaN	NaN	NaN
	0.00422654	NaN	0.00211327	NaN	NaN	NaN	NaN	NaN	NaN	NaN	NaN	NaN	NaN	NaN	NaN	NaN	NaN	NaN	NaN	NaN	NaN	NaN	NaN	NaN	NaN	NaN	NaN	NaN	NaN	NaN	NaN	NaN	NaN	NaN	NaN	NaN	NaN	NaN	NaN	NaN	NaN	NaN	NaN	NaN	NaN	NaN	NaN	NaN	NaN
	0.00422654	NaN	0.00211327	0.00211327	NaN	NaN	NaN	NaN	NaN	NaN	NaN	NaN	NaN	NaN	NaN	NaN	NaN	NaN	NaN	NaN	NaN	NaN	NaN	NaN	NaN	NaN	NaN	NaN	NaN	NaN	NaN	NaN	NaN	NaN	NaN	NaN	NaN	NaN	NaN	NaN	NaN	NaN	NaN	NaN	NaN	NaN	NaN	NaN	NaN
	0.00211327	NaN	NaN	0.00211327	NaN	NaN	NaN	NaN	NaN	NaN	NaN	NaN	NaN	NaN	NaN	NaN	NaN	NaN	NaN	NaN	NaN	NaN	NaN	NaN	NaN	NaN	NaN	NaN	NaN	NaN	NaN	NaN	NaN	NaN	NaN	NaN	NaN	NaN	NaN	NaN	NaN	NaN	NaN	NaN	NaN	NaN	NaN	NaN	NaN
	0.00633981	NaN	0.00211327	NaN	NaN	NaN	NaN	NaN	NaN	NaN	NaN	NaN	NaN	NaN	NaN	NaN	NaN	NaN	NaN	NaN	NaN	NaN	NaN	NaN	NaN	NaN	NaN	NaN	NaN	NaN	NaN	NaN	NaN	NaN	NaN	NaN	NaN	NaN	NaN	NaN	NaN	NaN	NaN	NaN	NaN	NaN	NaN	NaN	NaN
	NaN	0.00845309	0.00422654	NaN	NaN	NaN	NaN	NaN	NaN	NaN	NaN	NaN	NaN	NaN	NaN	NaN	NaN	NaN	NaN	NaN	NaN	NaN	NaN	NaN	NaN	NaN	NaN	NaN	NaN	NaN	NaN	NaN	NaN	NaN	NaN	NaN	NaN	NaN	NaN	NaN	NaN	NaN	NaN	NaN	NaN	NaN	NaN	NaN	NaN
	0.00211327	0.00211327	0.00422654	NaN	NaN	NaN	NaN	NaN	NaN	NaN	NaN	NaN	NaN	NaN	NaN	NaN	NaN	NaN	NaN	NaN	NaN	NaN	NaN	NaN	NaN	NaN	NaN	NaN	NaN	NaN	NaN	NaN	NaN	NaN	NaN	NaN	NaN	NaN	NaN	NaN	NaN	NaN	NaN	NaN	NaN	NaN	NaN	NaN	NaN
	0.00633981	NaN	0.00422654	0.00211327	NaN	0.00422654	NaN	NaN	NaN	NaN	NaN	NaN	NaN	NaN	NaN	NaN	NaN	NaN	NaN	NaN	NaN	NaN	NaN	NaN	NaN	NaN	NaN	NaN	NaN	NaN	NaN	NaN	NaN	NaN	NaN	NaN	NaN	NaN	NaN	NaN	NaN	NaN	NaN	NaN	NaN	NaN	NaN	NaN	NaN
	0.0126796	NaN	NaN	0.00211327	NaN	NaN	NaN	NaN	0.00211327	NaN	NaN	NaN	NaN	NaN	NaN	NaN	NaN	NaN	NaN	NaN	NaN	NaN	NaN	NaN	NaN	NaN	NaN	NaN	NaN	NaN	NaN	NaN	NaN	NaN	NaN	NaN	NaN	NaN	NaN	NaN	NaN	NaN	NaN	NaN	NaN	NaN	NaN	NaN	NaN
	0.00422654	0.00211327	0.00211327	0.00211327	0.00211327	NaN	0.00211327	NaN	NaN	NaN	NaN	NaN	NaN	NaN	NaN	NaN	NaN	NaN	NaN	NaN	NaN	NaN	NaN	NaN	NaN	NaN	NaN	NaN	NaN	NaN	NaN	NaN	NaN	NaN	NaN	NaN	NaN	NaN	NaN	NaN	NaN	NaN	NaN	NaN	NaN	NaN	NaN	NaN	NaN
	0.00633981	0.00633981	NaN	0.00211327	0.00211327	0.00211327	0.00422654	0.00211327	NaN	0.00211327	NaN	NaN	NaN	NaN	NaN	NaN	NaN	NaN	NaN	NaN	NaN	NaN	NaN	NaN	NaN	NaN	NaN	NaN	NaN	NaN	NaN	NaN	NaN	NaN	NaN	NaN	NaN	NaN	NaN	NaN	NaN	NaN	NaN	NaN	NaN	NaN	NaN	NaN	NaN
	0.0126796	0.00633981	0.00211327	0.00845309	0.00211327	NaN	NaN	NaN	NaN	0.00211327	NaN	NaN	NaN	NaN	NaN	NaN	NaN	NaN	NaN	NaN	NaN	NaN	NaN	NaN	NaN	NaN	NaN	NaN	NaN	NaN	NaN	NaN	NaN	NaN	NaN	NaN	NaN	NaN	NaN	NaN	NaN	NaN	NaN	NaN	NaN	NaN	NaN	NaN	NaN
	0.0105664	0.00845309	0.0105664	0.00211327	0.00633981	NaN	0.00422654	NaN	NaN	0.00211327	0.00211327	NaN	NaN	NaN	NaN	NaN	NaN	NaN	NaN	NaN	NaN	NaN	NaN	NaN	NaN	NaN	NaN	NaN	NaN	NaN	NaN	NaN	NaN	NaN	NaN	NaN	NaN	NaN	NaN	NaN	NaN	NaN	NaN	NaN	NaN	NaN	NaN	NaN	NaN
	0.0105664	0.00845309	0.0105664	0.00633981	0.00422654	0.00422654	0.00211327	NaN	NaN	0.00211327	NaN	NaN	NaN	NaN	NaN	NaN	NaN	NaN	NaN	NaN	NaN	NaN	NaN	NaN	NaN	NaN	NaN	NaN	NaN	NaN	NaN	NaN	NaN	NaN	NaN	NaN	NaN	NaN	NaN	NaN	NaN	NaN	NaN	NaN	NaN	NaN	NaN	NaN	NaN
	0.0147929	0.00633981	NaN	0.00422654	0.00211327	0.00422654	NaN	NaN	NaN	NaN	NaN	NaN	NaN	NaN	NaN	NaN	NaN	NaN	NaN	NaN	NaN	NaN	NaN	NaN	NaN	NaN	NaN	NaN	NaN	NaN	NaN	NaN	NaN	NaN	NaN	NaN	NaN	NaN	NaN	NaN	NaN	NaN	NaN	NaN	NaN	NaN	NaN	NaN	NaN
	0.0105664	0.00633981	0.00211327	0.00845309	NaN	0.00422654	0.00422654	0.00211327	0.00211327	NaN	NaN	NaN	NaN	NaN	NaN	NaN	NaN	NaN	NaN	NaN	NaN	NaN	NaN	NaN	NaN	NaN	NaN	NaN	NaN	NaN	NaN	NaN	NaN	NaN	NaN	NaN	NaN	NaN	NaN	NaN	NaN	NaN	NaN	NaN	NaN	NaN	NaN	NaN	NaN
	0.00845309	0.0147929	0.00845309	0.00422654	0.00633981	0.00211327	0.00211327	0.00211327	NaN	0.00211327	NaN	NaN	NaN	NaN	NaN	NaN	NaN	NaN	NaN	NaN	NaN	NaN	NaN	NaN	NaN	NaN	NaN	NaN	NaN	NaN	NaN	NaN	NaN	NaN	NaN	NaN	NaN	NaN	NaN	NaN	NaN	NaN	NaN	NaN	NaN	NaN	NaN	NaN	NaN
	0.0105664	0.00845309	0.00633981	0.00633981	0.00422654	0.00211327	NaN	NaN	0.00633981	0.00422654	0.00211327	NaN	NaN	NaN	NaN	NaN	NaN	NaN	NaN	NaN	NaN	NaN	NaN	NaN	NaN	NaN	NaN	NaN	NaN	NaN	NaN	NaN	NaN	NaN	NaN	NaN	NaN	NaN	NaN	NaN	NaN	NaN	NaN	NaN	NaN	NaN	NaN	NaN	NaN
	0.0169062	0.0190194	0.0169062	0.0126796	0.00845309	0.00633981	0.00211327	0.00422654	0.00211327	NaN	NaN	NaN	0.00211327	NaN	NaN	NaN	NaN	NaN	NaN	NaN	NaN	NaN	NaN	NaN	NaN	NaN	NaN	NaN	NaN	NaN	NaN	NaN	NaN	NaN	NaN	NaN	NaN	NaN	NaN	NaN	NaN	NaN	NaN	NaN	NaN	NaN	NaN	NaN	NaN
	0.0253593	0.023246	0.0126796	0.0169062	0.00422654	0.00633981	0.00422654	NaN	0.00211327	0.00211327	NaN	0.00211327	NaN	NaN	NaN	NaN	NaN	NaN	NaN	NaN	NaN	NaN	NaN	NaN	NaN	NaN	NaN	NaN	NaN	NaN	NaN	NaN	NaN	NaN	NaN	NaN	NaN	NaN	NaN	NaN	NaN	NaN	NaN	NaN	NaN	NaN	NaN	NaN	NaN
	0.0211327	0.023246	0.00845309	0.0105664	NaN	0.00211327	0.00422654	NaN	NaN	NaN	NaN	NaN	NaN	0.00211327	NaN	NaN	NaN	NaN	NaN	NaN	NaN	NaN	NaN	NaN	NaN	NaN	NaN	NaN	NaN	NaN	NaN	NaN	NaN	NaN	NaN	NaN	NaN	NaN	NaN	NaN	NaN	NaN	NaN	NaN	NaN	NaN	NaN	NaN	NaN
	0.0190194	0.0126796	0.0105664	0.00845309	0.00633981	0.00845309	NaN	0.00211327	0.00211327	NaN	NaN	NaN	NaN	NaN	NaN	NaN	0.00211327	NaN	NaN	NaN	NaN	NaN	NaN	NaN	NaN	NaN	NaN	NaN	NaN	NaN	NaN	NaN	NaN	NaN	NaN	NaN	NaN	NaN	NaN	NaN	NaN	NaN	NaN	NaN	NaN	NaN	NaN	NaN	NaN
	0.023246	0.0147929	0.023246	0.00633981	0.00845309	0.0105664	0.00211327	NaN	0.00211327	0.00422654	NaN	NaN	0.00211327	NaN	NaN	NaN	NaN	0.00211327	NaN	NaN	NaN	NaN	NaN	NaN	NaN	NaN	NaN	NaN	NaN	NaN	NaN	NaN	NaN	NaN	NaN	NaN	NaN	NaN	NaN	NaN	NaN	NaN	NaN	NaN	NaN	NaN	NaN	NaN	NaN
	0.0274725	0.0190194	0.0105664	0.0190194	0.0190194	0.0105664	0.00211327	0.00633981	0.00211327	0.00211327	0.00422654	NaN	0.00211327	NaN	0.00211327	NaN	NaN	NaN	NaN	NaN	NaN	NaN	NaN	NaN	NaN	NaN	NaN	NaN	NaN	NaN	NaN	NaN	NaN	NaN	NaN	NaN	NaN	NaN	NaN	NaN	NaN	NaN	NaN	NaN	NaN	NaN	NaN	NaN	NaN
	0.0359256	0.0359256	0.0211327	0.0169062	0.0147929	0.00845309	0.00422654	0.00211327	0.00422654	0.00422654	NaN	0.00211327	NaN	0.00211327	0.00211327	NaN	0.00211327	NaN	NaN	NaN	NaN	NaN	NaN	NaN	NaN	NaN	NaN	NaN	NaN	NaN	NaN	NaN	NaN	NaN	NaN	NaN	NaN	NaN	NaN	NaN	NaN	NaN	NaN	NaN	NaN	NaN	NaN	NaN	NaN
	0.0380389	0.0253593	0.0169062	0.0211327	0.0211327	0.0190194	0.00422654	0.00211327	NaN	0.00422654	NaN	0.00422654	0.00422654	NaN	NaN	NaN	NaN	NaN	NaN	NaN	NaN	NaN	NaN	NaN	NaN	NaN	NaN	NaN	NaN	NaN	NaN	NaN	NaN	NaN	NaN	NaN	NaN	NaN	NaN	NaN	NaN	NaN	NaN	NaN	NaN	NaN	NaN	NaN	NaN
	0.0380389	0.0105664	0.0126796	0.0169062	0.0169062	0.0126796	0.00845309	0.00633981	NaN	0.00422654	0.0105664	NaN	0.00422654	0.00211327	0.00422654	NaN	NaN	NaN	NaN	NaN	NaN	NaN	NaN	NaN	NaN	NaN	NaN	NaN	NaN	NaN	NaN	NaN	NaN	NaN	NaN	NaN	NaN	NaN	NaN	NaN	NaN	NaN	NaN	NaN	NaN	NaN	NaN	NaN	NaN
	0.0359256	0.0274725	0.0295858	0.0211327	0.0169062	0.0190194	0.00633981	0.0126796	NaN	0.00211327	0.00211327	0.00211327	0.0105664	0.00211327	NaN	NaN	NaN	NaN	NaN	NaN	NaN	NaN	NaN	NaN	NaN	NaN	NaN	NaN	NaN	NaN	NaN	NaN	NaN	NaN	NaN	NaN	NaN	NaN	NaN	NaN	NaN	NaN	NaN	NaN	NaN	NaN	NaN	NaN	NaN
	0.0338123	0.0190194	0.0295858	0.0253593	0.0190194	0.00845309	0.0126796	0.00633981	0.0105664	0.0169062	0.00422654	0.00845309	0.00422654	NaN	0.00211327	0.00211327	NaN	NaN	NaN	NaN	NaN	NaN	NaN	NaN	NaN	NaN	NaN	NaN	NaN	NaN	NaN	NaN	NaN	NaN	NaN	NaN	NaN	NaN	NaN	NaN	NaN	NaN	NaN	NaN	NaN	NaN	NaN	NaN	NaN
	0.0549451	0.023246	0.023246	0.0126796	0.0190194	0.00845309	0.0211327	0.0147929	0.00422654	0.00633981	0.00633981	0.0105664	0.00422654	NaN	NaN	0.00211327	0.00211327	NaN	NaN	NaN	NaN	NaN	NaN	NaN	NaN	NaN	NaN	NaN	NaN	NaN	NaN	NaN	NaN	NaN	NaN	NaN	NaN	NaN	NaN	NaN	NaN	NaN	NaN	NaN	NaN	NaN	NaN	NaN	NaN
	0.0295858	0.0190194	0.0274725	0.0295858	0.0274725	0.023246	0.00845309	0.00845309	0.0126796	0.00845309	0.00211327	0.00633981	NaN	NaN	0.00211327	NaN	0.00422654	NaN	NaN	NaN	NaN	NaN	NaN	NaN	NaN	NaN	NaN	NaN	NaN	NaN	NaN	NaN	NaN	NaN	NaN	NaN	NaN	NaN	NaN	NaN	NaN	NaN	NaN	NaN	NaN	NaN	NaN	NaN	NaN
	0.0486052	0.0422654	0.0380389	0.0253593	0.0274725	0.023246	0.00633981	0.00422654	0.0169062	0.00845309	0.00422654	0.00211327	0.00845309	0.00633981	0.00211327	0.00422654	0.00211327	NaN	NaN	NaN	0.00211327	NaN	NaN	NaN	NaN	NaN	NaN	NaN	NaN	NaN	NaN	NaN	NaN	NaN	NaN	NaN	NaN	NaN	NaN	NaN	NaN	NaN	NaN	NaN	NaN	NaN	NaN	NaN	NaN
	0.0422654	0.0549451	0.0338123	0.023246	0.0211327	0.0274725	0.0169062	0.00845309	0.00845309	0.00422654	0.0105664	0.0169062	0.00211327	0.0126796	0.00211327	0.00211327	0.00211327	0.00211327	0.00211327	NaN	NaN	NaN	NaN	NaN	NaN	NaN	NaN	NaN	NaN	NaN	NaN	NaN	NaN	NaN	NaN	NaN	NaN	NaN	NaN	NaN	NaN	NaN	NaN	NaN	NaN	NaN	NaN	NaN	NaN
	0.0338123	0.0338123	0.0316991	0.0401522	0.0274725	0.0295858	0.0147929	0.00845309	0.0126796	0.00845309	0.0105664	0.00845309	0.00422654	0.00211327	0.00422654	NaN	NaN	NaN	NaN	0.00211327	NaN	NaN	NaN	NaN	NaN	NaN	NaN	NaN	NaN	NaN	NaN	NaN	NaN	NaN	NaN	NaN	NaN	NaN	NaN	NaN	NaN	NaN	NaN	NaN	NaN	NaN	NaN	NaN	NaN
	0.046492	0.0422654	0.0359256	0.0422654	0.0169062	0.0359256	0.0126796	0.0105664	0.00845309	0.0147929	0.0126796	0.0105664	0.0105664	0.00422654	0.00422654	0.00633981	NaN	0.00211327	0.00211327	0.00211327	NaN	NaN	NaN	NaN	NaN	NaN	NaN	NaN	NaN	NaN	NaN	NaN	NaN	NaN	NaN	NaN	NaN	NaN	NaN	NaN	NaN	NaN	NaN	NaN	NaN	NaN	NaN	NaN	NaN
	0.0612849	0.0528318	0.0570583	0.0380389	0.0359256	0.0380389	0.0253593	0.0316991	0.0190194	0.0211327	0.0126796	0.0147929	0.00845309	NaN	0.00422654	NaN	0.00211327	NaN	0.00211327	NaN	NaN	NaN	NaN	NaN	NaN	NaN	NaN	NaN	NaN	NaN	NaN	NaN	NaN	NaN	NaN	NaN	NaN	NaN	NaN	NaN	NaN	NaN	NaN	NaN	NaN	NaN	NaN	NaN	NaN
	0.0718512	0.0528318	0.0443787	0.0338123	0.0338123	0.0295858	0.023246	0.0169062	0.0105664	0.0105664	0.0105664	0.0105664	0.00633981	0.00633981	0.00422654	0.00633981	NaN	0.00211327	NaN	NaN	NaN	NaN	NaN	0.00211327	NaN	NaN	NaN	NaN	NaN	NaN	NaN	NaN	NaN	NaN	NaN	NaN	NaN	NaN	NaN	NaN	NaN	NaN	NaN	NaN	NaN	NaN	NaN	NaN	NaN
	0.0718512	0.0612849	0.0359256	0.0633981	0.0443787	0.0316991	0.0253593	0.0316991	0.0295858	0.0211327	0.0105664	0.0147929	0.00211327	0.00845309	0.00422654	0.00422654	0.00422654	0.00422654	NaN	0.00211327	0.00211327	NaN	0.00211327	NaN	NaN	NaN	NaN	NaN	NaN	NaN	NaN	NaN	NaN	NaN	NaN	NaN	NaN	NaN	NaN	NaN	NaN	NaN	NaN	NaN	NaN	NaN	NaN	NaN	NaN
	0.0570583	0.0380389	0.0295858	0.0422654	0.0401522	0.0380389	0.023246	0.0295858	0.023246	0.0211327	0.0169062	0.00633981	0.0105664	0.00845309	0.0105664	0.00845309	NaN	0.00211327	NaN	NaN	NaN	0.00211327	NaN	NaN	NaN	NaN	NaN	NaN	NaN	NaN	NaN	NaN	NaN	NaN	NaN	NaN	NaN	NaN	NaN	NaN	NaN	NaN	NaN	NaN	NaN	NaN	NaN	NaN	NaN
	0.0612849	0.069738	0.0591716	0.0528318	0.0338123	0.0274725	0.0338123	0.0359256	0.0211327	0.0253593	0.0190194	0.0169062	0.023246	0.0126796	0.00422654	0.00422654	0.00211327	0.00211327	NaN	NaN	0.00211327	NaN	0.00211327	0.00211327	NaN	NaN	NaN	NaN	NaN	NaN	NaN	NaN	NaN	NaN	NaN	NaN	NaN	NaN	NaN	NaN	NaN	NaN	NaN	NaN	NaN	NaN	NaN	NaN	NaN
	0.0845309	0.0718512	0.0316991	0.0443787	0.0486052	0.0316991	0.023246	0.0253593	0.0274725	0.0190194	0.0190194	0.0190194	0.023246	0.0169062	0.0105664	0.00211327	0.00633981	0.00211327	0.00422654	NaN	NaN	0.00211327	0.00211327	0.00211327	NaN	NaN	NaN	NaN	NaN	NaN	NaN	NaN	NaN	NaN	NaN	NaN	NaN	NaN	NaN	NaN	NaN	NaN	NaN	NaN	NaN	NaN	NaN	NaN	NaN
	0.0591716	0.0612849	0.0612849	0.0380389	0.0528318	0.0380389	0.0612849	0.023246	0.0126796	0.0253593	0.0147929	0.0211327	0.023246	0.0105664	0.00845309	0.00845309	NaN	0.00211327	0.00422654	0.00211327	0.00211327	0.00422654	NaN	NaN	0.00211327	0.00211327	NaN	NaN	NaN	NaN	NaN	NaN	NaN	NaN	NaN	NaN	NaN	NaN	NaN	NaN	NaN	NaN	NaN	NaN	NaN	NaN	NaN	NaN	NaN
	0.0718512	0.0633981	0.0422654	0.069738	0.0486052	0.0443787	0.023246	0.0295858	0.0253593	0.0190194	0.0274725	0.0147929	0.0190194	0.0126796	0.0105664	0.0147929	0.00633981	0.00633981	0.00211327	0.00633981	0.00422654	NaN	0.00422654	0.00211327	0.00633981	NaN	NaN	0.00211327	NaN	NaN	NaN	NaN	NaN	NaN	NaN	NaN	NaN	NaN	NaN	NaN	NaN	NaN	NaN	NaN	NaN	NaN	NaN	NaN	NaN
	0.0486052	0.0570583	0.0549451	0.0803043	0.0338123	0.0591716	0.0359256	0.0401522	0.0359256	0.0169062	0.0274725	0.0126796	0.0105664	0.023246	0.0126796	0.0169062	0.0105664	0.0105664	0.00633981	NaN	NaN	NaN	0.00211327	NaN	0.00211327	0.00211327	NaN	NaN	NaN	NaN	NaN	NaN	NaN	NaN	NaN	NaN	NaN	NaN	NaN	NaN	NaN	NaN	NaN	NaN	NaN	NaN	NaN	NaN	NaN
	0.0507185	0.0570583	0.0655114	0.046492	0.046492	0.0528318	0.0528318	0.0380389	0.0401522	0.0211327	0.0295858	0.0211327	0.0211327	0.0211327	0.0105664	0.0126796	0.00633981	0.00633981	0.0126796	0.00211327	0.00422654	0.00633981	0.00633981	NaN	NaN	NaN	NaN	0.00422654	0.00211327	NaN	NaN	NaN	NaN	NaN	NaN	NaN	NaN	NaN	NaN	NaN	NaN	NaN	NaN	NaN	NaN	NaN	NaN	NaN	NaN
	0.0422654	0.0655114	0.0718512	0.0443787	0.0422654	0.0655114	0.046492	0.046492	0.0401522	0.0295858	0.0316991	0.0338123	0.0274725	0.0359256	0.0126796	0.0253593	0.0169062	0.00633981	0.00633981	0.00422654	0.00845309	0.00845309	0.00422654	0.00633981	NaN	0.00211327	NaN	0.00211327	NaN	NaN	NaN	0.00211327	NaN	NaN	NaN	NaN	NaN	NaN	NaN	NaN	NaN	NaN	NaN	NaN	NaN	NaN	NaN	NaN	NaN
	0.0591716	0.0803043	0.0486052	0.0549451	0.0507185	0.046492	0.0591716	0.0570583	0.0528318	0.0486052	0.0190194	0.0274725	0.0253593	0.023246	0.0190194	0.0211327	0.0126796	0.00633981	0.0126796	0.0105664	0.00211327	0.00845309	0.00211327	0.00422654	0.00211327	NaN	0.00422654	NaN	NaN	NaN	NaN	NaN	NaN	NaN	NaN	NaN	NaN	NaN	NaN	NaN	NaN	NaN	NaN	NaN	NaN	NaN	NaN	NaN	NaN
	0.0633981	0.0633981	0.0929839	0.0528318	0.0718512	0.0507185	0.0528318	0.0359256	0.0316991	0.0401522	0.0401522	0.0253593	0.0253593	0.0274725	0.0253593	0.0147929	0.0126796	0.0126796	0.00633981	0.00422654	0.00633981	0.00845309	0.00211327	0.00422654	0.00211327	0.00211327	NaN	NaN	0.00211327	NaN	NaN	NaN	NaN	NaN	NaN	NaN	NaN	NaN	NaN	NaN	NaN	NaN	NaN	NaN	NaN	NaN	NaN	NaN	NaN
	0.0803043	0.0633981	0.0803043	0.0612849	0.0528318	0.0591716	0.0655114	0.0401522	0.0422654	0.0338123	0.0338123	0.0338123	0.0274725	0.0190194	0.023246	0.0169062	0.0105664	0.0169062	0.0190194	0.00633981	0.00211327	0.00422654	0.00845309	NaN	0.00633981	NaN	0.00422654	NaN	0.00422654	NaN	NaN	NaN	NaN	NaN	NaN	NaN	NaN	NaN	NaN	NaN	NaN	NaN	NaN	NaN	NaN	NaN	NaN	NaN	NaN
	0.0549451	0.0549451	0.0528318	0.0401522	0.046492	0.0422654	0.0549451	0.0443787	0.046492	0.0295858	0.0274725	0.0359256	0.0380389	0.0274725	0.0274725	0.0147929	0.0253593	0.0147929	0.00845309	0.0105664	0.00211327	0.0147929	0.00422654	0.00845309	0.00211327	0.00211327	0.00211327	0.00211327	0.00211327	0.00211327	NaN	NaN	NaN	NaN	0.00211327	NaN	NaN	NaN	NaN	NaN	NaN	NaN	NaN	NaN	NaN	NaN	NaN	NaN	NaN
	0.0676247	0.0803043	0.0591716	0.0612849	0.0718512	0.0655114	0.046492	0.0486052	0.0338123	0.0380389	0.0295858	0.046492	0.0274725	0.0274725	0.0253593	0.0295858	0.0169062	0.0253593	0.0105664	0.0190194	0.00422654	0.00845309	0.00633981	0.00211327	0.00422654	NaN	NaN	0.00211327	0.00211327	NaN	NaN	NaN	NaN	NaN	NaN	NaN	NaN	NaN	NaN	NaN	NaN	NaN	NaN	NaN	NaN	NaN	NaN	NaN	NaN
	0.0760778	0.046492	0.0718512	0.0507185	0.0612849	0.0338123	0.0612849	0.046492	0.0676247	0.0401522	0.0443787	0.0380389	0.0422654	0.0401522	0.0316991	0.0253593	0.0169062	0.0253593	0.0211327	0.0211327	0.00422654	0.0105664	0.0105664	0.0105664	0.00422654	0.00422654	0.00211327	NaN	0.00211327	NaN	NaN	NaN	NaN	NaN	NaN	NaN	NaN	NaN	NaN	NaN	NaN	NaN	NaN	NaN	NaN	NaN	NaN	NaN	NaN
	0.0591716	0.0739645	0.078191	0.0570583	0.0739645	0.0401522	0.0422654	0.0486052	0.0591716	0.0507185	0.0443787	0.0253593	0.0211327	0.0359256	0.023246	0.0169062	0.0147929	0.0169062	0.0169062	0.0169062	0.0211327	0.00633981	0.0105664	0.00211327	NaN	0.00211327	0.0126796	NaN	0.00211327	NaN	0.00211327	NaN	NaN	NaN	NaN	NaN	NaN	NaN	NaN	NaN	NaN	NaN	NaN	NaN	NaN	NaN	NaN	NaN	NaN
	0.0591716	0.0612849	0.0803043	0.0633981	0.0507185	0.0591716	0.0422654	0.0633981	0.0549451	0.0612849	0.046492	0.0570583	0.0507185	0.0316991	0.0316991	0.0147929	0.0190194	0.0211327	0.0105664	0.0211327	0.0126796	0.0147929	0.00845309	0.00845309	0.00211327	0.00633981	NaN	0.00633981	0.00211327	0.00633981	0.00211327	NaN	NaN	NaN	NaN	NaN	0.00211327	NaN	NaN	NaN	NaN	NaN	NaN	NaN	NaN	NaN	NaN	NaN	NaN
	0.0760778	0.0591716	0.069738	0.0718512	0.0824176	0.0570583	0.046492	0.0655114	0.0528318	0.0380389	0.0655114	0.0359256	0.0359256	0.0422654	0.0359256	0.046492	0.0274725	0.0169062	0.0169062	0.0274725	0.0147929	0.00422654	0.00422654	0.0147929	0.00845309	0.00845309	0.00422654	0.00211327	0.00633981	NaN	NaN	NaN	NaN	NaN	NaN	NaN	NaN	NaN	NaN	NaN	NaN	NaN	NaN	NaN	NaN	NaN	NaN	NaN	NaN
	0.0443787	0.0824176	0.0549451	0.0887574	0.0739645	0.0655114	0.0633981	0.0507185	0.0486052	0.0359256	0.0570583	0.0359256	0.0338123	0.0274725	0.0211327	0.046492	0.0338123	0.0253593	0.0169062	0.0380389	0.0190194	0.00633981	0.0126796	0.00845309	0.0126796	0.0126796	0.00211327	0.0126796	0.00422654	0.00211327	NaN	0.00211327	NaN	0.00422654	NaN	0.00211327	NaN	NaN	NaN	NaN	NaN	NaN	NaN	NaN	NaN	NaN	NaN	NaN	NaN
	0.0612849	0.0739645	0.0591716	0.0612849	0.0486052	0.0866441	0.0739645	0.0570583	0.0549451	0.0528318	0.0401522	0.0401522	0.0253593	0.0718512	0.0338123	0.0295858	0.0338123	0.0401522	0.023246	0.0274725	0.0190194	0.0211327	0.0105664	0.0169062	0.0147929	0.00633981	0.00422654	0.00211327	0.00845309	0.00211327	NaN	NaN	NaN	NaN	NaN	NaN	NaN	NaN	NaN	NaN	NaN	NaN	NaN	NaN	NaN	NaN	NaN	NaN	NaN
	0.0570583	0.0422654	0.0549451	0.0676247	0.0338123	0.0655114	0.078191	0.0760778	0.0528318	0.0676247	0.0655114	0.0549451	0.046492	0.0401522	0.0338123	0.0338123	0.0274725	0.0316991	0.0126796	0.0147929	0.00845309	0.0211327	0.00845309	0.0211327	0.0147929	0.0126796	0.00422654	0.00845309	0.00845309	NaN	NaN	NaN	NaN	NaN	NaN	NaN	NaN	NaN	0.00211327	NaN	NaN	NaN	NaN	NaN	0.00211327	NaN	NaN	NaN	NaN
	0.0633981	0.0549451	0.0760778	0.0655114	0.069738	0.0570583	0.0612849	0.0760778	0.0528318	0.069738	0.046492	0.0676247	0.046492	0.0253593	0.0316991	0.0380389	0.0443787	0.0253593	0.0338123	0.0316991	0.0169062	0.0169062	0.0190194	0.0147929	0.00633981	0.00845309	0.0105664	0.00633981	0.0105664	0.00422654	NaN	0.00211327	NaN	NaN	NaN	NaN	NaN	0.00211327	NaN	NaN	NaN	NaN	NaN	NaN	NaN	NaN	NaN	NaN	NaN
	0.0570583	0.069738	0.0633981	0.0528318	0.0824176	0.0760778	0.069738	0.0591716	0.078191	0.0549451	0.069738	0.0845309	0.0507185	0.0422654	0.0591716	0.0486052	0.0295858	0.0486052	0.0359256	0.0295858	0.0211327	0.0105664	0.0169062	0.0190194	0.0126796	0.0105664	0.023246	0.0105664	0.0105664	0.00211327	0.00211327	NaN	0.00211327	NaN	NaN	0.00211327	NaN	0.00211327	NaN	NaN	NaN	NaN	NaN	NaN	NaN	NaN	NaN	NaN	NaN
	0.0486052	0.0591716	0.0549451	0.0570583	0.0633981	0.0591716	0.0718512	0.0612849	0.0486052	0.0760778	0.0612849	0.0549451	0.0422654	0.0486052	0.0486052	0.0570583	0.0507185	0.0422654	0.0401522	0.0190194	0.0338123	0.0253593	0.00845309	0.0253593	0.0147929	0.0126796	0.0147929	0.00633981	0.00422654	0.00211327	NaN	0.00422654	0.00211327	0.00211327	NaN	NaN	NaN	NaN	NaN	NaN	NaN	NaN	NaN	NaN	NaN	NaN	NaN	NaN	NaN
	0.0549451	0.0507185	0.0528318	0.0528318	0.0633981	0.069738	0.0718512	0.0612849	0.069738	0.0676247	0.0486052	0.0507185	0.0486052	0.0591716	0.069738	0.0486052	0.046492	0.0359256	0.046492	0.0211327	0.0422654	0.0169062	0.0274725	0.0253593	0.0401522	0.0147929	0.0147929	0.00422654	0.0105664	0.00211327	0.00211327	0.00633981	NaN	NaN	0.00422654	NaN	0.00211327	0.00211327	NaN	NaN	0.00211327	NaN	NaN	NaN	0.00211327	0.00211327	NaN	NaN	NaN
	0.0929839	0.0739645	0.0549451	0.0486052	0.078191	0.0507185	0.0655114	0.0676247	0.0633981	0.069738	0.078191	0.069738	0.0486052	0.0612849	0.0655114	0.0507185	0.0422654	0.0528318	0.0274725	0.0401522	0.0359256	0.0295858	0.0380389	0.0169062	0.0126796	0.0316991	0.00845309	0.00633981	0.0126796	0.00211327	0.00422654	0.00633981	NaN	0.00211327	NaN	NaN	NaN	NaN	NaN	NaN	NaN	NaN	NaN	NaN	NaN	NaN	NaN	NaN	NaN
	0.0929839	0.105664	0.078191	0.0803043	0.069738	0.0591716	0.0591716	0.0866441	0.0845309	0.0760778	0.0929839	0.0528318	0.0507185	0.0486052	0.0507185	0.0612849	0.0633981	0.0295858	0.0549451	0.0295858	0.046492	0.0443787	0.0316991	0.0211327	0.023246	0.0105664	0.00633981	0.0147929	0.0105664	0.0190194	0.00422654	0.00211327	0.00422654	NaN	NaN	0.00633981	0.00422654	0.00211327	NaN	NaN	NaN	NaN	NaN	0.00211327	NaN	NaN	NaN	NaN	NaN
	0.105664	0.101437	0.0718512	0.0718512	0.0528318	0.0676247	0.0845309	0.0929839	0.069738	0.0655114	0.0612849	0.0570583	0.0486052	0.0486052	0.0570583	0.0633981	0.0612849	0.0591716	0.0422654	0.0443787	0.0422654	0.0380389	0.0295858	0.0211327	0.0253593	0.023246	0.0126796	0.023246	0.00633981	0.0126796	0.0126796	0.0105664	0.00211327	0.00211327	0.00422654	0.00211327	NaN	0.00211327	NaN	0.00211327	NaN	NaN	0.00211327	NaN	NaN	NaN	NaN	NaN	NaN
	0.0866441	0.0993238	0.0803043	0.112003	0.0803043	0.0760778	0.0739645	0.0633981	0.0760778	0.0845309	0.0591716	0.0803043	0.0803043	0.0718512	0.0655114	0.0570583	0.0612849	0.0253593	0.0486052	0.0295858	0.0401522	0.0507185	0.0380389	0.0359256	0.0359256	0.0190194	0.0211327	0.00845309	0.00845309	0.00633981	0.0126796	0.00211327	0.00211327	0.00633981	0.00211327	0.00211327	NaN	NaN	0.00211327	NaN	NaN	NaN	0.00211327	0.00211327	NaN	NaN	NaN	NaN	NaN
	0.133136	0.0950972	0.0950972	0.0887574	0.0824176	0.0803043	0.0887574	0.0908707	0.0824176	0.0676247	0.0676247	0.0633981	0.0655114	0.069738	0.0443787	0.0718512	0.0486052	0.046492	0.0655114	0.0443787	0.0486052	0.0422654	0.0316991	0.0316991	0.0211327	0.0295858	0.0211327	0.0211327	0.0147929	0.00633981	0.0105664	0.00633981	0.00422654	0.00845309	0.00211327	0.00211327	NaN	0.00422654	0.00211327	NaN	0.00211327	NaN	0.00633981	0.00211327	NaN	NaN	0.00211327	NaN	NaN
	0.133136	0.114117	0.126796	0.10989	0.0866441	0.105664	0.0908707	0.0845309	0.0866441	0.0760778	0.069738	0.069738	0.078191	0.0612849	0.0866441	0.0739645	0.0570583	0.0803043	0.046492	0.0359256	0.0422654	0.0274725	0.0422654	0.0507185	0.0401522	0.023246	0.0105664	0.0190194	0.0105664	0.0126796	0.0126796	0.0126796	0.0105664	0.00422654	0.00845309	NaN	0.00422654	NaN	0.00211327	NaN	NaN	0.00211327	NaN	0.00422654	NaN	NaN	NaN	NaN	NaN
	0.154269	0.156382	0.131023	0.143702	0.12891	0.118343	0.0929839	0.0993238	0.0718512	0.0950972	0.0950972	0.0739645	0.0570583	0.0824176	0.0739645	0.0401522	0.0591716	0.0612849	0.0591716	0.0655114	0.0380389	0.0443787	0.0359256	0.0316991	0.0316991	0.0126796	0.0169062	0.0274725	0.0169062	0.00845309	0.0211327	0.00633981	0.0105664	0.00845309	0.00633981	0.00845309	0.00422654	0.00211327	0.00211327	NaN	0.00211327	0.00211327	0.00211327	NaN	NaN	NaN	NaN	NaN	NaN
	0.177515	0.164835	0.154269	0.131023	0.150042	0.137363	0.0972105	0.112003	0.0908707	0.0866441	0.0972105	0.0908707	0.0633981	0.0803043	0.105664	0.0718512	0.0676247	0.0591716	0.0591716	0.046492	0.0549451	0.0359256	0.0528318	0.0401522	0.023246	0.0295858	0.0316991	0.0190194	0.0105664	0.0126796	0.0105664	0.0105664	0.00845309	0.00633981	0.00633981	0.00422654	0.00211327	0.00422654	0.00211327	0.00422654	0.00211327	NaN	0.00211327	0.00422654	NaN	0.00422654	NaN	0.00211327	NaN
	0.224007	0.228233	0.196534	0.181741	0.198648	0.156382	0.112003	0.118343	0.124683	0.114117	0.124683	0.0950972	0.0866441	0.0929839	0.0803043	0.0760778	0.0824176	0.0633981	0.0739645	0.0824176	0.0760778	0.0443787	0.0570583	0.0274725	0.023246	0.0316991	0.0295858	0.0443787	0.0211327	0.0190194	0.0147929	0.0253593	0.0105664	0.00422654	0.0105664	0.00422654	0.0147929	NaN	0.00211327	0.00211327	0.00211327	NaN	0.00211327	NaN	NaN	NaN	0.00211327	NaN	NaN
	0.278952	0.22612	0.247253	0.266272	0.158495	0.198648	0.145816	0.160609	0.150042	0.126796	0.150042	0.139476	0.0972105	0.069738	0.0972105	0.0887574	0.10355	0.0929839	0.0591716	0.0612849	0.0443787	0.0676247	0.0655114	0.0443787	0.0316991	0.0316991	0.0380389	0.0316991	0.023246	0.0126796	0.0147929	0.0253593	0.0105664	0.00633981	0.0105664	0.00422654	0.00422654	NaN	0.00422654	0.00211327	0.00211327	NaN	0.00845309	NaN	NaN	0.00422654	0.00422654	NaN	NaN
	0.274725	0.287405	0.270499	0.217667	0.215554	0.215554	0.164835	0.198648	0.185968	0.150042	0.137363	0.12257	0.156382	0.137363	0.118343	0.107777	0.0803043	0.0908707	0.0718512	0.0866441	0.0633981	0.0739645	0.0718512	0.0401522	0.0633981	0.0507185	0.0422654	0.0507185	0.0443787	0.0126796	0.0359256	0.0147929	0.0169062	0.0147929	0.0253593	0.00845309	0.00211327	0.00633981	0.00633981	0.00845309	0.00633981	0.00211327	0.00211327	0.00633981	NaN	NaN	NaN	0.00211327	NaN
	0.357143	0.35503	0.323331	0.297971	0.278952	0.259932	0.255706	0.291631	0.183855	0.179628	0.202874	0.190194	0.183855	0.156382	0.173288	0.12257	0.131023	0.114117	0.112003	0.0950972	0.078191	0.0824176	0.0591716	0.046492	0.0507185	0.0633981	0.0739645	0.0486052	0.0401522	0.0570583	0.0211327	0.0169062	0.023246	0.0211327	0.0274725	0.00845309	0.00633981	0.0147929	0.0105664	0.00211327	0.00211327	0.00633981	0.00211327	0.00211327	NaN	0.00211327	NaN	0.00211327	NaN
	0.475486	0.35503	0.412088	0.374049	0.302198	0.357143	0.300085	0.295858	0.285292	0.245139	0.211327	0.194421	0.211327	0.169062	0.175402	0.171175	0.10989	0.131023	0.12257	0.12891	0.0950972	0.0929839	0.0612849	0.0760778	0.0612849	0.0824176	0.0549451	0.0549451	0.0422654	0.0549451	0.0401522	0.023246	0.0274725	0.0295858	0.0126796	0.0126796	0.0126796	0.0147929	0.0105664	0.0126796	0.0126796	0.0105664	0.00633981	0.00211327	0.00211327	NaN	0.00845309	NaN	NaN
	0.448014	0.479713	0.43956	0.390955	0.475486	0.344463	0.327557	0.359256	0.304311	0.297971	0.251479	0.234573	0.2388	0.23246	0.21344	0.209214	0.131023	0.158495	0.145816	0.11623	0.131023	0.069738	0.10355	0.0929839	0.101437	0.0824176	0.0929839	0.0612849	0.0570583	0.0380389	0.0422654	0.0422654	0.0443787	0.0570583	0.0295858	0.023246	0.00845309	0.0190194	0.023246	0.00845309	0.00845309	0.00845309	0.00845309	0.00633981	0.00422654	0.00845309	0.00422654	0.00633981	NaN
	0.56213	0.604396	0.488166	0.454353	0.488166	0.515638	0.450127	0.405748	0.428994	0.357143	0.363483	0.314877	0.312764	0.278952	0.255706	0.243026	0.221893	0.202874	0.198648	0.183855	0.158495	0.141589	0.120456	0.12891	0.135249	0.12257	0.078191	0.0950972	0.0929839	0.0633981	0.0570583	0.0507185	0.0295858	0.0316991	0.0401522	0.0443787	0.0295858	0.023246	0.0211327	0.023246	0.0211327	0.0147929	0.0190194	0.00633981	0.0169062	0.00845309	0.0126796	0.00633981	0.0126796
	0.576923	0.598056	0.705833	0.640321	0.572697	0.551564	0.515638	0.473373	0.469146	0.498732	0.450127	0.384615	0.435334	0.357143	0.278952	0.321217	0.321217	0.262046	0.249366	0.310651	0.236686	0.209214	0.198648	0.177515	0.177515	0.124683	0.107777	0.120456	0.120456	0.10989	0.124683	0.107777	0.0633981	0.0655114	0.0549451	0.0380389	0.0359256	0.0443787	0.0295858	0.0126796	0.0169062	0.0190194	0.0126796	0.0338123	0.023246	0.0190194	0.0147929	0.0147929	0.0126796
	0.659341	0.754438	0.716399	0.731192	0.646661	0.572697	0.633981	0.604396	0.667794	0.614962	0.57481	0.479713	0.475486	0.448014	0.505072	0.420541	0.365596	0.378276	0.34869	0.321217	0.32967	0.304311	0.22612	0.209214	0.22612	0.200761	0.207101	0.143702	0.154269	0.11623	0.12257	0.12257	0.126796	0.10355	0.0803043	0.0824176	0.069738	0.0655114	0.0380389	0.0338123	0.0338123	0.0507185	0.0380389	0.0612849	0.046492	0.0274725	0.0359256	0.0359256	0.023246
	0.805156	0.739645	0.78191	0.79459	0.78191	0.809383	0.834742	0.745985	0.724852	0.722739	0.69104	0.667794	0.644548	0.496619	0.576923	0.483939	0.564243	0.428994	0.431107	0.496619	0.418428	0.424768	0.365596	0.340237	0.331784	0.249366	0.266272	0.207101	0.21978	0.243026	0.160609	0.171175	0.196534	0.145816	0.143702	0.135249	0.11623	0.105664	0.10355	0.107777	0.0824176	0.0760778	0.0655114	0.0718512	0.0739645	0.0612849	0.0591716	0.0422654	0.0486052
	0.959425	0.940406	0.957312	0.927726	0.982671	0.9235	0.893914	0.91082	0.743872	0.887574	0.784024	0.803043	0.682587	0.80093	0.731192	0.640321	0.724852	0.69738	0.560017	0.583263	0.600169	0.507185	0.426881	0.490279	0.401522	0.424768	0.401522	0.365596	0.33601	0.312764	0.304311	0.293745	0.276839	0.21978	0.247253	0.196534	0.171175	0.190194	0.204987	0.126796	0.131023	0.154269	0.143702	0.147929	0.133136	0.11623	0.0993238	0.11623	0.105664
	1.04184	1.09679	1.15173	1.12003	1.08833	1.05664	1.1306	1.04818	0.999577	1.02282	1.01014	0.948859	0.957312	0.885461	0.822063	0.845309	0.860101	0.862215	0.824176	0.722739	0.707946	0.680473	0.667794	0.621302	0.526205	0.564243	0.572697	0.528318	0.456467	0.435334	0.43956	0.418428	0.441674	0.333897	0.306424	0.34869	0.312764	0.266272	0.268385	0.310651	0.240913	0.240913	0.202874	0.209214	0.215554	0.204987	0.192308	0.164835	0.147929
	1.23838	1.25951	1.2743	1.21936	1.30178	1.31023	1.22781	1.22781	1.20034	1.20034	1.12637	1.12215	1.20245	1.06509	1.05875	1.0672	0.991124	0.959425	0.938292	0.893914	0.965765	0.91716	0.822063	0.775571	0.796703	0.769231	0.729079	0.674134	0.703719	0.650888	0.564243	0.614962	0.608622	0.526205	0.481826	0.524091	0.424768	0.397295	0.395182	0.435334	0.388842	0.371936	0.352916	0.346577	0.300085	0.297971	0.243026	0.312764	0.289518
	1.46661	1.53212	1.47929	1.41801	1.48352	1.54057	1.50465	1.52367	1.5279	1.37151	1.39899	1.38631	1.31023	1.39476	1.38842	1.34615	1.27853	1.21724	1.23204	1.28276	1.18977	1.0503	1.11369	1.12215	0.940406	0.995351	0.957312	0.9235	0.879121	0.944632	0.798817	0.817836	0.773457	0.750211	0.648774	0.67202	0.6847	0.646661	0.657227	0.617075	0.534658	0.519865	0.502959	0.551564	0.570583	0.477599	0.401522	0.437447	0.435334
	1.68428	1.66526	1.62088	1.70964	1.59763	1.7033	1.72866	1.69696	1.7033	1.68428	1.77092	1.66948	1.60609	1.56382	1.54057	1.71175	1.53001	1.47295	1.50676	1.49831	1.41801	1.42223	1.36095	1.35249	1.35672	1.16864	1.19189	1.20034	1.14117	1.1306	1.04607	1.10101	1.03762	1.00803	0.921386	0.984784	0.912933	0.855875	0.864328	0.790363	0.834742	0.743872	0.769231	0.716399	0.758664	0.724852	0.653001	0.67202	0.667794
	1.64835	1.84066	1.87236	1.90828	1.89772	1.89772	1.90617	1.88504	1.88292	1.7836	1.88715	1.93998	1.78571	1.93998	1.85123	1.72443	1.86602	1.66314	1.81319	1.71809	1.7519	1.78149	1.85968	1.60609	1.58707	1.61243	1.57861	1.55748	1.52367	1.51099	1.41167	1.37997	1.25317	1.37997	1.16864	1.29332	1.32502	1.14962	1.18555	1.10524	1.08199	1.10101	0.946746	0.995351	1.02071	0.934066	1.0038	0.912933	0.877008
	2.00549	2.11116	2.19146	2.0541	2.18301	2.08369	2.19992	2.10693	2.26965	2.10059	2.30135	2.1344	2.20837	2.19358	2.11538	2.08369	2.17667	2.2126	2.05833	2.17878	2.09425	2.00972	1.98436	2.01183	1.90828	1.8153	1.92519	1.93576	1.85123	1.78994	1.74556	1.71386	1.7836	1.60397	1.6716	1.66948	1.56171	1.5765	1.39053	1.44759	1.45182	1.35672	1.3694	1.35249	1.38419	1.30389	1.2574	1.2426	1.17075
	2.37954	2.26754	2.34573	2.46619	2.37532	2.44717	2.51902	2.53381	2.47041	2.4683	2.46407	2.57185	2.3732	2.43872	2.58242	2.39645	2.48521	2.41124	2.39011	2.34996	2.27388	2.43449	2.27599	2.3732	2.2612	2.28867	2.18512	2.26543	2.17456	2.36264	2.19992	1.98859	2.02663	2.03085	2.03297	1.81953	2.02874	1.79839	1.86602	1.77092	1.71809	1.65892	1.67794	1.67371	1.57439	1.62088	1.50254	1.59341	1.39899
	2.53593	2.62468	2.57608	2.64582	2.6437	2.63736	2.67751	2.63314	2.67751	2.83812	2.68174	2.78107	2.78107	2.66061	2.68808	2.63102	2.72401	2.83601	2.67963	2.74725	2.69442	2.75782	2.66695	2.56762	2.66272	2.69231	2.72401	2.58242	2.62046	2.54227	2.48098	2.37109	2.52747	2.32883	2.28022	2.30981	2.33305	2.26331	2.33094	2.08791	2.13229	2.11538	2.18301	1.95478	2.05833	2.01817	1.93998	1.92942	1.85545
	2.77261	2.7874	2.89518	2.86137	2.83812	2.82967	2.85503	3.01564	3.00085	3.12553	2.93111	3.07904	2.98817	3.12553	3.1044	3.08749	3.07692	3.22274	3.2164	2.99873	3.08326	2.96915	3.03888	2.95435	3.07692	3.01775	2.97971	2.81065	3.00085	2.86137	2.74725	2.84658	2.80008	2.62468	2.76416	2.71133	2.80854	2.76205	2.62468	2.64793	2.45985	2.47675	2.40913	2.41547	2.3732	2.26331	2.37743	2.26543	2.19358
	2.99451	3.06424	3.01775	3.04734	3.18047	3.17836	3.36644	3.20583	3.19527	3.26289	3.20161	3.34742	3.40871	3.26923	3.34531	3.27557	3.41927	3.36855	3.35376	3.24598	3.28402	3.30938	3.34531	3.36433	3.31784	3.27134	3.15934	3.14032	3.33686	3.21851	3.153	3.1044	3.11074	3.06213	3.21006	2.97337	2.96281	3.09594	2.82122	2.9459	2.88673	2.83812	2.82967	2.92688	2.8339	2.75993	2.72401	2.57396	2.66061
	3.45309	3.22485	3.38123	3.40871	3.2798	3.41505	3.37701	3.5038	3.40659	3.44252	3.55875	3.49112	3.55241	3.59045	3.44675	3.63905	3.57777	3.49746	3.62849	3.61581	3.71513	3.52282	3.62426	3.65385	3.61369	3.5355	3.58622	3.71302	3.62849	3.5186	3.55452	3.58833	3.39603	3.43618	3.45731	3.52282	3.46577	3.51014	3.36433	3.31361	3.37912	3.37701	3.28402	3.19104	3.07481	3.23119	3.03043	3.03254	2.96281
	3.65385	3.62003	3.46788	3.51226	3.49958	3.55452	3.54396	3.57777	3.81868	3.77008	3.58622	3.79121	3.71302	3.77853	3.87363	3.73838	3.79544	3.77219	3.78276	3.79755	3.84404	3.87363	3.93491	3.79544	3.78487	3.91167	3.80389	3.84615	3.69822	3.65385	3.96238	3.72358	3.84615	3.79966	3.75528	3.75106	3.70034	3.75528	3.72992	3.60524	3.66653	3.66653	3.60101	3.55241	3.44675	3.42139	3.49746	3.47633	3.4721
	3.56509	3.61158	3.48056	3.70245	3.89265	3.5355	3.83981	3.69822	3.84615	3.81868	3.80389	3.98986	3.79966	3.89687	4.00676	3.86517	3.87785	3.93491	3.97295	3.93914	4.13779	3.94336	4.09341	4.21598	4.11454	4.05325	4.22443	4.08284	4.03001	4.05537	4.05114	4.09975	4.01522	4.29628	4.11454	3.89476	4.05537	3.87574	4.03635	4.05537	3.88842	4.04057	3.7891	3.74049	3.67709	3.82502	3.77008	3.70668	3.82713
	3.694	3.7426	3.80389	3.67287	3.76374	3.93702	3.85461	3.99831	3.75951	3.97295	3.87785	3.87997	4.14413	4.09552	4.15892	4.14835	4.22443	3.97929	3.96661	4.2836	3.99831	4.16103	4.17582	4.10397	4.09763	4.22443	4.15469	4.14201	4.18639	4.17794	4.25402	4.25824	4.26036	4.25402	4.32164	4.36813	4.10609	4.31319	4.16948	4.20752	4.42519	4.16314	4.20752	4.09763	3.96872	4.06382	4.03635	4.11243	4.05537
	3.72992	3.92223	3.72781	3.8377	3.97084	4.00254	3.87363	3.9011	4.01944	4.00676	4.07861	3.90321	4.00888	4.09763	3.95816	4.09975	3.92012	4.26247	4.33432	4.09975	4.23288	4.29839	4.09129	4.32587	4.29417	4.34489	4.24556	4.30896	4.40194	4.40828	4.4738	4.25824	4.35334	4.36391	4.30473	4.36391	4.51395	4.41674	4.36602	4.35545	4.43153	4.27303	4.45055	4.28783	4.24556	4.43787	4.43787	4.25402	4.27937
	3.89265	3.70879	3.95604	3.79544	3.84404	3.92646	4.01944	4.05325	4.01522	4.01522	3.98563	4.0765	3.95182	4.15258	3.97718	4.36179	4.17371	4.2202	4.31953	4.24134	4.24979	4.21598	4.38926	4.33009	4.4421	4.3787	4.27937	4.33643	4.46957	4.60059	4.48014	4.45478	4.5224	4.56255	4.5224	4.37447	4.46323	4.50127	4.44421	4.39772	4.27303	4.51817	4.56678	4.46534	4.46323	4.38081	4.46534	4.27726	4.44844
	3.77008	3.806	3.85461	3.90533	3.84615	3.81023	3.88208	3.73204	3.91801	3.96027	3.94759	3.83347	4.33009	4.01733	4.05114	4.25613	4.235	4.12299	4.18428	4.29839	4.19696	4.21386	4.2836	4.32587	4.40828	4.48225	4.35545	4.30051	4.35545	4.50127	4.459	4.48225	4.48014	4.49281	4.56255	4.27515	4.51817	4.2836	4.44844	4.40828	4.30262	4.48436	4.34489	4.57523	4.54353	4.54565	4.41885	4.65342	4.44421
	3.62215	3.57143	3.85672	3.61369	3.63271	3.79544	3.7743	3.83981	3.86095	3.73626	3.88842	3.95393	4.05537	3.87785	3.98563	4.00254	4.08918	4.04691	4.02156	4.12722	4.22866	4.19484	4.40828	4.07861	4.34277	4.14201	4.2033	4.22866	4.347	4.27303	4.54987	4.54353	4.37236	4.33643	4.43364	4.50127	4.42096	4.50972	4.48225	4.44844	4.50338	4.47168	4.46746	4.53085	4.50761	4.36179	4.55621	4.36391	4.54987
	3.61158	3.52916	3.53762	3.71302	3.7891	3.7574	3.78276	3.64751	3.70245	3.71513	3.84615	3.89053	3.87997	3.89899	3.85672	3.89687	3.83559	3.99408	4.06593	3.98986	4.04269	4.05325	3.9962	4.23288	4.1399	4.24768	4.24979	4.26669	4.1399	4.27515	4.14624	4.39349	4.44844	4.53719	4.33855	4.28783	4.40406	4.347	4.38926	4.46112	4.52663	4.27937	4.42519	4.37447	4.21598	4.53297	4.46112	4.51395	4.459
	3.54396	3.49746	3.43407	3.5038	3.56932	3.37067	3.62215	3.7891	3.63483	3.72358	3.68343	3.56298	3.65596	3.65385	3.7257	3.77008	3.64962	4.04903	3.88631	3.70668	3.89476	3.9814	3.90744	3.7426	3.84404	3.97929	3.98774	3.9328	4.0448	4.01522	4.16526	4.11665	4.15258	4.18216	4.24768	4.2836	4.14835	4.1399	4.27515	4.50972	4.12511	4.35968	4.40617	4.26669	4.49281	4.29417	4.35757	4.42096	4.25824
	3.22063	3.25655	3.24176	3.3918	3.38757	3.46999	3.25232	3.40871	3.4721	3.54184	3.65807	3.52916	3.54818	3.59045	3.62003	3.5989	3.52916	3.62426	3.60947	3.65807	3.53973	3.73415	3.76796	3.9011	3.75106	3.88842	3.83347	4.04903	3.85883	3.91378	4.04903	4.03846	3.75951	3.95604	3.9814	4.15892	3.9645	4.12933	4.01522	4.13779	4.05537	4.1399	4.06805	4.09129	4.17794	4.04269	4.33432	4.06805	4.24556
	3.2164	3.17836	3.19949	3.31784	3.21851	3.21006	3.18047	3.23331	3.26289	3.27768	3.25444	3.36221	3.3284	3.50592	3.46788	3.28191	3.42984	3.29036	3.38123	3.4721	3.39603	3.42139	3.41716	3.5672	3.58199	3.5672	3.7109	3.64117	3.66653	3.60313	3.60313	3.67498	3.73204	3.72147	3.70456	3.84193	3.68343	3.84827	3.7891	3.65807	3.99831	3.94336	3.98352	3.95604	4.03635	3.8694	3.94336	4.01099	4.14413
	2.91843	2.97971	2.98183	3.0093	2.99239	3.00085	2.92899	3.04522	3.01986	2.86771	2.96915	3.0579	3.0896	3.16991	3.17836	3.09383	3.26923	3.16357	3.14666	3.17836	3.25232	3.3601	3.14455	3.32206	3.25232	3.33263	3.43618	3.48478	3.36221	3.47633	3.42984	3.33897	3.3918	3.43407	3.60524	3.49958	3.49746	3.42773	3.61581	3.73415	3.73626	3.67498	3.78487	3.58411	3.74683	3.82291	3.63483	3.7743	3.68343
	2.72189	2.80431	2.77473	2.64582	2.90786	2.78529	2.90152	2.65638	2.75359	2.83178	2.76416	2.92054	2.78529	2.79374	2.82544	2.90786	2.99662	2.99239	2.99239	2.89518	3.06636	2.93745	2.8825	2.98183	3.153	3.0579	3.11285	3.21006	3.11919	3.15723	3.20583	3.26289	3.26923	3.27134	3.29882	3.40237	3.19527	3.38969	3.38123	3.45943	3.31361	3.43195	3.37067	3.53762	3.43829	3.60947	3.4235	3.52071	3.56086
	2.4366	2.48732	2.58664	2.55495	2.46619	2.4366	2.50211	2.56974	2.49789	2.44505	2.57608	2.55706	2.56974	2.60989	2.61834	2.68597	2.63525	2.65216	2.54649	2.71978	2.73035	2.69019	2.90363	2.75359	2.82756	2.84869	2.91631	2.92265	2.80008	2.83812	3.0262	2.90786	2.92054	2.93956	2.90575	2.96492	3.03043	3.04945	3.0727	3.02832	3.20583	3.11496	3.13609	3.25444	3.28402	3.04311	3.25021	3.26078	3.2164
	2.39011	2.3732	2.3246	2.36898	2.17033	2.31403	2.13863	2.1809	2.23161	2.30347	2.31192	2.2612	2.37954	2.32883	2.27599	2.36052	2.33939	2.41547	2.51479	2.5803	2.44717	2.5634	2.57396	2.65004	2.62046	2.42815	2.60144	2.52747	2.59087	2.64582	2.56762	2.67329	2.71133	2.76416	2.67751	2.71767	2.64159	2.75782	2.82756	2.76839	2.88673	2.87194	2.84024	2.82756	2.94379	2.89518	2.89941	2.99451	3.06636
	2.1978	2.08157	2.07735	2.0541	2.07735	2.04565	2.09425	2.18301	1.97168	2.04353	2.3246	2.23795	2.1344	2.03508	2.11116	2.15976	2.13018	2.3246	2.22527	2.18724	2.15131	2.24007	2.17878	2.26754	2.3563	2.32249	2.31192	2.28233	2.28867	2.14286	2.38166	2.48309	2.49789	2.44294	2.45351	2.52747	2.50845	2.50845	2.45773	2.612	2.5634	2.45985	2.49789	2.77473	2.55917	2.55495	2.75782	2.70499	2.73246
	1.75824	1.89349	1.8153	1.88292	1.92942	1.84911	1.97168	1.89983	1.98436	1.89983	1.88926	1.79628	1.96112	2.00549	1.9104	1.90828	1.96112	1.90828	1.96957	1.9273	1.88926	2.15554	1.959	1.98225	2.07946	2.12172	2.07101	2.07312	2.15131	2.08791	2.11961	2.0858	2.08369	2.25486	2.13018	2.30558	2.40913	2.23161	2.23584	2.45351	2.25275	2.41124	2.41336	2.32037	2.41758	2.42392	2.40068	2.40702	2.55917
	1.65046	1.66737	1.62933	1.71175	1.65892	1.76247	1.7033	1.59552	1.82164	1.77726	1.68428	1.68639	1.59763	1.7836	1.71809	1.79628	1.72232	1.73922	1.80685	1.85545	1.79205	1.84277	1.86602	1.82798	1.75824	1.9104	1.86179	1.99281	1.94632	1.84489	1.82587	1.96112	1.9273	1.93576	2.00127	2.04142	1.96534	2.1175	2.16188	2.08157	2.07735	2.12384	2.09848	2.00761	2.23795	2.15554	2.1978	2.07312	2.09848
	1.53423	1.56382	1.4814	1.51944	1.57227	1.49197	1.53212	1.48352	1.51944	1.56171	1.40321	1.42646	1.58918	1.51733	1.63567	1.60186	1.53846	1.5131	1.59552	1.5765	1.69273	1.61031	1.65469	1.63567	1.66948	1.59975	1.65892	1.77515	1.71598	1.74345	1.68639	1.78149	1.79839	1.63145	1.74134	1.75402	1.72232	1.79839	1.83221	1.86179	1.9421	1.847	1.90194	1.88926	1.88926	2.03297	2.00761	1.9907	1.82375
	1.35038	1.36517	1.36517	1.2574	1.30178	1.36306	1.36306	1.38842	1.44759	1.306	1.29755	1.4497	1.43491	1.36729	1.43068	1.41801	1.41801	1.37363	1.44548	1.30178	1.45393	1.48563	1.51522	1.4645	1.47718	1.4645	1.4814	1.62511	1.42012	1.56593	1.58284	1.55959	1.53846	1.62088	1.65258	1.57439	1.61665	1.49831	1.69484	1.56805	1.74134	1.65046	1.74345	1.7033	1.64201	1.7033	1.67794	1.7836	1.76036
	1.1623	1.12003	1.14751	1.2574	1.22781	1.17287	1.15385	1.22781	1.1623	1.22992	1.29966	1.19822	1.25528	1.15596	1.2109	1.23838	1.24472	1.20668	1.25317	1.26585	1.32291	1.25951	1.31023	1.32925	1.28698	1.31445	1.33136	1.31234	1.39899	1.40321	1.35461	1.42223	1.37151	1.33347	1.39476	1.41801	1.35249	1.5765	1.46027	1.37151	1.52156	1.55114	1.4497	1.50042	1.54903	1.54269	1.47295	1.65469	1.62722
	1.05875	1.09256	1.02494	1.03128	1.13905	1.10524	1.14962	0.999577	1.10313	1.08622	1.16019	1.0503	1.05875	1.09679	1.09045	1.07354	1.17498	1.11792	1.09045	1.14117	1.18555	1.17287	1.08411	1.12426	1.19822	1.24049	1.21302	1.18977	1.2109	1.20456	1.2574	1.26162	1.14328	1.20456	1.26585	1.18555	1.2743	1.33981	1.38419	1.2891	1.39476	1.2574	1.30811	1.33136	1.46238	1.47084	1.37363	1.49831	1.41589
	1.0038	0.874894	0.955199	0.955199	0.902367	0.982671	0.872781	0.953085	0.978445	0.91082	0.995351	0.91082	0.912933	0.965765	0.957312	1.00592	0.978445	0.982671	1.07354	1.0186	0.90448	0.986898	1.03128	1.08199	1.02916	1.07988	1.04396	0.984784	1.10313	1.0672	1.01437	1.09045	1.11369	1.22147	1.20034	1.10313	1.1623	1.08833	1.15807	1.26374	1.14117	1.19822	1.18977	1.29755	1.19822	1.26796	1.27853	1.32713	1.22781
	0.849535	0.80093	0.866441	0.813609	0.826289	0.845309	0.925613	0.832629	0.843195	0.927726	0.796703	0.915046	0.790363	0.845309	0.855875	0.828402	0.860101	0.862215	0.853762	0.959425	0.908707	0.862215	0.874894	0.877008	0.91716	0.957312	0.931953	0.891801	0.961538	0.980558	0.959425	0.921386	1.03339	0.982671	1.0503	1.09679	1.00803	1.07143	1.01226	1.01437	1.04818	1.08199	1.06298	1.12426	1.08833	1.04396	1.11792	1.0672	1.13483
	0.724852	0.726965	0.767117	0.784024	0.737532	0.733305	0.680473	0.769231	0.767117	0.731192	0.741758	0.754438	0.792477	0.737532	0.737532	0.762891	0.838969	0.745985	0.830516	0.758664	0.69738	0.822063	0.866441	0.779797	0.841082	0.78825	0.809383	0.819949	0.849535	0.885461	0.857988	0.925613	0.853762	0.969992	0.889687	0.959425	0.948859	0.885461	0.860101	0.953085	0.948859	0.883347	0.982671	1.04396	1.02071	1.0503	1.01648	0.993238	0.974218
	0.731192	0.67836	0.714286	0.66568	0.653001	0.707946	0.621302	0.707946	0.642434	0.602282	0.667794	0.642434	0.648774	0.67836	0.69104	0.69738	0.646661	0.695266	0.621302	0.676247	0.743872	0.676247	0.716399	0.69738	0.655114	0.750211	0.707946	0.743872	0.78191	0.834742	0.798817	0.771344	0.830516	0.883347	0.843195	0.784024	0.868555	0.78191	0.838969	0.805156	0.89814	0.847422	0.900254	0.90448	0.868555	0.959425	0.931953	0.944632	0.921386
	0.610735	0.595943	0.595943	0.560017	0.526205	0.606509	0.47126	0.560017	0.528318	0.587489	0.593829	0.608622	0.564243	0.631868	0.517751	0.564243	0.564243	0.66568	0.553677	0.589603	0.627642	0.606509	0.627642	0.686813	0.659341	0.733305	0.69738	0.661454	0.619189	0.69104	0.6847	0.722739	0.731192	0.688926	0.743872	0.786137	0.743872	0.756551	0.754438	0.712172	0.809383	0.815723	0.803043	0.739645	0.822063	0.769231	0.872781	0.69104	0.927726
	0.43956	0.547337	0.498732	0.534658	0.467033	0.564243	0.511412	0.492392	0.513525	0.473373	0.507185	0.507185	0.524091	0.509298	0.557904	0.486052	0.547337	0.538884	0.560017	0.598056	0.585376	0.532544	0.58115	0.547337	0.515638	0.602282	0.629755	0.612849	0.547337	0.57481	0.636095	0.646661	0.625528	0.705833	0.667794	0.66568	0.650888	0.629755	0.67836	0.686813	0.701606	0.779797	0.733305	0.724852	0.716399	0.686813	0.642434	0.767117	0.735418
	0.469146	0.435334	0.475486	0.450127	0.426881	0.433221	0.435334	0.441674	0.416314	0.456467	0.424768	0.509298	0.407861	0.431107	0.481826	0.43956	0.524091	0.460693	0.515638	0.534658	0.532544	0.443787	0.47126	0.502959	0.532544	0.45224	0.477599	0.509298	0.557904	0.519865	0.526205	0.521978	0.610735	0.557904	0.492392	0.524091	0.602282	0.667794	0.680473	0.608622	0.595943	0.640321	0.67202	0.644548	0.663567	0.686813	0.631868	0.602282	0.680473
	0.475486	0.45224	0.363483	0.433221	0.45858	0.382502	0.433221	0.378276	0.374049	0.363483	0.371936	0.34869	0.384615	0.412088	0.357143	0.420541	0.393068	0.399408	0.414201	0.395182	0.414201	0.414201	0.422654	0.454353	0.448014	0.435334	0.477599	0.46492	0.477599	0.46492	0.4459	0.403635	0.500845	0.477599	0.490279	0.494505	0.591716	0.528318	0.521978	0.521978	0.502959	0.483939	0.532544	0.585376	0.587489	0.56847	0.627642	0.676247	0.536771
	0.344463	0.34869	0.323331	0.352916	0.314877	0.33601	0.340237	0.350803	0.340237	0.319104	0.300085	0.384615	0.350803	0.414201	0.352916	0.323331	0.340237	0.331784	0.333897	0.367709	0.380389	0.325444	0.357143	0.32967	0.395182	0.344463	0.359256	0.460693	0.393068	0.437447	0.397295	0.454353	0.407861	0.409975	0.416314	0.428994	0.477599	0.517751	0.496619	0.454353	0.460693	0.545224	0.443787	0.505072	0.490279	0.538884	0.507185	0.473373	0.532544
	0.274725	0.291631	0.293745	0.272612	0.278952	0.240913	0.291631	0.319104	0.249366	0.310651	0.259932	0.255706	0.289518	0.278952	0.333897	0.312764	0.257819	0.34235	0.257819	0.304311	0.310651	0.316991	0.291631	0.291631	0.331784	0.283178	0.270499	0.283178	0.321217	0.338123	0.34235	0.293745	0.386729	0.325444	0.378276	0.382502	0.374049	0.365596	0.382502	0.367709	0.405748	0.4459	0.45858	0.424768	0.414201	0.422654	0.390955	0.441674	0.469146
	0.245139	0.247253	0.234573	0.21978	0.253593	0.255706	0.259932	0.234573	0.224007	0.262046	0.21978	0.247253	0.236686	0.259932	0.245139	0.272612	0.247253	0.215554	0.209214	0.23246	0.255706	0.262046	0.308538	0.272612	0.270499	0.268385	0.259932	0.274725	0.295858	0.306424	0.278952	0.262046	0.281065	0.262046	0.302198	0.346577	0.367709	0.306424	0.331784	0.393068	0.323331	0.312764	0.367709	0.401522	0.319104	0.374049	0.382502	0.380389	0.437447
	0.221893	0.221893	0.207101	0.207101	0.169062	0.185968	0.162722	0.236686	0.207101	0.230347	0.234573	0.22612	0.23246	0.204987	0.207101	0.202874	0.215554	0.209214	0.194421	0.207101	0.200761	0.204987	0.236686	0.2388	0.196534	0.198648	0.204987	0.21978	0.293745	0.221893	0.230347	0.240913	0.287405	0.253593	0.234573	0.240913	0.257819	0.312764	0.293745	0.308538	0.270499	0.300085	0.306424	0.297971	0.304311	0.325444	0.333897	0.316991	0.34235
	0.169062	0.196534	0.188081	0.160609	0.209214	0.188081	0.158495	0.162722	0.158495	0.154269	0.181741	0.183855	0.152156	0.12257	0.145816	0.160609	0.143702	0.169062	0.190194	0.173288	0.177515	0.21344	0.166948	0.179628	0.173288	0.202874	0.21978	0.152156	0.194421	0.183855	0.217667	0.217667	0.204987	0.194421	0.21978	0.245139	0.240913	0.230347	0.264159	0.230347	0.221893	0.293745	0.251479	0.281065	0.306424	0.272612	0.283178	0.331784	0.316991
	0.10989	0.162722	0.152156	0.141589	0.114117	0.137363	0.135249	0.131023	0.139476	0.143702	0.118343	0.133136	0.131023	0.12257	0.12891	0.133136	0.152156	0.133136	0.147929	0.145816	0.12257	0.131023	0.107777	0.147929	0.120456	0.131023	0.162722	0.107777	0.177515	0.160609	0.160609	0.145816	0.177515	0.158495	0.194421	0.177515	0.194421	0.179628	0.185968	0.207101	0.177515	0.236686	0.217667	0.211327	0.192308	0.209214	0.230347	0.217667	0.23246
	0.12891	0.107777	0.10355	0.105664	0.0972105	0.101437	0.10355	0.0866441	0.107777	0.10355	0.11623	0.10355	0.0929839	0.0718512	0.120456	0.0887574	0.078191	0.107777	0.0866441	0.114117	0.10989	0.0866441	0.107777	0.0887574	0.0929839	0.105664	0.0972105	0.0929839	0.135249	0.10355	0.120456	0.114117	0.162722	0.12257	0.131023	0.10355	0.160609	0.166948	0.12257	0.179628	0.202874	0.135249	0.179628	0.166948	0.160609	0.209214	0.166948	0.188081	0.190194
	0.0845309	0.078191	0.0866441	0.069738	0.0803043	0.0718512	0.11623	0.0760778	0.0612849	0.0718512	0.0824176	0.0803043	0.0655114	0.0718512	0.0718512	0.0570583	0.0570583	0.0549451	0.0760778	0.0866441	0.0739645	0.0739645	0.0908707	0.0993238	0.0803043	0.0739645	0.0803043	0.10355	0.114117	0.131023	0.101437	0.126796	0.118343	0.101437	0.105664	0.126796	0.131023	0.12257	0.147929	0.112003	0.12257	0.118343	0.12257	0.173288	0.147929	0.131023	0.183855	0.171175	0.135249
	0.0929839	0.069738	0.0655114	0.0591716	0.0443787	0.0507185	0.0401522	0.0655114	0.0612849	0.0676247	0.0591716	0.0570583	0.0486052	0.0443787	0.046492	0.0401522	0.0486052	0.0443787	0.0591716	0.0612849	0.0570583	0.0803043	0.0549451	0.0591716	0.0528318	0.0528318	0.0718512	0.0845309	0.0633981	0.078191	0.0676247	0.0760778	0.0803043	0.0845309	0.0887574	0.10355	0.0972105	0.0866441	0.0845309	0.124683	0.0972105	0.120456	0.10355	0.0993238	0.131023	0.126796	0.120456	0.126796	0.133136
	0.0528318	0.046492	0.0528318	0.046492	0.0295858	0.0359256	0.0338123	0.0443787	0.0443787	0.0380389	0.0380389	0.0316991	0.0295858	0.0295858	0.046492	0.0443787	0.0443787	0.0380389	0.0295858	0.0443787	0.0338123	0.046492	0.0295858	0.0486052	0.046492	0.0316991	0.046492	0.0422654	0.0549451	0.0760778	0.0760778	0.0655114	0.0591716	0.0760778	0.0718512	0.078191	0.0887574	0.0676247	0.0718512	0.0972105	0.0908707	0.0972105	0.0803043	0.0845309	0.10355	0.10355	0.118343	0.0950972	0.112003
	0.0338123	0.023246	0.0295858	0.0253593	0.0338123	0.0274725	0.0316991	0.0147929	0.0253593	0.0316991	0.0295858	0.0169062	0.0190194	0.0253593	0.0274725	0.0253593	0.0295858	0.023246	0.023246	0.0295858	0.0316991	0.0211327	0.0380389	0.0380389	0.0295858	0.0359256	0.0401522	0.0380389	0.0401522	0.0443787	0.0253593	0.0612849	0.046492	0.0338123	0.0507185	0.0443787	0.0803043	0.0486052	0.0359256	0.0803043	0.0718512	0.0528318	0.0929839	0.10355	0.0676247	0.0824176	0.0972105	0.0929839	0.0972105
	0.023246	0.0253593	0.023246	0.023246	0.0380389	0.0190194	0.0211327	0.0105664	0.0126796	0.0295858	0.0147929	0.0190194	0.0169062	0.0126796	0.023246	0.0105664	0.0211327	0.0105664	0.0211327	0.023246	0.00845309	0.0253593	0.023246	0.0316991	0.0338123	0.0338123	0.0486052	0.0316991	0.0211327	0.0401522	0.0486052	0.0401522	0.0401522	0.0316991	0.0274725	0.0507185	0.0676247	0.0507185	0.0718512	0.0401522	0.0803043	0.0570583	0.069738	0.0591716	0.069738	0.0803043	0.0803043	0.0718512	0.0929839
	0.0105664	0.0126796	0.0274725	0.00633981	0.00211327	0.00845309	0.0126796	0.0147929	0.0105664	0.0190194	0.00633981	0.00633981	0.0147929	0.0169062	0.0211327	0.0190194	0.0147929	0.0169062	0.0147929	0.0147929	0.0126796	0.0126796	0.0190194	0.0147929	0.0147929	0.00845309	0.00845309	0.023246	0.023246	0.0147929	0.0211327	0.0316991	0.0274725	0.0295858	0.0338123	0.0401522	0.0401522	0.0570583	0.0507185	0.0380389	0.0316991	0.0633981	0.046492	0.0612849	0.0887574	0.0845309	0.0633981	0.0655114	0.0803043
	0.00845309	0.0105664	0.0169062	0.00633981	0.00845309	0.00633981	0.00422654	0.0105664	0.00422654	0.00211327	0.0147929	0.00633981	0.00422654	0.00211327	0.0105664	0.0147929	0.0105664	0.0105664	0.0105664	0.00845309	0.0147929	0.00633981	0.00422654	0.0147929	0.0147929	0.0169062	0.0105664	0.00845309	0.00845309	0.0274725	0.0211327	0.023246	0.0253593	0.0274725	0.023246	0.0359256	0.0422654	0.0422654	0.0486052	0.0507185	0.0507185	0.0443787	0.046492	0.0422654	0.046492	0.0591716	0.0739645	0.0739645	0.0950972
	NaN	0.00845309	NaN	0.00422654	0.00422654	0.00422654	0.00211327	0.00422654	0.00633981	0.00633981	0.00211327	0.00633981	0.00211327	NaN	0.00633981	0.00422654	0.00845309	0.00422654	0.00422654	0.00845309	0.00633981	0.00211327	0.0105664	0.00845309	0.0105664	0.00633981	0.0147929	0.0126796	0.0147929	0.0147929	0.023246	0.0147929	0.0126796	0.0274725	0.0316991	0.0316991	0.0316991	0.046492	0.0359256	0.0359256	0.0359256	0.0507185	0.0295858	0.0591716	0.0507185	0.0591716	0.0633981	0.0803043	0.0591716
	0.00422654	0.00211327	0.00422654	0.00211327	0.00422654	NaN	NaN	0.00633981	NaN	0.00211327	NaN	NaN	0.00211327	0.00633981	0.00422654	0.00633981	0.00211327	NaN	0.00633981	NaN	0.00845309	0.00422654	0.00422654	0.00422654	0.00422654	0.0105664	0.0126796	0.0253593	0.0126796	0.0105664	0.0316991	0.0274725	0.0211327	0.0316991	0.0190194	0.0316991	0.0211327	0.0401522	0.0190194	0.0422654	0.0359256	0.0443787	0.0316991	0.0401522	0.0443787	0.0591716	0.0655114	0.0676247	0.046492
	0.00211327	0.00211327	NaN	0.00211327	NaN	0.00211327	0.00211327	NaN	NaN	0.00211327	0.00211327	NaN	NaN	0.00211327	0.00211327	0.00211327	0.00211327	0.00211327	NaN	NaN	0.00633981	NaN	0.00211327	0.00633981	0.00422654	0.00845309	0.00422654	0.00422654	0.0126796	0.0105664	0.00633981	0.00633981	0.00633981	0.0147929	0.0169062	0.0253593	0.0190194	0.0359256	0.0338123	0.0359256	0.0443787	0.0359256	0.0380389	0.0274725	0.0507185	0.0507185	0.0295858	0.0528318	0.0570583
	NaN	NaN	NaN	NaN	NaN	NaN	NaN	NaN	NaN	NaN	0.00422654	NaN	0.00211327	NaN	0.00211327	NaN	NaN	0.00422654	0.00211327	0.00422654	0.00422654	0.00422654	0.00422654	NaN	0.00422654	0.00845309	0.00633981	0.00845309	0.0147929	0.0105664	0.0126796	0.0105664	0.0105664	0.0169062	0.0169062	0.0147929	0.0211327	0.0211327	0.0274725	0.0401522	0.0253593	0.0295858	0.046492	0.0316991	0.0338123	0.0359256	0.0507185	0.0422654	0.0549451
	NaN	0.00211327	NaN	NaN	NaN	NaN	NaN	NaN	NaN	0.00211327	NaN	NaN	NaN	NaN	NaN	0.00633981	NaN	0.00211327	0.00211327	NaN	0.00211327	0.00211327	0.00211327	0.00422654	NaN	0.0105664	0.0105664	0.00422654	0.0105664	0.00422654	0.0126796	0.00845309	0.00211327	0.023246	0.0211327	0.023246	0.0338123	0.0147929	0.0401522	0.0401522	0.0422654	0.0295858	0.0422654	0.0253593	0.0422654	0.0295858	0.0486052	0.0380389	0.0507185
	NaN	NaN	NaN	NaN	NaN	NaN	NaN	NaN	NaN	0.00211327	NaN	NaN	NaN	0.00211327	NaN	NaN	NaN	NaN	NaN	NaN	NaN	0.00422654	0.00211327	NaN	0.00211327	0.00211327	0.00633981	0.00211327	0.0105664	0.00633981	0.00845309	0.0105664	0.0126796	0.0105664	0.00633981	0.0211327	0.0147929	0.0211327	0.0338123	0.0169062	0.023246	0.0380389	0.046492	0.0380389	0.0549451	0.046492	0.0422654	0.0486052	0.0591716
	NaN	NaN	NaN	NaN	NaN	0.00211327	0.00211327	NaN	NaN	NaN	NaN	NaN	NaN	NaN	NaN	NaN	NaN	0.00211327	NaN	NaN	NaN	NaN	0.00211327	0.00422654	0.00422654	0.00422654	0.00422654	0.00211327	0.00845309	0.0190194	0.0105664	0.00422654	0.00845309	0.0126796	0.0253593	0.00633981	0.0211327	0.023246	0.0211327	0.0147929	0.0190194	0.0147929	0.0274725	0.0253593	0.0338123	0.0422654	0.0401522	0.0486052	0.0316991
	NaN	NaN	NaN	NaN	NaN	NaN	NaN	NaN	NaN	NaN	NaN	NaN	NaN	NaN	NaN	NaN	NaN	NaN	NaN	0.00211327	NaN	0.00211327	0.00211327	NaN	NaN	NaN	0.00211327	NaN	0.00422654	0.00422654	0.00845309	0.00422654	0.0190194	0.0211327	0.023246	0.00422654	0.0211327	0.0253593	0.0105664	0.0295858	0.0169062	0.0338123	0.0359256	0.0338123	0.0211327	0.0380389	0.0316991	0.0507185	0.0380389
	NaN	NaN	NaN	NaN	NaN	NaN	NaN	NaN	NaN	NaN	NaN	NaN	NaN	NaN	NaN	NaN	NaN	NaN	0.00211327	NaN	NaN	0.00422654	NaN	NaN	0.00422654	0.00211327	0.00211327	NaN	0.00211327	0.00422654	0.0105664	0.0147929	0.00422654	0.00845309	0.0105664	0.00845309	0.0169062	0.0169062	0.0126796	0.00633981	0.0211327	0.0147929	0.0190194	0.0211327	0.0359256	0.0380389	0.0380389	0.023246	0.0380389
	NaN	NaN	NaN	NaN	NaN	NaN	NaN	NaN	NaN	NaN	NaN	NaN	NaN	NaN	NaN	NaN	NaN	NaN	NaN	NaN	NaN	0.00211327	0.00211327	NaN	0.00211327	NaN	0.00211327	0.00845309	0.00211327	0.00422654	0.00633981	0.00422654	0.0126796	0.00845309	0.0105664	0.0126796	0.00633981	0.0147929	0.0274725	0.0190194	0.023246	0.0253593	0.0274725	0.0359256	0.0295858	0.0295858	0.0253593	0.0338123	0.0591716
	NaN	NaN	NaN	NaN	NaN	NaN	NaN	NaN	NaN	NaN	NaN	NaN	NaN	NaN	NaN	NaN	NaN	NaN	NaN	0.00211327	0.00211327	NaN	NaN	NaN	NaN	0.00211327	0.00633981	0.00422654	0.00422654	0.00422654	0.0105664	0.00633981	0.00633981	0.00845309	0.0105664	0.0169062	0.00845309	0.0169062	0.0211327	0.0126796	0.0190194	0.0169062	0.0253593	0.0380389	0.0316991	0.0295858	0.0316991	0.0211327	0.0422654
	NaN	NaN	NaN	NaN	NaN	NaN	NaN	NaN	NaN	NaN	NaN	NaN	NaN	NaN	NaN	NaN	NaN	NaN	NaN	NaN	NaN	NaN	NaN	NaN	NaN	0.00211327	0.00211327	0.00211327	0.00422654	0.00633981	0.00211327	0.00211327	0.0105664	0.00633981	0.00633981	0.00845309	0.00633981	0.0126796	0.0169062	0.0190194	0.0105664	0.0211327	0.0147929	0.0295858	0.0401522	0.0422654	0.0380389	0.023246	0.0443787
	NaN	NaN	NaN	NaN	NaN	NaN	NaN	NaN	NaN	NaN	NaN	NaN	NaN	NaN	NaN	NaN	NaN	0.00211327	0.00211327	NaN	0.00211327	NaN	NaN	NaN	0.00211327	NaN	0.00211327	0.00633981	0.00633981	0.00422654	NaN	0.00211327	0.00633981	NaN	0.00633981	0.00845309	0.0105664	0.00422654	0.00845309	0.0105664	0.00845309	0.0147929	0.0274725	0.0380389	0.0211327	0.0295858	0.0401522	0.0486052	0.0295858
	NaN	NaN	NaN	NaN	NaN	NaN	NaN	NaN	NaN	NaN	NaN	NaN	NaN	NaN	NaN	NaN	NaN	NaN	NaN	NaN	NaN	NaN	NaN	0.00211327	NaN	NaN	0.00211327	NaN	0.00211327	0.00633981	0.00211327	NaN	0.00845309	0.0126796	0.00845309	0.0147929	0.00845309	0.0126796	0.00633981	0.0274725	0.0190194	0.0169062	0.00845309	0.0211327	0.0359256	0.0147929	0.0253593	0.0380389	0.0359256
	NaN	NaN	NaN	NaN	NaN	NaN	NaN	NaN	NaN	NaN	NaN	NaN	NaN	NaN	NaN	NaN	NaN	NaN	NaN	NaN	0.00211327	NaN	NaN	NaN	0.00211327	0.00211327	NaN	NaN	NaN	0.00211327	0.00211327	0.00422654	0.00422654	0.00422654	0.00845309	0.0105664	0.00845309	0.00211327	0.0105664	0.0211327	0.0190194	0.0147929	0.0147929	0.00845309	0.0274725	0.0295858	0.023246	0.0274725	0.0274725
	NaN	NaN	NaN	NaN	NaN	NaN	NaN	NaN	NaN	NaN	NaN	NaN	NaN	NaN	0.00211327	NaN	NaN	NaN	NaN	NaN	NaN	0.00422654	NaN	NaN	NaN	0.00422654	NaN	0.00211327	0.00211327	NaN	0.00211327	0.00633981	0.00211327	0.00422654	0.00845309	0.00211327	0.0147929	0.00422654	0.00422654	0.00845309	0.00845309	0.0169062	0.0169062	0.0105664	0.0169062	0.023246	0.0190194	0.0253593	0.0359256
	NaN	NaN	NaN	NaN	NaN	NaN	NaN	NaN	NaN	NaN	NaN	NaN	NaN	NaN	NaN	NaN	0.00422654	0.00211327	NaN	NaN	NaN	0.00211327	NaN	NaN	0.00211327	NaN	0.00211327	NaN	NaN	NaN	0.00211327	NaN	0.00211327	0.00422654	0.00633981	0.00633981	NaN	0.00633981	0.00422654	0.00845309	0.0126796	0.0126796	0.0147929	0.00845309	0.0253593	0.0147929	0.0338123	0.0295858	0.0190194
	NaN	NaN	NaN	NaN	NaN	NaN	NaN	NaN	NaN	NaN	NaN	NaN	NaN	NaN	NaN	NaN	NaN	NaN	NaN	0.00211327	NaN	NaN	NaN	NaN	NaN	NaN	NaN	NaN	NaN	NaN	NaN	0.00633981	0.00422654	0.00211327	0.00845309	0.00211327	0.00211327	0.00633981	0.00211327	0.00422654	0.00845309	0.0147929	0.0126796	0.0147929	0.0190194	0.0253593	0.0316991	0.0253593	0.0211327
	NaN	NaN	NaN	NaN	NaN	NaN	NaN	NaN	NaN	NaN	NaN	NaN	NaN	NaN	NaN	NaN	0.00211327	NaN	NaN	NaN	NaN	NaN	NaN	0.00211327	NaN	NaN	NaN	NaN	0.00211327	0.00422654	NaN	0.00422654	NaN	0.00422654	NaN	0.00211327	0.00422654	0.00845309	0.0105664	0.00633981	0.00211327	0.0190194	0.00422654	0.0147929	0.0105664	0.0190194	0.023246	0.0253593	0.0253593
	NaN	NaN	NaN	NaN	NaN	NaN	NaN	NaN	NaN	NaN	NaN	NaN	NaN	NaN	NaN	NaN	NaN	NaN	NaN	NaN	NaN	NaN	NaN	NaN	NaN	NaN	NaN	NaN	NaN	NaN	NaN	NaN	0.00633981	NaN	0.00422654	0.00211327	NaN	0.00211327	0.00633981	0.00633981	0.00633981	0.0147929	0.0105664	0.0253593	0.0147929	0.0105664	0.0169062	0.0401522	0.0169062
	NaN	NaN	NaN	NaN	NaN	NaN	NaN	NaN	NaN	NaN	NaN	NaN	NaN	NaN	NaN	NaN	0.00211327	NaN	NaN	NaN	0.00211327	NaN	NaN	NaN	NaN	NaN	NaN	NaN	NaN	NaN	0.00211327	0.00211327	NaN	0.00422654	0.00422654	0.00422654	0.00422654	0.00633981	0.00845309	0.00633981	0.00633981	0.0126796	0.00845309	0.00845309	0.0126796	0.0126796	0.023246	0.0316991	0.0295858
	NaN	NaN	NaN	NaN	NaN	NaN	NaN	NaN	NaN	NaN	NaN	NaN	NaN	NaN	NaN	NaN	NaN	0.00211327	NaN	NaN	NaN	NaN	NaN	NaN	NaN	NaN	NaN	NaN	0.00211327	NaN	NaN	NaN	NaN	0.00211327	0.00422654	NaN	0.00211327	0.0105664	0.00422654	0.00633981	0.0105664	0.0147929	0.0190194	0.023246	0.0147929	0.0126796	0.0169062	0.0147929	0.0190194
	NaN	NaN	NaN	NaN	NaN	NaN	NaN	NaN	NaN	NaN	NaN	NaN	NaN	NaN	NaN	NaN	NaN	NaN	NaN	NaN	NaN	NaN	NaN	NaN	0.00211327	NaN	NaN	0.00211327	0.00211327	0.00211327	NaN	NaN	0.00211327	0.00211327	NaN	NaN	NaN	0.00845309	0.00633981	0.00422654	0.00633981	0.00422654	0.00845309	0.0126796	0.0105664	0.0147929	0.0126796	0.00845309	0.0190194
	NaN	NaN	NaN	NaN	NaN	NaN	NaN	NaN	NaN	NaN	NaN	NaN	NaN	NaN	NaN	NaN	NaN	0.00211327	NaN	NaN	NaN	NaN	0.00211327	NaN	NaN	NaN	NaN	NaN	NaN	NaN	0.00211327	NaN	NaN	NaN	0.00211327	0.00211327	NaN	0.00211327	0.00422654	0.00633981	0.0105664	0.00633981	0.0105664	0.00845309	0.00422654	0.0147929	0.0169062	0.00845309	0.0126796
	NaN	NaN	NaN	NaN	NaN	NaN	NaN	NaN	NaN	NaN	NaN	NaN	NaN	NaN	NaN	NaN	NaN	NaN	NaN	NaN	NaN	NaN	NaN	NaN	NaN	NaN	NaN	NaN	NaN	NaN	NaN	NaN	NaN	NaN	NaN	NaN	0.00422654	0.00422654	NaN	0.00633981	0.00422654	0.00211327	0.00845309	0.0105664	0.0169062	0.00845309	0.0169062	0.0105664	0.0190194
	NaN	NaN	NaN	NaN	NaN	NaN	NaN	NaN	NaN	NaN	NaN	NaN	NaN	NaN	NaN	NaN	NaN	NaN	NaN	NaN	NaN	NaN	NaN	NaN	NaN	NaN	0.00422654	NaN	NaN	NaN	NaN	0.00422654	NaN	NaN	NaN	NaN	0.00211327	0.00211327	0.00422654	0.00633981	0.00211327	0.00633981	0.0105664	0.00633981	0.00845309	0.0147929	0.0105664	0.0190194	0.00633981
	NaN	NaN	NaN	NaN	NaN	NaN	NaN	NaN	NaN	NaN	NaN	NaN	NaN	NaN	NaN	NaN	NaN	NaN	NaN	NaN	NaN	NaN	NaN	NaN	NaN	NaN	NaN	NaN	NaN	0.00211327	NaN	0.00422654	0.00211327	0.00211327	0.00422654	NaN	0.00211327	0.0105664	NaN	0.00211327	NaN	NaN	0.0147929	0.00422654	0.0105664	0.00845309	0.0126796	0.0147929	0.0105664
	NaN	NaN	NaN	NaN	NaN	NaN	NaN	NaN	NaN	NaN	NaN	NaN	NaN	NaN	NaN	NaN	NaN	NaN	NaN	NaN	NaN	NaN	NaN	NaN	NaN	0.00211327	NaN	NaN	0.00211327	NaN	NaN	NaN	NaN	0.00211327	0.00211327	0.00211327	NaN	0.00211327	0.00422654	0.00211327	0.00422654	0.0105664	NaN	0.00633981	NaN	0.0105664	0.00845309	0.00845309	0.00845309
	NaN	NaN	NaN	NaN	NaN	NaN	NaN	NaN	NaN	NaN	NaN	NaN	NaN	NaN	NaN	NaN	NaN	NaN	NaN	NaN	NaN	NaN	NaN	NaN	NaN	NaN	NaN	NaN	NaN	NaN	0.00211327	NaN	NaN	NaN	0.00211327	0.00211327	0.00422654	0.00633981	0.00211327	NaN	0.00211327	NaN	0.00211327	0.00211327	0.00422654	0.00211327	0.00845309	0.0105664	0.00633981
	NaN	NaN	NaN	NaN	NaN	NaN	NaN	NaN	NaN	NaN	NaN	NaN	NaN	NaN	NaN	NaN	NaN	NaN	NaN	NaN	NaN	NaN	NaN	NaN	NaN	NaN	NaN	NaN	NaN	NaN	NaN	NaN	NaN	NaN	NaN	0.00422654	NaN	NaN	0.00211327	0.00211327	NaN	0.00845309	0.0105664	0.00422654	0.00422654	0.00422654	0.00211327	0.0126796	0.0147929
	NaN	NaN	NaN	NaN	NaN	NaN	NaN	NaN	NaN	NaN	NaN	NaN	NaN	NaN	NaN	NaN	NaN	NaN	NaN	NaN	NaN	NaN	NaN	NaN	NaN	NaN	NaN	0.00211327	NaN	NaN	NaN	NaN	NaN	0.00211327	NaN	NaN	0.00211327	NaN	0.00211327	NaN	0.00422654	0.00211327	NaN	0.00211327	0.00422654	0.0169062	0.0105664	0.0105664	0.00633981
	NaN	NaN	NaN	NaN	NaN	NaN	NaN	NaN	NaN	NaN	NaN	NaN	NaN	NaN	NaN	NaN	NaN	NaN	NaN	NaN	NaN	NaN	NaN	NaN	NaN	NaN	NaN	0.00211327	NaN	NaN	NaN	NaN	NaN	NaN	NaN	0.00211327	NaN	NaN	0.00422654	0.00211327	0.00211327	0.00422654	0.00211327	0.00845309	0.00845309	0.00845309	0.0169062	0.0105664	0.00633981
	NaN	NaN	NaN	NaN	NaN	NaN	NaN	NaN	NaN	NaN	NaN	NaN	NaN	NaN	NaN	NaN	NaN	NaN	NaN	NaN	NaN	NaN	NaN	NaN	NaN	NaN	NaN	NaN	NaN	NaN	NaN	NaN	0.00211327	NaN	NaN	NaN	0.00211327	0.00211327	NaN	NaN	NaN	0.00211327	0.00211327	NaN	0.00633981	0.00211327	0.00211327	0.00633981	0.0105664
	NaN	NaN	NaN	NaN	NaN	NaN	NaN	NaN	NaN	NaN	NaN	NaN	NaN	NaN	NaN	NaN	NaN	NaN	NaN	NaN	NaN	NaN	NaN	NaN	NaN	NaN	NaN	NaN	NaN	NaN	NaN	NaN	NaN	NaN	NaN	NaN	NaN	NaN	0.00422654	0.00211327	NaN	0.00211327	0.00211327	0.00211327	0.00422654	0.00422654	0.00845309	0.00422654	NaN
	NaN	NaN	NaN	NaN	NaN	NaN	NaN	NaN	NaN	NaN	NaN	NaN	NaN	NaN	NaN	NaN	NaN	NaN	NaN	NaN	NaN	NaN	NaN	NaN	NaN	0.00211327	NaN	NaN	NaN	NaN	NaN	NaN	NaN	NaN	NaN	NaN	0.00211327	NaN	NaN	NaN	0.00211327	NaN	0.00422654	0.0105664	NaN	0.00211327	0.00422654	0.00422654	0.00633981
	NaN	NaN	NaN	NaN	NaN	NaN	NaN	NaN	NaN	NaN	NaN	NaN	NaN	NaN	NaN	NaN	NaN	NaN	NaN	NaN	NaN	NaN	NaN	NaN	NaN	NaN	NaN	0.00211327	NaN	NaN	NaN	NaN	NaN	NaN	NaN	NaN	NaN	NaN	NaN	NaN	0.00422654	NaN	0.00845309	0.00422654	0.00211327	0.00211327	NaN	0.00211327	0.00633981
	NaN	NaN	NaN	NaN	NaN	NaN	NaN	NaN	NaN	NaN	NaN	NaN	NaN	NaN	NaN	NaN	NaN	NaN	NaN	NaN	NaN	NaN	NaN	NaN	NaN	NaN	NaN	NaN	NaN	NaN	NaN	NaN	NaN	NaN	NaN	NaN	NaN	0.00211327	NaN	NaN	0.00422654	NaN	0.00422654	0.00422654	0.00211327	0.00845309	NaN	0.00211327	0.00633981
	NaN	NaN	NaN	NaN	NaN	NaN	NaN	NaN	NaN	NaN	NaN	NaN	NaN	NaN	NaN	NaN	NaN	NaN	NaN	NaN	NaN	NaN	NaN	NaN	NaN	NaN	NaN	NaN	NaN	NaN	NaN	NaN	NaN	NaN	NaN	0.00211327	0.00211327	NaN	NaN	NaN	0.00211327	0.00211327	0.00211327	NaN	0.00422654	0.00845309	NaN	0.00633981	0.00633981
	NaN	NaN	NaN	NaN	NaN	NaN	NaN	NaN	NaN	NaN	NaN	NaN	NaN	NaN	NaN	NaN	NaN	NaN	NaN	NaN	NaN	NaN	NaN	NaN	NaN	NaN	NaN	NaN	NaN	NaN	NaN	NaN	NaN	NaN	NaN	NaN	0.00211327	NaN	NaN	0.00211327	NaN	NaN	0.00422654	NaN	0.00211327	NaN	0.00422654	0.00422654	0.00422654
	NaN	NaN	NaN	NaN	NaN	NaN	NaN	NaN	NaN	NaN	NaN	NaN	NaN	NaN	NaN	NaN	NaN	NaN	NaN	NaN	NaN	NaN	NaN	NaN	NaN	NaN	NaN	NaN	NaN	NaN	NaN	NaN	NaN	NaN	NaN	NaN	NaN	NaN	NaN	0.00211327	0.00211327	NaN	0.00211327	NaN	0.00422654	NaN	NaN	NaN	0.00422654
	NaN	NaN	NaN	NaN	NaN	NaN	NaN	NaN	NaN	NaN	NaN	NaN	NaN	NaN	NaN	NaN	NaN	NaN	NaN	NaN	NaN	NaN	NaN	NaN	NaN	NaN	NaN	NaN	NaN	NaN	NaN	NaN	NaN	NaN	NaN	NaN	NaN	NaN	NaN	NaN	NaN	0.00422654	NaN	NaN	0.00211327	0.00211327	0.00211327	0.00211327	NaN
	NaN	NaN	NaN	NaN	NaN	NaN	NaN	NaN	NaN	NaN	NaN	NaN	NaN	NaN	NaN	NaN	NaN	NaN	NaN	NaN	NaN	NaN	NaN	NaN	NaN	NaN	NaN	NaN	NaN	NaN	NaN	NaN	NaN	NaN	NaN	NaN	NaN	NaN	NaN	0.00211327	NaN	NaN	0.00211327	0.00211327	0.00211327	NaN	NaN	0.00422654	NaN
	NaN	NaN	NaN	NaN	NaN	NaN	NaN	NaN	NaN	NaN	NaN	NaN	NaN	NaN	NaN	NaN	NaN	NaN	NaN	NaN	NaN	NaN	NaN	NaN	NaN	NaN	NaN	NaN	NaN	NaN	NaN	NaN	NaN	NaN	NaN	NaN	NaN	NaN	NaN	NaN	0.00211327	NaN	NaN	NaN	0.00633981	NaN	0.00211327	0.00211327	0.00211327
	NaN	NaN	NaN	NaN	NaN	NaN	NaN	NaN	NaN	NaN	NaN	NaN	NaN	NaN	NaN	NaN	NaN	NaN	NaN	NaN	NaN	NaN	NaN	NaN	NaN	NaN	NaN	NaN	NaN	NaN	NaN	NaN	NaN	NaN	NaN	NaN	NaN	NaN	NaN	NaN	NaN	NaN	0.00422654	NaN	NaN	NaN	0.00211327	0.00211327	NaN
	NaN	NaN	NaN	NaN	NaN	NaN	NaN	NaN	NaN	NaN	NaN	NaN	NaN	NaN	NaN	NaN	NaN	NaN	NaN	NaN	NaN	NaN	NaN	NaN	NaN	NaN	NaN	NaN	NaN	NaN	NaN	NaN	NaN	NaN	NaN	NaN	NaN	NaN	NaN	NaN	NaN	NaN	NaN	NaN	NaN	NaN	NaN	NaN	0.00211327
	NaN	NaN	NaN	NaN	NaN	NaN	NaN	NaN	NaN	NaN	NaN	NaN	NaN	NaN	NaN	NaN	NaN	NaN	NaN	NaN	NaN	NaN	NaN	NaN	NaN	NaN	NaN	NaN	NaN	NaN	NaN	NaN	NaN	NaN	NaN	NaN	NaN	NaN	NaN	NaN	NaN	NaN	NaN	NaN	NaN	NaN	NaN	NaN	0.00211327
	NaN	NaN	NaN	NaN	NaN	NaN	NaN	NaN	NaN	NaN	NaN	NaN	NaN	NaN	NaN	NaN	NaN	NaN	NaN	NaN	NaN	NaN	NaN	NaN	NaN	NaN	NaN	NaN	NaN	NaN	NaN	NaN	NaN	NaN	NaN	NaN	NaN	NaN	NaN	NaN	0.00211327	0.00211327	0.00211327	NaN	NaN	NaN	NaN	NaN	NaN
	NaN	NaN	NaN	NaN	NaN	NaN	NaN	NaN	NaN	NaN	NaN	NaN	NaN	NaN	NaN	NaN	NaN	NaN	NaN	NaN	NaN	NaN	NaN	NaN	NaN	NaN	NaN	NaN	NaN	NaN	NaN	NaN	NaN	NaN	NaN	NaN	NaN	NaN	NaN	NaN	0.00422654	NaN	NaN	NaN	NaN	NaN	NaN	NaN	NaN
	NaN	NaN	NaN	NaN	NaN	NaN	NaN	NaN	NaN	NaN	NaN	NaN	NaN	NaN	NaN	NaN	NaN	NaN	NaN	NaN	NaN	NaN	NaN	NaN	NaN	NaN	NaN	NaN	NaN	NaN	NaN	NaN	NaN	NaN	NaN	NaN	NaN	NaN	NaN	NaN	NaN	NaN	0.00211327	NaN	NaN	NaN	NaN	NaN	NaN
	NaN	NaN	NaN	NaN	NaN	NaN	NaN	NaN	NaN	NaN	NaN	NaN	NaN	NaN	NaN	NaN	NaN	NaN	NaN	NaN	NaN	NaN	NaN	NaN	NaN	NaN	NaN	NaN	NaN	NaN	NaN	NaN	NaN	NaN	NaN	NaN	NaN	NaN	NaN	NaN	NaN	NaN	NaN	NaN	NaN	NaN	NaN	NaN	NaN
	NaN	NaN	NaN	NaN	NaN	NaN	NaN	NaN	NaN	NaN	NaN	NaN	NaN	NaN	NaN	NaN	NaN	NaN	NaN	NaN	NaN	NaN	NaN	NaN	NaN	NaN	NaN	NaN	NaN	NaN	NaN	NaN	NaN	NaN	NaN	NaN	NaN	NaN	0.00211327	NaN	NaN	NaN	NaN	NaN	0.00211327	NaN	NaN	NaN	NaN
	NaN	NaN	NaN	NaN	NaN	NaN	NaN	NaN	NaN	NaN	NaN	NaN	NaN	NaN	NaN	NaN	NaN	NaN	NaN	NaN	NaN	NaN	NaN	NaN	NaN	NaN	NaN	NaN	NaN	NaN	NaN	NaN	NaN	NaN	NaN	NaN	NaN	NaN	NaN	NaN	NaN	NaN	NaN	NaN	NaN	NaN	NaN	NaN	NaN
	NaN	NaN	NaN	NaN	NaN	NaN	NaN	NaN	NaN	NaN	NaN	NaN	NaN	NaN	NaN	NaN	NaN	NaN	NaN	NaN	NaN	NaN	NaN	NaN	NaN	NaN	NaN	NaN	NaN	NaN	NaN	NaN	NaN	NaN	NaN	NaN	NaN	NaN	NaN	NaN	NaN	NaN	NaN	NaN	NaN	NaN	NaN	NaN	NaN
	NaN	NaN	NaN	NaN	NaN	NaN	NaN	NaN	NaN	NaN	NaN	NaN	NaN	NaN	NaN	NaN	NaN	NaN	NaN	NaN	NaN	NaN	NaN	NaN	NaN	NaN	NaN	NaN	NaN	NaN	NaN	NaN	NaN	NaN	NaN	NaN	NaN	NaN	NaN	NaN	NaN	NaN	NaN	NaN	NaN	NaN	NaN	NaN	NaN
	NaN	NaN	NaN	NaN	NaN	NaN	NaN	NaN	NaN	NaN	NaN	NaN	NaN	NaN	NaN	NaN	NaN	NaN	NaN	NaN	NaN	NaN	NaN	NaN	NaN	NaN	NaN	NaN	NaN	NaN	NaN	NaN	NaN	NaN	NaN	NaN	NaN	NaN	NaN	NaN	NaN	NaN	NaN	NaN	NaN	NaN	NaN	NaN	NaN
	NaN	NaN	NaN	NaN	NaN	NaN	NaN	NaN	NaN	NaN	NaN	NaN	NaN	NaN	NaN	NaN	NaN	NaN	NaN	NaN	NaN	NaN	NaN	NaN	NaN	NaN	NaN	NaN	NaN	NaN	NaN	NaN	NaN	NaN	NaN	NaN	NaN	NaN	NaN	NaN	NaN	NaN	NaN	NaN	NaN	NaN	NaN	0.00211327	NaN
	NaN	NaN	NaN	NaN	NaN	NaN	NaN	NaN	NaN	NaN	NaN	NaN	NaN	NaN	NaN	NaN	NaN	NaN	NaN	NaN	NaN	NaN	NaN	NaN	NaN	NaN	NaN	NaN	NaN	NaN	NaN	NaN	NaN	NaN	NaN	NaN	NaN	NaN	NaN	NaN	NaN	NaN	NaN	NaN	NaN	NaN	0.00211327	NaN	NaN
	NaN	NaN	NaN	NaN	NaN	NaN	NaN	NaN	NaN	NaN	NaN	NaN	NaN	NaN	NaN	NaN	NaN	NaN	NaN	NaN	NaN	NaN	NaN	NaN	NaN	NaN	NaN	NaN	NaN	NaN	NaN	NaN	NaN	NaN	NaN	NaN	NaN	NaN	NaN	NaN	NaN	NaN	NaN	NaN	NaN	NaN	0.00211327	NaN	NaN
	NaN	NaN	NaN	NaN	NaN	NaN	NaN	NaN	NaN	NaN	NaN	NaN	NaN	NaN	NaN	NaN	NaN	NaN	NaN	NaN	NaN	NaN	NaN	NaN	NaN	NaN	NaN	NaN	NaN	NaN	NaN	NaN	NaN	NaN	NaN	NaN	NaN	NaN	NaN	NaN	NaN	NaN	NaN	NaN	NaN	NaN	NaN	NaN	NaN
	NaN	NaN	NaN	NaN	NaN	NaN	NaN	NaN	NaN	NaN	NaN	NaN	NaN	NaN	NaN	NaN	NaN	NaN	NaN	NaN	NaN	NaN	NaN	NaN	NaN	NaN	NaN	NaN	NaN	NaN	NaN	NaN	NaN	NaN	NaN	NaN	NaN	NaN	NaN	NaN	NaN	NaN	NaN	NaN	NaN	NaN	NaN	NaN	0.00211327
	NaN	NaN	NaN	NaN	NaN	NaN	NaN	NaN	NaN	NaN	NaN	NaN	NaN	NaN	NaN	NaN	NaN	NaN	NaN	NaN	NaN	NaN	NaN	NaN	NaN	NaN	NaN	NaN	NaN	NaN	NaN	NaN	NaN	NaN	NaN	NaN	NaN	NaN	NaN	NaN	NaN	NaN	NaN	NaN	NaN	NaN	NaN	0.00211327	NaN
	NaN	NaN	NaN	NaN	NaN	NaN	NaN	NaN	NaN	NaN	NaN	NaN	NaN	NaN	NaN	NaN	NaN	NaN	NaN	NaN	NaN	NaN	NaN	NaN	NaN	NaN	NaN	NaN	NaN	NaN	NaN	NaN	NaN	NaN	NaN	NaN	NaN	NaN	NaN	NaN	NaN	NaN	NaN	NaN	NaN	NaN	NaN	0.00211327	NaN
	NaN	NaN	NaN	NaN	NaN	NaN	NaN	NaN	NaN	NaN	NaN	NaN	NaN	NaN	NaN	NaN	NaN	NaN	NaN	NaN	NaN	NaN	NaN	NaN	NaN	NaN	NaN	NaN	NaN	NaN	NaN	NaN	NaN	NaN	NaN	NaN	NaN	NaN	NaN	NaN	NaN	NaN	NaN	NaN	NaN	NaN	NaN	NaN	NaN
	NaN	NaN	NaN	NaN	NaN	NaN	NaN	NaN	NaN	NaN	NaN	NaN	NaN	NaN	NaN	NaN	NaN	NaN	NaN	NaN	NaN	NaN	NaN	NaN	NaN	NaN	NaN	NaN	NaN	NaN	NaN	NaN	NaN	NaN	NaN	NaN	NaN	NaN	NaN	NaN	NaN	NaN	NaN	NaN	NaN	NaN	NaN	NaN	NaN
	NaN	NaN	NaN	NaN	NaN	NaN	NaN	NaN	NaN	NaN	NaN	NaN	NaN	NaN	NaN	NaN	NaN	NaN	NaN	NaN	NaN	NaN	NaN	NaN	NaN	NaN	NaN	NaN	NaN	NaN	NaN	NaN	NaN	NaN	NaN	NaN	NaN	NaN	NaN	NaN	NaN	NaN	NaN	NaN	NaN	NaN	NaN	NaN	NaN
	NaN	NaN	NaN	NaN	NaN	NaN	NaN	NaN	NaN	NaN	NaN	NaN	NaN	NaN	NaN	NaN	NaN	NaN	NaN	NaN	NaN	NaN	NaN	NaN	NaN	NaN	NaN	NaN	NaN	NaN	NaN	NaN	NaN	NaN	NaN	NaN	NaN	NaN	NaN	NaN	NaN	NaN	NaN	NaN	NaN	NaN	NaN	NaN	NaN
	NaN	NaN	NaN	NaN	NaN	NaN	NaN	NaN	NaN	NaN	NaN	NaN	NaN	NaN	NaN	NaN	NaN	NaN	NaN	NaN	NaN	NaN	NaN	NaN	NaN	NaN	NaN	NaN	NaN	NaN	NaN	NaN	NaN	NaN	NaN	NaN	NaN	NaN	NaN	NaN	NaN	NaN	NaN	NaN	NaN	NaN	NaN	NaN	NaN
	NaN	NaN	NaN	NaN	NaN	NaN	NaN	NaN	NaN	NaN	NaN	NaN	NaN	NaN	NaN	NaN	NaN	NaN	NaN	NaN	NaN	NaN	NaN	NaN	NaN	NaN	NaN	NaN	NaN	NaN	NaN	NaN	NaN	NaN	NaN	NaN	NaN	NaN	NaN	NaN	NaN	NaN	NaN	NaN	NaN	NaN	NaN	NaN	NaN
	NaN	NaN	NaN	NaN	NaN	NaN	NaN	NaN	NaN	NaN	NaN	NaN	NaN	NaN	NaN	NaN	NaN	NaN	NaN	NaN	NaN	NaN	NaN	NaN	NaN	NaN	NaN	NaN	NaN	NaN	NaN	NaN	NaN	NaN	NaN	NaN	NaN	NaN	NaN	NaN	NaN	NaN	NaN	NaN	NaN	NaN	NaN	NaN	NaN
	NaN	NaN	NaN	NaN	NaN	NaN	NaN	NaN	NaN	NaN	NaN	NaN	NaN	NaN	NaN	NaN	NaN	NaN	NaN	NaN	NaN	NaN	NaN	NaN	NaN	NaN	NaN	NaN	NaN	NaN	NaN	NaN	NaN	NaN	NaN	NaN	NaN	NaN	NaN	NaN	NaN	NaN	NaN	NaN	NaN	NaN	NaN	NaN	NaN
	NaN	NaN	NaN	NaN	NaN	NaN	NaN	NaN	NaN	NaN	NaN	NaN	NaN	NaN	NaN	NaN	NaN	NaN	NaN	NaN	NaN	NaN	NaN	NaN	NaN	NaN	NaN	NaN	NaN	NaN	NaN	NaN	NaN	NaN	NaN	NaN	NaN	NaN	NaN	NaN	NaN	NaN	NaN	NaN	NaN	NaN	NaN	NaN	NaN
	NaN	NaN	NaN	NaN	NaN	NaN	NaN	NaN	NaN	NaN	NaN	NaN	NaN	NaN	NaN	NaN	NaN	NaN	NaN	NaN	NaN	NaN	NaN	NaN	NaN	NaN	NaN	NaN	NaN	NaN	NaN	NaN	NaN	NaN	NaN	NaN	NaN	NaN	NaN	NaN	NaN	NaN	NaN	NaN	NaN	NaN	NaN	NaN	NaN
	NaN	NaN	NaN	NaN	NaN	NaN	NaN	NaN	NaN	NaN	NaN	NaN	NaN	NaN	NaN	NaN	NaN	NaN	NaN	NaN	NaN	NaN	NaN	NaN	NaN	NaN	NaN	NaN	NaN	NaN	NaN	NaN	NaN	NaN	NaN	NaN	NaN	NaN	NaN	NaN	NaN	NaN	NaN	NaN	NaN	NaN	NaN	NaN	NaN
	NaN	NaN	NaN	NaN	NaN	NaN	NaN	NaN	NaN	NaN	NaN	NaN	NaN	NaN	NaN	NaN	NaN	NaN	NaN	NaN	NaN	NaN	NaN	NaN	NaN	NaN	NaN	NaN	NaN	NaN	NaN	NaN	NaN	NaN	NaN	NaN	NaN	NaN	NaN	NaN	NaN	NaN	NaN	NaN	NaN	NaN	NaN	NaN	NaN
	NaN	NaN	NaN	NaN	NaN	NaN	NaN	NaN	NaN	NaN	NaN	NaN	NaN	NaN	NaN	NaN	NaN	NaN	NaN	NaN	NaN	NaN	NaN	NaN	NaN	NaN	NaN	NaN	NaN	NaN	NaN	NaN	NaN	NaN	NaN	NaN	NaN	NaN	NaN	NaN	NaN	NaN	NaN	NaN	NaN	NaN	NaN	NaN	NaN
	NaN	NaN	NaN	NaN	NaN	NaN	NaN	NaN	NaN	NaN	NaN	NaN	NaN	NaN	NaN	NaN	NaN	NaN	NaN	NaN	NaN	NaN	NaN	NaN	NaN	NaN	NaN	NaN	NaN	NaN	NaN	NaN	NaN	NaN	NaN	NaN	NaN	NaN	NaN	NaN	NaN	NaN	NaN	NaN	NaN	NaN	NaN	NaN	NaN
	NaN	NaN	NaN	NaN	NaN	NaN	NaN	NaN	NaN	NaN	NaN	NaN	NaN	NaN	NaN	NaN	NaN	NaN	NaN	NaN	NaN	NaN	NaN	NaN	NaN	NaN	NaN	NaN	NaN	NaN	NaN	NaN	NaN	NaN	NaN	NaN	NaN	NaN	NaN	NaN	NaN	NaN	NaN	NaN	NaN	NaN	NaN	NaN	NaN
	NaN	NaN	NaN	NaN	NaN	NaN	NaN	NaN	NaN	NaN	NaN	NaN	NaN	NaN	NaN	NaN	NaN	NaN	NaN	NaN	NaN	NaN	NaN	NaN	NaN	NaN	NaN	NaN	NaN	NaN	NaN	NaN	NaN	NaN	NaN	NaN	NaN	NaN	NaN	NaN	NaN	NaN	NaN	NaN	NaN	NaN	NaN	NaN	NaN
	NaN	NaN	NaN	NaN	NaN	NaN	NaN	NaN	NaN	NaN	NaN	NaN	NaN	NaN	NaN	NaN	NaN	NaN	NaN	NaN	NaN	NaN	NaN	NaN	NaN	NaN	NaN	NaN	NaN	NaN	NaN	NaN	NaN	NaN	NaN	NaN	NaN	NaN	NaN	NaN	NaN	NaN	NaN	NaN	NaN	NaN	NaN	NaN	NaN
	NaN	NaN	NaN	NaN	NaN	NaN	NaN	NaN	NaN	NaN	NaN	NaN	NaN	NaN	NaN	NaN	NaN	NaN	NaN	NaN	NaN	NaN	NaN	NaN	NaN	NaN	NaN	NaN	NaN	NaN	NaN	NaN	NaN	NaN	NaN	NaN	NaN	NaN	NaN	NaN	NaN	NaN	NaN	NaN	NaN	NaN	NaN	NaN	NaN
	NaN	NaN	NaN	NaN	NaN	NaN	NaN	NaN	NaN	NaN	NaN	NaN	NaN	NaN	NaN	NaN	NaN	NaN	NaN	NaN	NaN	NaN	NaN	NaN	NaN	NaN	NaN	NaN	NaN	NaN	NaN	NaN	NaN	NaN	NaN	NaN	NaN	NaN	NaN	NaN	NaN	NaN	NaN	NaN	NaN	NaN	NaN	NaN	NaN
	NaN	NaN	NaN	NaN	NaN	NaN	NaN	NaN	NaN	NaN	NaN	NaN	NaN	NaN	NaN	NaN	NaN	NaN	NaN	NaN	NaN	NaN	NaN	NaN	NaN	NaN	NaN	NaN	NaN	NaN	NaN	NaN	NaN	NaN	NaN	NaN	NaN	NaN	NaN	NaN	NaN	NaN	NaN	NaN	NaN	NaN	NaN	NaN	NaN
	NaN	NaN	NaN	NaN	NaN	NaN	NaN	NaN	NaN	NaN	NaN	NaN	NaN	NaN	NaN	NaN	NaN	NaN	NaN	NaN	NaN	NaN	NaN	NaN	NaN	NaN	NaN	NaN	NaN	NaN	NaN	NaN	NaN	NaN	NaN	NaN	NaN	NaN	NaN	NaN	NaN	NaN	NaN	NaN	NaN	NaN	NaN	NaN	NaN
	NaN	NaN	NaN	NaN	NaN	NaN	NaN	NaN	NaN	NaN	NaN	NaN	NaN	NaN	NaN	NaN	NaN	NaN	NaN	NaN	NaN	NaN	NaN	NaN	NaN	NaN	NaN	NaN	NaN	NaN	NaN	NaN	NaN	NaN	NaN	NaN	NaN	NaN	NaN	NaN	NaN	NaN	NaN	NaN	NaN	NaN	NaN	NaN	NaN
	NaN	NaN	NaN	NaN	NaN	NaN	NaN	NaN	NaN	NaN	NaN	NaN	NaN	NaN	NaN	NaN	NaN	NaN	NaN	NaN	NaN	NaN	NaN	NaN	NaN	NaN	NaN	NaN	NaN	NaN	NaN	NaN	NaN	NaN	NaN	NaN	NaN	NaN	NaN	NaN	NaN	NaN	NaN	NaN	NaN	NaN	NaN	NaN	NaN
	NaN	NaN	NaN	NaN	NaN	NaN	NaN	NaN	NaN	NaN	NaN	NaN	NaN	NaN	NaN	NaN	NaN	NaN	NaN	NaN	NaN	NaN	NaN	NaN	NaN	NaN	NaN	NaN	NaN	NaN	NaN	NaN	NaN	NaN	NaN	NaN	NaN	NaN	NaN	NaN	NaN	NaN	NaN	NaN	NaN	NaN	NaN	NaN	NaN
	NaN	NaN	NaN	NaN	NaN	NaN	NaN	NaN	NaN	NaN	NaN	NaN	NaN	NaN	NaN	NaN	NaN	NaN	NaN	NaN	NaN	NaN	NaN	NaN	NaN	NaN	NaN	NaN	NaN	NaN	NaN	NaN	NaN	NaN	NaN	NaN	NaN	NaN	NaN	NaN	NaN	NaN	NaN	NaN	NaN	NaN	NaN	NaN	NaN
	NaN	NaN	NaN	NaN	NaN	NaN	NaN	NaN	NaN	NaN	NaN	NaN	NaN	NaN	NaN	NaN	NaN	NaN	NaN	NaN	NaN	NaN	NaN	NaN	NaN	NaN	NaN	NaN	NaN	NaN	NaN	NaN	NaN	NaN	NaN	NaN	NaN	NaN	NaN	NaN	NaN	NaN	NaN	NaN	NaN	NaN	NaN	NaN	NaN
	NaN	NaN	NaN	NaN	NaN	NaN	NaN	NaN	NaN	NaN	NaN	NaN	NaN	NaN	NaN	NaN	NaN	NaN	NaN	NaN	NaN	NaN	NaN	NaN	NaN	NaN	NaN	NaN	NaN	NaN	NaN	NaN	NaN	NaN	NaN	NaN	NaN	NaN	NaN	NaN	NaN	NaN	NaN	NaN	NaN	NaN	NaN	NaN	NaN
	NaN	NaN	NaN	NaN	NaN	NaN	NaN	NaN	NaN	NaN	NaN	NaN	NaN	NaN	NaN	NaN	NaN	NaN	NaN	NaN	NaN	NaN	NaN	NaN	NaN	NaN	NaN	NaN	NaN	NaN	NaN	NaN	NaN	NaN	NaN	NaN	NaN	NaN	NaN	NaN	NaN	NaN	NaN	NaN	NaN	NaN	NaN	NaN	NaN
	NaN	NaN	NaN	NaN	NaN	NaN	NaN	NaN	NaN	NaN	NaN	NaN	NaN	NaN	NaN	NaN	NaN	NaN	NaN	NaN	NaN	NaN	NaN	NaN	NaN	NaN	NaN	NaN	NaN	NaN	NaN	NaN	NaN	NaN	NaN	NaN	NaN	NaN	NaN	NaN	NaN	NaN	NaN	NaN	NaN	NaN	NaN	NaN	NaN
	NaN	NaN	NaN	NaN	NaN	NaN	NaN	NaN	NaN	NaN	NaN	NaN	NaN	NaN	NaN	NaN	NaN	NaN	NaN	NaN	NaN	NaN	NaN	NaN	NaN	NaN	NaN	NaN	NaN	NaN	NaN	NaN	NaN	NaN	NaN	NaN	NaN	NaN	NaN	NaN	NaN	NaN	NaN	NaN	NaN	NaN	NaN	NaN	NaN
	NaN	NaN	NaN	NaN	NaN	NaN	NaN	NaN	NaN	NaN	NaN	NaN	NaN	NaN	NaN	NaN	NaN	NaN	NaN	NaN	NaN	NaN	NaN	NaN	NaN	NaN	NaN	NaN	NaN	NaN	NaN	NaN	NaN	NaN	NaN	NaN	NaN	NaN	NaN	NaN	NaN	NaN	NaN	NaN	NaN	NaN	NaN	NaN	NaN
	NaN	NaN	NaN	NaN	NaN	NaN	NaN	NaN	NaN	NaN	NaN	NaN	NaN	NaN	NaN	NaN	NaN	NaN	NaN	NaN	NaN	NaN	NaN	NaN	NaN	NaN	NaN	NaN	NaN	NaN	NaN	NaN	NaN	NaN	NaN	NaN	NaN	NaN	NaN	NaN	NaN	NaN	NaN	NaN	NaN	NaN	NaN	NaN	NaN
	NaN	NaN	NaN	NaN	NaN	NaN	NaN	NaN	NaN	NaN	NaN	NaN	NaN	NaN	NaN	NaN	NaN	NaN	NaN	NaN	NaN	NaN	NaN	NaN	NaN	NaN	NaN	NaN	NaN	NaN	NaN	NaN	NaN	NaN	NaN	NaN	NaN	NaN	NaN	NaN	NaN	NaN	NaN	NaN	NaN	NaN	NaN	NaN	NaN
	NaN	NaN	NaN	NaN	NaN	NaN	NaN	NaN	NaN	NaN	NaN	NaN	NaN	NaN	NaN	NaN	NaN	NaN	NaN	NaN	NaN	NaN	NaN	NaN	NaN	NaN	NaN	NaN	NaN	NaN	NaN	NaN	NaN	NaN	NaN	NaN	NaN	NaN	NaN	NaN	NaN	NaN	NaN	NaN	NaN	NaN	NaN	NaN	NaN
	NaN	NaN	NaN	NaN	NaN	NaN	NaN	NaN	NaN	NaN	NaN	NaN	NaN	NaN	NaN	NaN	NaN	NaN	NaN	NaN	NaN	NaN	NaN	NaN	NaN	NaN	NaN	NaN	NaN	NaN	NaN	NaN	NaN	NaN	NaN	NaN	NaN	NaN	NaN	NaN	NaN	NaN	NaN	NaN	NaN	NaN	NaN	NaN	NaN
	NaN	NaN	NaN	NaN	NaN	NaN	NaN	NaN	NaN	NaN	NaN	NaN	NaN	NaN	NaN	NaN	NaN	NaN	NaN	NaN	NaN	NaN	NaN	NaN	NaN	NaN	NaN	NaN	NaN	NaN	NaN	NaN	NaN	NaN	NaN	NaN	NaN	NaN	NaN	NaN	NaN	NaN	NaN	NaN	NaN	NaN	NaN	NaN	NaN
	NaN	NaN	NaN	NaN	NaN	NaN	NaN	NaN	NaN	NaN	NaN	NaN	NaN	NaN	NaN	NaN	NaN	NaN	NaN	NaN	NaN	NaN	NaN	NaN	NaN	NaN	NaN	NaN	NaN	NaN	NaN	NaN	NaN	NaN	NaN	NaN	NaN	NaN	NaN	NaN	NaN	NaN	NaN	NaN	NaN	NaN	NaN	NaN	NaN
	NaN	NaN	NaN	NaN	NaN	NaN	NaN	NaN	NaN	NaN	NaN	NaN	NaN	NaN	NaN	NaN	NaN	NaN	NaN	NaN	NaN	NaN	NaN	NaN	NaN	NaN	NaN	NaN	NaN	NaN	NaN	NaN	NaN	NaN	NaN	NaN	NaN	NaN	NaN	NaN	NaN	NaN	NaN	NaN	NaN	NaN	NaN	NaN	NaN
	NaN	NaN	NaN	NaN	NaN	NaN	NaN	NaN	NaN	NaN	NaN	NaN	NaN	NaN	NaN	NaN	NaN	NaN	NaN	NaN	NaN	NaN	NaN	NaN	NaN	NaN	NaN	NaN	NaN	NaN	NaN	NaN	NaN	NaN	NaN	NaN	NaN	NaN	NaN	NaN	NaN	NaN	NaN	NaN	NaN	NaN	NaN	NaN	NaN
	NaN	NaN	NaN	NaN	NaN	NaN	NaN	NaN	NaN	NaN	NaN	NaN	NaN	NaN	NaN	NaN	NaN	NaN	NaN	NaN	NaN	NaN	NaN	NaN	NaN	NaN	NaN	NaN	NaN	NaN	NaN	NaN	NaN	NaN	NaN	NaN	NaN	NaN	NaN	NaN	NaN	NaN	NaN	NaN	NaN	NaN	NaN	NaN	NaN
	NaN	NaN	NaN	NaN	NaN	NaN	NaN	NaN	NaN	NaN	NaN	NaN	NaN	NaN	NaN	NaN	NaN	NaN	NaN	NaN	NaN	NaN	NaN	NaN	NaN	NaN	NaN	NaN	NaN	NaN	NaN	NaN	NaN	NaN	NaN	NaN	NaN	NaN	NaN	NaN	NaN	NaN	NaN	NaN	NaN	NaN	NaN	NaN	NaN
	NaN	NaN	NaN	NaN	NaN	NaN	NaN	NaN	NaN	NaN	NaN	NaN	NaN	NaN	NaN	NaN	NaN	NaN	NaN	NaN	NaN	NaN	NaN	NaN	NaN	NaN	NaN	NaN	NaN	NaN	NaN	NaN	NaN	NaN	NaN	NaN	NaN	NaN	NaN	NaN	NaN	NaN	NaN	NaN	NaN	NaN	NaN	NaN	NaN
	NaN	NaN	NaN	NaN	NaN	NaN	NaN	NaN	NaN	NaN	NaN	NaN	NaN	NaN	NaN	NaN	NaN	NaN	NaN	NaN	NaN	NaN	NaN	NaN	NaN	NaN	NaN	NaN	NaN	NaN	NaN	NaN	NaN	NaN	NaN	NaN	NaN	NaN	NaN	NaN	NaN	NaN	NaN	NaN	NaN	NaN	NaN	NaN	NaN
	NaN	NaN	NaN	NaN	NaN	NaN	NaN	NaN	NaN	NaN	NaN	NaN	NaN	NaN	NaN	NaN	NaN	NaN	NaN	NaN	NaN	NaN	NaN	NaN	NaN	NaN	NaN	NaN	NaN	NaN	NaN	NaN	NaN	NaN	NaN	NaN	NaN	NaN	NaN	NaN	NaN	NaN	NaN	NaN	NaN	NaN	NaN	NaN	NaN
	NaN	NaN	NaN	NaN	NaN	NaN	NaN	NaN	NaN	NaN	NaN	NaN	NaN	NaN	NaN	NaN	NaN	NaN	NaN	NaN	NaN	NaN	NaN	NaN	NaN	NaN	NaN	NaN	NaN	NaN	NaN	NaN	NaN	NaN	NaN	NaN	NaN	NaN	NaN	NaN	NaN	NaN	NaN	NaN	NaN	NaN	NaN	NaN	NaN
	NaN	NaN	NaN	NaN	NaN	NaN	NaN	NaN	NaN	NaN	NaN	NaN	NaN	NaN	NaN	NaN	NaN	NaN	NaN	NaN	NaN	NaN	NaN	NaN	NaN	NaN	NaN	NaN	NaN	NaN	NaN	NaN	NaN	NaN	NaN	NaN	NaN	NaN	NaN	NaN	NaN	NaN	NaN	NaN	NaN	NaN	NaN	NaN	NaN
	NaN	NaN	NaN	NaN	NaN	NaN	NaN	NaN	NaN	NaN	NaN	NaN	NaN	NaN	NaN	NaN	NaN	NaN	NaN	NaN	NaN	NaN	NaN	NaN	NaN	NaN	NaN	NaN	NaN	NaN	NaN	NaN	NaN	NaN	NaN	NaN	NaN	NaN	NaN	NaN	NaN	NaN	NaN	NaN	NaN	NaN	NaN	NaN	NaN
	NaN	NaN	NaN	NaN	NaN	NaN	NaN	NaN	NaN	NaN	NaN	NaN	NaN	NaN	NaN	NaN	NaN	NaN	NaN	NaN	NaN	NaN	NaN	NaN	NaN	NaN	NaN	NaN	NaN	NaN	NaN	NaN	NaN	NaN	NaN	NaN	NaN	NaN	NaN	NaN	NaN	NaN	NaN	NaN	NaN	NaN	NaN	NaN	NaN
	NaN	NaN	NaN	NaN	NaN	NaN	NaN	NaN	NaN	NaN	NaN	NaN	NaN	NaN	NaN	NaN	NaN	NaN	NaN	NaN	NaN	NaN	NaN	NaN	NaN	NaN	NaN	NaN	NaN	NaN	NaN	NaN	NaN	NaN	NaN	NaN	NaN	NaN	NaN	NaN	NaN	NaN	NaN	NaN	NaN	NaN	NaN	NaN	NaN
	NaN	NaN	NaN	NaN	NaN	NaN	NaN	NaN	NaN	NaN	NaN	NaN	NaN	NaN	NaN	NaN	NaN	NaN	NaN	NaN	NaN	NaN	NaN	NaN	NaN	NaN	NaN	NaN	NaN	NaN	NaN	NaN	NaN	NaN	NaN	NaN	NaN	NaN	NaN	NaN	NaN	NaN	NaN	NaN	NaN	NaN	NaN	NaN	NaN
	NaN	NaN	NaN	NaN	NaN	NaN	NaN	NaN	NaN	NaN	NaN	NaN	NaN	NaN	NaN	NaN	NaN	NaN	NaN	NaN	NaN	NaN	NaN	NaN	NaN	NaN	NaN	NaN	NaN	NaN	NaN	NaN	NaN	NaN	NaN	NaN	NaN	NaN	NaN	NaN	NaN	NaN	NaN	NaN	NaN	NaN	NaN	NaN	NaN
	NaN	NaN	NaN	NaN	NaN	NaN	NaN	NaN	NaN	NaN	NaN	NaN	NaN	NaN	NaN	NaN	NaN	NaN	NaN	NaN	NaN	NaN	NaN	NaN	NaN	NaN	NaN	NaN	NaN	NaN	NaN	NaN	NaN	NaN	NaN	NaN	NaN	NaN	NaN	NaN	NaN	NaN	NaN	NaN	NaN	NaN	NaN	NaN	NaN
	NaN	NaN	NaN	NaN	NaN	NaN	NaN	NaN	NaN	NaN	NaN	NaN	NaN	NaN	NaN	NaN	NaN	NaN	NaN	NaN	NaN	NaN	NaN	NaN	NaN	NaN	NaN	NaN	NaN	NaN	NaN	NaN	NaN	NaN	NaN	NaN	NaN	NaN	NaN	NaN	NaN	NaN	NaN	NaN	NaN	NaN	NaN	NaN	NaN
	NaN	NaN	NaN	NaN	NaN	NaN	NaN	NaN	NaN	NaN	NaN	NaN	NaN	NaN	NaN	NaN	NaN	NaN	NaN	NaN	NaN	NaN	NaN	NaN	NaN	NaN	NaN	NaN	NaN	NaN	NaN	NaN	NaN	NaN	NaN	NaN	NaN	NaN	NaN	NaN	NaN	NaN	NaN	NaN	NaN	NaN	NaN	NaN	NaN
	NaN	NaN	NaN	NaN	NaN	NaN	NaN	NaN	NaN	NaN	NaN	NaN	NaN	NaN	NaN	NaN	NaN	NaN	NaN	NaN	NaN	NaN	NaN	NaN	NaN	NaN	NaN	NaN	NaN	NaN	NaN	NaN	NaN	NaN	NaN	NaN	NaN	NaN	NaN	NaN	NaN	NaN	NaN	NaN	NaN	NaN	NaN	NaN	NaN
	NaN	NaN	NaN	NaN	NaN	NaN	NaN	NaN	NaN	NaN	NaN	NaN	NaN	NaN	NaN	NaN	NaN	NaN	NaN	NaN	NaN	NaN	NaN	NaN	NaN	NaN	NaN	NaN	NaN	NaN	NaN	NaN	NaN	NaN	NaN	NaN	NaN	NaN	NaN	NaN	NaN	NaN	NaN	NaN	NaN	NaN	NaN	NaN	NaN
	NaN	NaN	NaN	NaN	NaN	NaN	NaN	NaN	NaN	NaN	NaN	NaN	NaN	NaN	NaN	NaN	NaN	NaN	NaN	NaN	NaN	NaN	NaN	NaN	NaN	NaN	NaN	NaN	NaN	NaN	NaN	NaN	NaN	NaN	NaN	NaN	NaN	NaN	NaN	NaN	NaN	NaN	NaN	NaN	NaN	NaN	NaN	NaN	NaN
	NaN	NaN	NaN	NaN	NaN	NaN	NaN	NaN	NaN	NaN	NaN	NaN	NaN	NaN	NaN	NaN	NaN	NaN	NaN	NaN	NaN	NaN	NaN	NaN	NaN	NaN	NaN	NaN	NaN	NaN	NaN	NaN	NaN	NaN	NaN	NaN	NaN	NaN	NaN	NaN	NaN	NaN	NaN	NaN	NaN	NaN	NaN	NaN	NaN
	NaN	NaN	NaN	NaN	NaN	NaN	NaN	NaN	NaN	NaN	NaN	NaN	NaN	NaN	NaN	NaN	NaN	NaN	NaN	NaN	NaN	NaN	NaN	NaN	NaN	NaN	NaN	NaN	NaN	NaN	NaN	NaN	NaN	NaN	NaN	NaN	NaN	NaN	NaN	NaN	NaN	NaN	NaN	NaN	NaN	NaN	NaN	NaN	NaN
	NaN	NaN	NaN	NaN	NaN	NaN	NaN	NaN	NaN	NaN	NaN	NaN	NaN	NaN	NaN	NaN	NaN	NaN	NaN	NaN	NaN	NaN	NaN	NaN	NaN	NaN	NaN	NaN	NaN	NaN	NaN	NaN	NaN	NaN	NaN	NaN	NaN	NaN	NaN	NaN	NaN	NaN	NaN	NaN	NaN	NaN	NaN	NaN	NaN
	NaN	NaN	NaN	NaN	NaN	NaN	NaN	NaN	NaN	NaN	NaN	NaN	NaN	NaN	NaN	NaN	NaN	NaN	NaN	NaN	NaN	NaN	NaN	NaN	NaN	NaN	NaN	NaN	NaN	NaN	NaN	NaN	NaN	NaN	NaN	NaN	NaN	NaN	NaN	NaN	NaN	NaN	NaN	NaN	NaN	NaN	NaN	NaN	NaN
	NaN	NaN	NaN	NaN	NaN	NaN	NaN	NaN	NaN	NaN	NaN	NaN	NaN	NaN	NaN	NaN	NaN	NaN	NaN	NaN	NaN	NaN	NaN	NaN	NaN	NaN	NaN	NaN	NaN	NaN	NaN	NaN	NaN	NaN	NaN	NaN	NaN	NaN	NaN	NaN	NaN	NaN	NaN	NaN	NaN	NaN	NaN	NaN	NaN
	NaN	NaN	NaN	NaN	NaN	NaN	NaN	NaN	NaN	NaN	NaN	NaN	NaN	NaN	NaN	NaN	NaN	NaN	NaN	NaN	NaN	NaN	NaN	NaN	NaN	NaN	NaN	NaN	NaN	NaN	NaN	NaN	NaN	NaN	NaN	NaN	NaN	NaN	NaN	NaN	NaN	NaN	NaN	NaN	NaN	NaN	NaN	NaN	NaN
	NaN	NaN	NaN	NaN	NaN	NaN	NaN	NaN	NaN	NaN	NaN	NaN	NaN	NaN	NaN	NaN	NaN	NaN	NaN	NaN	NaN	NaN	NaN	NaN	NaN	NaN	NaN	NaN	NaN	NaN	NaN	NaN	NaN	NaN	NaN	NaN	NaN	NaN	NaN	NaN	NaN	NaN	NaN	NaN	NaN	NaN	NaN	NaN	NaN
	NaN	NaN	NaN	NaN	NaN	NaN	NaN	NaN	NaN	NaN	NaN	NaN	NaN	NaN	NaN	NaN	NaN	NaN	NaN	NaN	NaN	NaN	NaN	NaN	NaN	NaN	NaN	NaN	NaN	NaN	NaN	NaN	NaN	NaN	NaN	NaN	NaN	NaN	NaN	NaN	NaN	NaN	NaN	NaN	NaN	NaN	NaN	NaN	NaN
	NaN	NaN	NaN	NaN	NaN	NaN	NaN	NaN	NaN	NaN	NaN	NaN	NaN	NaN	NaN	NaN	NaN	NaN	NaN	NaN	NaN	NaN	NaN	NaN	NaN	NaN	NaN	NaN	NaN	NaN	NaN	NaN	NaN	NaN	NaN	NaN	NaN	NaN	NaN	NaN	NaN	NaN	NaN	NaN	NaN	NaN	NaN	NaN	NaN
	NaN	NaN	NaN	NaN	NaN	NaN	NaN	NaN	NaN	NaN	NaN	NaN	NaN	NaN	NaN	NaN	NaN	NaN	NaN	NaN	NaN	NaN	NaN	NaN	NaN	NaN	NaN	NaN	NaN	NaN	NaN	NaN	NaN	NaN	NaN	NaN	NaN	NaN	NaN	NaN	NaN	NaN	NaN	NaN	NaN	NaN	NaN	NaN	NaN
	NaN	NaN	NaN	NaN	NaN	NaN	NaN	NaN	NaN	NaN	NaN	NaN	NaN	NaN	NaN	NaN	NaN	NaN	NaN	NaN	NaN	NaN	NaN	NaN	NaN	NaN	NaN	NaN	NaN	NaN	NaN	NaN	NaN	NaN	NaN	NaN	NaN	NaN	NaN	NaN	NaN	NaN	NaN	NaN	NaN	NaN	NaN	NaN	NaN
	NaN	NaN	NaN	NaN	NaN	NaN	NaN	NaN	NaN	NaN	NaN	NaN	NaN	NaN	NaN	NaN	NaN	NaN	NaN	NaN	NaN	NaN	NaN	NaN	NaN	NaN	NaN	NaN	NaN	NaN	NaN	NaN	NaN	NaN	NaN	NaN	NaN	NaN	NaN	NaN	NaN	NaN	NaN	NaN	NaN	NaN	NaN	NaN	NaN
	NaN	NaN	NaN	NaN	NaN	NaN	NaN	NaN	NaN	NaN	NaN	NaN	NaN	NaN	NaN	NaN	NaN	NaN	NaN	NaN	NaN	NaN	NaN	NaN	NaN	NaN	NaN	NaN	NaN	NaN	NaN	NaN	NaN	NaN	NaN	NaN	NaN	NaN	NaN	NaN	NaN	NaN	NaN	NaN	NaN	NaN	NaN	NaN	NaN
	NaN	NaN	NaN	NaN	NaN	NaN	NaN	NaN	NaN	NaN	NaN	NaN	NaN	NaN	NaN	NaN	NaN	NaN	NaN	NaN	NaN	NaN	NaN	NaN	NaN	NaN	NaN	NaN	NaN	NaN	NaN	NaN	NaN	NaN	NaN	NaN	NaN	NaN	NaN	NaN	NaN	NaN	NaN	NaN	NaN	NaN	NaN	NaN	NaN
	NaN	NaN	NaN	NaN	NaN	NaN	NaN	NaN	NaN	NaN	NaN	NaN	NaN	NaN	NaN	NaN	NaN	NaN	NaN	NaN	NaN	NaN	NaN	NaN	NaN	NaN	NaN	NaN	NaN	NaN	NaN	NaN	NaN	NaN	NaN	NaN	NaN	NaN	NaN	NaN	NaN	NaN	NaN	NaN	NaN	NaN	NaN	NaN	NaN
	NaN	NaN	NaN	NaN	NaN	NaN	NaN	NaN	NaN	NaN	NaN	NaN	NaN	NaN	NaN	NaN	NaN	NaN	NaN	NaN	NaN	NaN	NaN	NaN	NaN	NaN	NaN	NaN	NaN	NaN	NaN	NaN	NaN	NaN	NaN	NaN	NaN	NaN	NaN	NaN	NaN	NaN	NaN	NaN	NaN	NaN	NaN	NaN	NaN
	NaN	NaN	NaN	NaN	NaN	NaN	NaN	NaN	NaN	NaN	NaN	NaN	NaN	NaN	NaN	NaN	NaN	NaN	NaN	NaN	NaN	NaN	NaN	NaN	NaN	NaN	NaN	NaN	NaN	NaN	NaN	NaN	NaN	NaN	NaN	NaN	NaN	NaN	NaN	NaN	NaN	NaN	NaN	NaN	NaN	NaN	NaN	NaN	NaN
	NaN	NaN	NaN	NaN	NaN	NaN	NaN	NaN	NaN	NaN	NaN	NaN	NaN	NaN	NaN	NaN	NaN	NaN	NaN	NaN	NaN	NaN	NaN	NaN	NaN	NaN	NaN	NaN	NaN	NaN	NaN	NaN	NaN	NaN	NaN	NaN	NaN	NaN	NaN	NaN	NaN	NaN	NaN	NaN	NaN	NaN	NaN	NaN	NaN
	NaN	NaN	NaN	NaN	NaN	NaN	NaN	NaN	NaN	NaN	NaN	NaN	NaN	NaN	NaN	NaN	NaN	NaN	NaN	NaN	NaN	NaN	NaN	NaN	NaN	NaN	NaN	NaN	NaN	NaN	NaN	NaN	NaN	NaN	NaN	NaN	NaN	NaN	NaN	NaN	NaN	NaN	NaN	NaN	NaN	NaN	NaN	NaN	NaN
	NaN	NaN	NaN	NaN	NaN	NaN	NaN	NaN	NaN	NaN	NaN	NaN	NaN	NaN	NaN	NaN	NaN	NaN	NaN	NaN	NaN	NaN	NaN	NaN	NaN	NaN	NaN	NaN	NaN	NaN	NaN	NaN	NaN	NaN	NaN	NaN	NaN	NaN	NaN	NaN	NaN	NaN	NaN	NaN	NaN	NaN	NaN	NaN	NaN
	NaN	NaN	NaN	NaN	NaN	NaN	NaN	NaN	NaN	NaN	NaN	NaN	NaN	NaN	NaN	NaN	NaN	NaN	NaN	NaN	NaN	NaN	NaN	NaN	NaN	NaN	NaN	NaN	NaN	NaN	NaN	NaN	NaN	NaN	NaN	NaN	NaN	NaN	NaN	NaN	NaN	NaN	NaN	NaN	NaN	NaN	NaN	NaN	NaN
	NaN	NaN	NaN	NaN	NaN	NaN	NaN	NaN	NaN	NaN	NaN	NaN	NaN	NaN	NaN	NaN	NaN	NaN	NaN	NaN	NaN	NaN	NaN	NaN	NaN	NaN	NaN	NaN	NaN	NaN	NaN	NaN	NaN	NaN	NaN	NaN	NaN	NaN	NaN	NaN	NaN	NaN	NaN	NaN	NaN	NaN	NaN	NaN	NaN
	NaN	NaN	NaN	NaN	NaN	NaN	NaN	NaN	NaN	NaN	NaN	NaN	NaN	NaN	NaN	NaN	NaN	NaN	NaN	NaN	NaN	NaN	NaN	NaN	NaN	NaN	NaN	NaN	NaN	NaN	NaN	NaN	NaN	NaN	NaN	NaN	NaN	NaN	NaN	NaN	NaN	NaN	NaN	NaN	NaN	NaN	NaN	NaN	NaN
[truncated: 251 more columns]

## Sheet: b
z	0.12736	0.7728	1.41824	2.06368	2.70912	3.35456	4
case1_0ps	0.114445	-0.00561295	-0.0767836	-0.118817	-0.104839	-0.0732295	-0.0628142
case2_0ps	0.124873	0.0586402	-0.0410797	-0.130537	-0.13949	-0.142224	-0.165858
case3_0ps	0.119022	0.0104962	-0.0416064	-0.125617	-0.174761	-0.038613	-0.0666381
case4_0ps	0.0910239	0.0408619	0.0162344	-0.0399626	-0.124884	-0.248807	-0.148015
case1_50ps	-0.178414	-0.0647055	-0.0645348	-0.119802	-0.0751815	-0.0725296	-0.133749
case2_50ps	-0.16968	-0.128013	-0.106717	-0.0788222	-0.0750771	-0.130752	-0.0707333
case3_50ps	-0.134497	-0.0743114	-0.0669208	-0.113224	-0.159108	-0.0430092	-0.0359725
case4_50ps	-0.208359	-0.0762355	-0.0133703	-0.00139265	-0.107966	-0.17396	-0.170655
case1_100ps	-0.40126	-0.259758	-0.232698	-0.0915589	-0.125716	-0.114284	-0.0714988
case2_100ps	-0.409081	-0.326677	-0.150216	-0.082319	-0.132931	-0.108135	-0.100612
case3_100ps	-0.305175	-0.262006	-0.172587	-0.217997	-0.0929722	-0.041913	-0.139125
case4_100ps	-0.382781	-0.193761	-0.138546	-0.0714274	-0.109292	-0.216744	-0.0993227
case1_150ps	-0.202146	-0.260811	-0.13025	-0.169305	-0.19197	-0.0732152	-0.0113988
case2_150ps	-0.210269	-0.172632	-0.09923	-0.202105	-0.170459	-0.134148	-0.115082
case3_150ps	-0.123435	-0.164881	-0.225722	-0.17519	-0.12316	-0.0728013	-0.192771
case4_150ps	-0.0914652	-0.191502	-0.22219	-0.133094	-0.140636	-0.217651	-0.139069

## Sheet: c
data of lines
t_cpm	0	2.00401	4.00802	6.01202	8.01603	10.02	12.024	14.0281	16.0321	18.0361	20.0401	22.0441	24.0481	26.0521	28.0561	30.0601	32.0641	34.0681	36.0721	38.0762	40.0802	42.0842	44.0882	46.0922	48.0962	50.1002	52.1042	54.1082	56.1122	58.1162	60.1202	62.1242	64.1283	66.1323	68.1363	70.1403	72.1443	74.1483	76.1523	78.1563	80.1603	82.1643	84.1683	86.1723	88.1764	90.1804	92.1844	94.1884	96.1924
phi_cpm	-1.71656	-1.19261	-0.873455	-0.600028	-0.381538	-0.210055	0.0161263	0.155736	0.273409	0.405049	0.552895	0.686188	0.800329	0.917459	1.02237	1.14491	1.22749	1.34037	1.45145	1.53295	1.64641	1.75711	1.77768	1.91804	1.93354	2.02234	2.09013	2.10826	2.15334	2.22116	2.32929	2.35381	2.43695	2.48072	2.54393	2.58143	2.63122	2.64197	2.7118	2.74286	2.78891	2.85419	2.88535	2.91489	2.94661	3.00342	2.99384	3.03108	3.05918
t_ccm	0	2.00401	4.00802	6.01202	8.01603	10.02	12.024	14.0281	16.0321	18.0361	20.0401	22.0441	24.0481	26.0521	28.0561	30.0601	32.0641	34.0681	36.0721	38.0762	40.0802	42.0842	44.0882	46.0922	48.0962	50.1002	52.1042	54.1082	56.1122	58.1162	60.1202	62.1242	64.1283	66.1323	68.1363	70.1403	72.1443	74.1483	76.1523	78.1563	80.1603	82.1643	84.1683	86.1723	88.1764	90.1804	92.1844	94.1884	96.1924
phi_cpm	-2.1099	-1.28475	-0.712073	-0.286819	0.117589	0.423488	0.746945	1.07791	1.36934	1.63025	1.89077	2.08678	2.28786	2.43013	2.57579	2.70854	2.84956	2.87423	2.92995	2.97763	3.07138	3.08305	3.18092	3.18582	3.19015	3.12878	3.09764	3.14682	3.11539	3.17545	3.17824	3.2069	3.17948	3.17055	3.22363	3.26843	3.27046	3.2246	3.27076	3.32326	3.32524	3.40984	3.42557	3.44522	3.45783	3.48875	3.52027	3.55309	3.55542
data of countour
time	0	0.803213	1.60643	2.40964	3.21285	4.01606	4.81928	5.62249	6.4257	7.22892	8.03213	8.83534	9.63855	10.4418	11.245	12.0482	12.8514	13.6546	14.4578	15.261	16.0643	16.8675	17.6707	18.4739	19.2771	20.0803	20.8835	21.6867	22.49	23.2932	24.0964	24.8996	25.7028	26.506	27.3092	28.1124	28.9157	29.7189	30.5221	31.3253	32.1285	32.9317	33.7349	34.5382	35.3414	36.1446	36.9478	37.751	38.5542
phi	-6.11768	-6.074	-6.03032	-5.98665	-5.94297	-5.89929	-5.85562	-5.81194	-5.76826	-5.72458	-5.68091	-5.63723	-5.59355	-5.54988	-5.5062	-5.46252	-5.41884	-5.37517	-5.33149	-5.28781	-5.24414	-5.20046	-5.15678	-5.11311	-5.06943	-5.02575	-4.98207	-4.9384	-4.89472	-4.85104	-4.80737	-4.76369	-4.72001	-4.67633	-4.63266	-4.58898	-4.5453	-4.50163	-4.45795	-4.41427	-4.37059	-4.32692	-4.28324	-4.23956	-4.19589	-4.15221	-4.10853	-4.06485	-4.02118
probability
	NaN	NaN	NaN	NaN	NaN	NaN	NaN	NaN	NaN	NaN	NaN	NaN	NaN	NaN	NaN	NaN	NaN	NaN	NaN	NaN	NaN	NaN	NaN	NaN	NaN	NaN	NaN	NaN	NaN	NaN	NaN	NaN	NaN	NaN	NaN	NaN	NaN	NaN	NaN	NaN	NaN	NaN	NaN	NaN	NaN	NaN	NaN	NaN	NaN
	NaN	NaN	NaN	NaN	NaN	NaN	NaN	NaN	NaN	NaN	NaN	NaN	NaN	NaN	NaN	NaN	NaN	NaN	NaN	NaN	NaN	NaN	NaN	NaN	NaN	NaN	NaN	NaN	NaN	NaN	NaN	NaN	NaN	NaN	NaN	NaN	NaN	NaN	NaN	NaN	NaN	NaN	NaN	NaN	NaN	NaN	NaN	NaN	NaN
	NaN	NaN	NaN	NaN	NaN	NaN	NaN	NaN	NaN	NaN	NaN	NaN	NaN	NaN	NaN	NaN	NaN	NaN	NaN	NaN	NaN	NaN	NaN	NaN	NaN	NaN	NaN	NaN	NaN	NaN	NaN	NaN	NaN	NaN	NaN	NaN	NaN	NaN	NaN	NaN	NaN	NaN	NaN	NaN	NaN	NaN	NaN	NaN	NaN
	NaN	NaN	NaN	NaN	NaN	NaN	NaN	NaN	NaN	NaN	NaN	NaN	NaN	NaN	NaN	NaN	NaN	NaN	NaN	NaN	NaN	NaN	NaN	NaN	NaN	NaN	NaN	NaN	NaN	NaN	NaN	NaN	NaN	NaN	NaN	NaN	NaN	NaN	NaN	NaN	NaN	NaN	NaN	NaN	NaN	NaN	NaN	NaN	NaN
	NaN	NaN	NaN	NaN	NaN	NaN	NaN	NaN	NaN	NaN	NaN	NaN	NaN	NaN	NaN	NaN	NaN	NaN	NaN	NaN	NaN	NaN	NaN	NaN	NaN	NaN	NaN	NaN	NaN	NaN	NaN	NaN	NaN	NaN	NaN	NaN	NaN	NaN	NaN	NaN	NaN	NaN	NaN	NaN	NaN	NaN	NaN	NaN	NaN
	NaN	NaN	NaN	NaN	NaN	NaN	NaN	NaN	NaN	NaN	NaN	NaN	NaN	NaN	NaN	NaN	NaN	NaN	NaN	NaN	NaN	NaN	NaN	NaN	NaN	NaN	NaN	NaN	NaN	NaN	NaN	NaN	NaN	NaN	NaN	NaN	NaN	NaN	NaN	NaN	NaN	NaN	NaN	NaN	NaN	NaN	NaN	NaN	NaN
	NaN	NaN	NaN	NaN	NaN	NaN	NaN	NaN	NaN	NaN	NaN	NaN	NaN	NaN	NaN	NaN	NaN	NaN	NaN	NaN	NaN	NaN	NaN	NaN	NaN	NaN	NaN	NaN	NaN	NaN	NaN	NaN	NaN	NaN	NaN	NaN	NaN	NaN	NaN	NaN	NaN	NaN	NaN	NaN	NaN	NaN	NaN	NaN	NaN
	NaN	NaN	NaN	NaN	NaN	NaN	NaN	NaN	NaN	NaN	NaN	NaN	NaN	NaN	NaN	NaN	NaN	NaN	NaN	NaN	NaN	NaN	NaN	NaN	NaN	NaN	NaN	NaN	NaN	NaN	NaN	NaN	NaN	NaN	NaN	NaN	NaN	NaN	NaN	NaN	NaN	NaN	NaN	NaN	NaN	NaN	NaN	NaN	NaN
	NaN	NaN	NaN	NaN	NaN	NaN	NaN	NaN	NaN	NaN	NaN	NaN	NaN	NaN	NaN	NaN	NaN	NaN	NaN	NaN	NaN	NaN	NaN	NaN	NaN	NaN	NaN	NaN	NaN	NaN	NaN	NaN	NaN	NaN	NaN	NaN	NaN	NaN	NaN	NaN	NaN	NaN	NaN	NaN	NaN	NaN	NaN	NaN	NaN
	NaN	NaN	NaN	NaN	NaN	NaN	NaN	NaN	NaN	NaN	NaN	NaN	NaN	NaN	NaN	NaN	NaN	NaN	NaN	NaN	NaN	NaN	NaN	NaN	NaN	NaN	NaN	NaN	NaN	NaN	NaN	NaN	NaN	NaN	NaN	NaN	NaN	NaN	NaN	NaN	NaN	NaN	NaN	NaN	NaN	NaN	NaN	NaN	NaN
	NaN	NaN	NaN	NaN	NaN	NaN	NaN	NaN	NaN	NaN	NaN	NaN	NaN	NaN	NaN	NaN	NaN	NaN	NaN	NaN	NaN	NaN	NaN	NaN	NaN	NaN	NaN	NaN	NaN	NaN	NaN	NaN	NaN	NaN	NaN	NaN	NaN	NaN	NaN	NaN	NaN	NaN	NaN	NaN	NaN	NaN	NaN	NaN	NaN
	NaN	NaN	NaN	NaN	NaN	NaN	NaN	NaN	NaN	NaN	NaN	NaN	NaN	NaN	NaN	NaN	NaN	NaN	NaN	NaN	NaN	NaN	NaN	NaN	NaN	NaN	NaN	NaN	NaN	NaN	NaN	NaN	NaN	NaN	NaN	NaN	NaN	NaN	NaN	NaN	NaN	NaN	NaN	NaN	NaN	NaN	NaN	NaN	NaN
	NaN	NaN	NaN	NaN	NaN	NaN	NaN	NaN	NaN	NaN	NaN	NaN	NaN	NaN	NaN	NaN	NaN	NaN	NaN	NaN	NaN	NaN	NaN	NaN	NaN	NaN	NaN	NaN	NaN	NaN	NaN	NaN	NaN	NaN	NaN	NaN	NaN	NaN	NaN	NaN	NaN	NaN	NaN	NaN	NaN	NaN	NaN	NaN	NaN
	NaN	NaN	NaN	NaN	NaN	NaN	NaN	NaN	NaN	NaN	NaN	NaN	NaN	NaN	NaN	NaN	NaN	NaN	NaN	NaN	NaN	NaN	NaN	NaN	NaN	NaN	NaN	NaN	NaN	NaN	NaN	NaN	NaN	NaN	NaN	NaN	NaN	NaN	NaN	NaN	NaN	NaN	NaN	NaN	NaN	NaN	NaN	NaN	NaN
	NaN	NaN	NaN	NaN	NaN	NaN	NaN	NaN	NaN	NaN	NaN	NaN	NaN	NaN	NaN	NaN	NaN	NaN	NaN	NaN	NaN	NaN	NaN	NaN	NaN	NaN	NaN	NaN	NaN	NaN	NaN	NaN	NaN	NaN	NaN	NaN	NaN	NaN	NaN	NaN	NaN	NaN	NaN	NaN	NaN	NaN	NaN	NaN	NaN
	NaN	NaN	NaN	NaN	NaN	NaN	NaN	NaN	NaN	NaN	NaN	NaN	NaN	NaN	NaN	NaN	NaN	NaN	NaN	NaN	NaN	NaN	NaN	NaN	NaN	NaN	NaN	NaN	NaN	NaN	NaN	NaN	NaN	NaN	NaN	NaN	NaN	NaN	NaN	NaN	NaN	NaN	NaN	NaN	NaN	NaN	NaN	NaN	NaN
	NaN	NaN	NaN	NaN	NaN	NaN	NaN	NaN	NaN	NaN	NaN	NaN	NaN	NaN	NaN	NaN	NaN	NaN	NaN	NaN	NaN	NaN	NaN	NaN	NaN	NaN	NaN	NaN	NaN	NaN	NaN	NaN	NaN	NaN	NaN	NaN	NaN	NaN	NaN	NaN	NaN	NaN	NaN	NaN	NaN	NaN	NaN	NaN	NaN
	NaN	NaN	NaN	NaN	NaN	NaN	NaN	NaN	NaN	NaN	NaN	NaN	NaN	NaN	NaN	NaN	NaN	NaN	NaN	NaN	NaN	NaN	NaN	NaN	NaN	NaN	NaN	NaN	NaN	NaN	NaN	NaN	NaN	NaN	NaN	NaN	NaN	NaN	NaN	NaN	NaN	NaN	NaN	NaN	NaN	NaN	NaN	NaN	NaN
	NaN	NaN	NaN	NaN	NaN	NaN	NaN	NaN	NaN	NaN	NaN	NaN	NaN	NaN	NaN	NaN	NaN	NaN	NaN	NaN	NaN	NaN	NaN	NaN	NaN	NaN	NaN	NaN	NaN	NaN	NaN	NaN	NaN	NaN	NaN	NaN	NaN	NaN	NaN	NaN	NaN	NaN	NaN	NaN	NaN	NaN	NaN	NaN	NaN
	NaN	NaN	NaN	NaN	NaN	NaN	NaN	NaN	NaN	NaN	NaN	NaN	NaN	NaN	NaN	NaN	NaN	NaN	NaN	NaN	NaN	NaN	NaN	NaN	NaN	NaN	NaN	NaN	NaN	NaN	NaN	NaN	NaN	NaN	NaN	NaN	NaN	NaN	NaN	NaN	NaN	NaN	NaN	NaN	NaN	NaN	NaN	NaN	NaN
	NaN	NaN	NaN	NaN	NaN	NaN	NaN	NaN	NaN	NaN	NaN	NaN	NaN	NaN	NaN	NaN	NaN	NaN	NaN	NaN	NaN	NaN	NaN	NaN	NaN	NaN	NaN	NaN	NaN	NaN	NaN	NaN	NaN	NaN	NaN	NaN	NaN	NaN	NaN	NaN	NaN	NaN	NaN	NaN	NaN	NaN	NaN	NaN	NaN
	NaN	NaN	NaN	NaN	NaN	NaN	NaN	NaN	NaN	NaN	NaN	NaN	NaN	NaN	NaN	NaN	NaN	NaN	NaN	NaN	NaN	NaN	NaN	NaN	NaN	NaN	NaN	NaN	NaN	NaN	NaN	NaN	NaN	NaN	NaN	NaN	NaN	NaN	NaN	NaN	NaN	NaN	NaN	NaN	NaN	NaN	NaN	NaN	NaN
	NaN	NaN	NaN	NaN	NaN	NaN	NaN	NaN	NaN	NaN	NaN	NaN	NaN	NaN	NaN	NaN	NaN	NaN	NaN	NaN	NaN	NaN	NaN	NaN	NaN	NaN	NaN	NaN	NaN	NaN	NaN	NaN	NaN	NaN	NaN	NaN	NaN	NaN	NaN	NaN	NaN	NaN	NaN	NaN	NaN	NaN	NaN	NaN	NaN
	NaN	NaN	NaN	NaN	NaN	NaN	NaN	NaN	NaN	NaN	NaN	NaN	NaN	NaN	NaN	NaN	NaN	NaN	NaN	NaN	NaN	NaN	NaN	NaN	NaN	NaN	NaN	NaN	NaN	NaN	NaN	NaN	NaN	NaN	NaN	NaN	NaN	NaN	NaN	NaN	NaN	NaN	NaN	NaN	NaN	NaN	NaN	NaN	NaN
	NaN	NaN	NaN	NaN	NaN	NaN	NaN	NaN	NaN	NaN	NaN	NaN	NaN	NaN	NaN	NaN	NaN	NaN	NaN	NaN	NaN	NaN	NaN	NaN	NaN	NaN	NaN	NaN	NaN	NaN	NaN	NaN	NaN	NaN	NaN	NaN	NaN	NaN	NaN	NaN	NaN	NaN	NaN	NaN	NaN	NaN	NaN	NaN	NaN
	0.00105664	NaN	NaN	NaN	NaN	NaN	NaN	NaN	NaN	NaN	NaN	NaN	NaN	NaN	NaN	NaN	NaN	NaN	NaN	NaN	NaN	NaN	NaN	NaN	NaN	NaN	NaN	NaN	NaN	NaN	NaN	NaN	NaN	NaN	NaN	NaN	NaN	NaN	NaN	NaN	NaN	NaN	NaN	NaN	NaN	NaN	NaN	NaN	NaN
	0.00316991	NaN	NaN	NaN	NaN	NaN	NaN	NaN	NaN	NaN	NaN	NaN	NaN	NaN	NaN	NaN	NaN	NaN	NaN	NaN	NaN	NaN	NaN	NaN	NaN	NaN	NaN	NaN	NaN	NaN	NaN	NaN	NaN	NaN	NaN	NaN	NaN	NaN	NaN	NaN	NaN	NaN	NaN	NaN	NaN	NaN	NaN	NaN	NaN
	0.00422654	NaN	NaN	NaN	NaN	NaN	NaN	NaN	NaN	NaN	NaN	NaN	NaN	NaN	NaN	NaN	NaN	NaN	NaN	NaN	NaN	NaN	NaN	NaN	NaN	NaN	NaN	NaN	NaN	NaN	NaN	NaN	NaN	NaN	NaN	NaN	NaN	NaN	NaN	NaN	NaN	NaN	NaN	NaN	NaN	NaN	NaN	NaN	NaN
	0.00422654	NaN	NaN	NaN	NaN	NaN	NaN	NaN	NaN	NaN	NaN	NaN	NaN	NaN	NaN	NaN	NaN	NaN	NaN	NaN	NaN	NaN	NaN	NaN	NaN	NaN	NaN	NaN	NaN	NaN	NaN	NaN	NaN	NaN	NaN	NaN	NaN	NaN	NaN	NaN	NaN	NaN	NaN	NaN	NaN	NaN	NaN	NaN	NaN
	0.00528318	NaN	NaN	NaN	NaN	NaN	NaN	NaN	NaN	NaN	NaN	NaN	NaN	NaN	NaN	NaN	NaN	NaN	NaN	NaN	NaN	NaN	NaN	NaN	NaN	NaN	NaN	NaN	NaN	NaN	NaN	NaN	NaN	NaN	NaN	NaN	NaN	NaN	NaN	NaN	NaN	NaN	NaN	NaN	NaN	NaN	NaN	NaN	NaN
	0.00528318	NaN	NaN	NaN	NaN	NaN	NaN	NaN	NaN	NaN	NaN	NaN	NaN	NaN	NaN	NaN	NaN	NaN	NaN	NaN	NaN	NaN	NaN	NaN	NaN	NaN	NaN	NaN	NaN	NaN	NaN	NaN	NaN	NaN	NaN	NaN	NaN	NaN	NaN	NaN	NaN	NaN	NaN	NaN	NaN	NaN	NaN	NaN	NaN
	0.0105664	NaN	NaN	NaN	NaN	NaN	NaN	NaN	NaN	NaN	NaN	NaN	NaN	NaN	NaN	NaN	NaN	NaN	NaN	NaN	NaN	NaN	NaN	NaN	NaN	NaN	NaN	NaN	NaN	NaN	NaN	NaN	NaN	NaN	NaN	NaN	NaN	NaN	NaN	NaN	NaN	NaN	NaN	NaN	NaN	NaN	NaN	NaN	NaN
	0.00633981	NaN	NaN	NaN	NaN	NaN	NaN	NaN	NaN	NaN	NaN	NaN	NaN	NaN	NaN	NaN	NaN	NaN	NaN	NaN	NaN	NaN	NaN	NaN	NaN	NaN	NaN	NaN	NaN	NaN	NaN	NaN	NaN	NaN	NaN	NaN	NaN	NaN	NaN	NaN	NaN	NaN	NaN	NaN	NaN	NaN	NaN	NaN	NaN
	0.0137363	NaN	NaN	NaN	NaN	NaN	NaN	NaN	NaN	NaN	NaN	NaN	NaN	NaN	NaN	NaN	NaN	NaN	NaN	NaN	NaN	NaN	NaN	NaN	NaN	NaN	NaN	NaN	NaN	NaN	NaN	NaN	NaN	NaN	NaN	NaN	NaN	NaN	NaN	NaN	NaN	NaN	NaN	NaN	NaN	NaN	NaN	NaN	NaN
	0.0243026	0.00105664	NaN	NaN	NaN	NaN	NaN	NaN	NaN	NaN	NaN	NaN	NaN	NaN	NaN	NaN	NaN	NaN	NaN	NaN	NaN	NaN	NaN	NaN	NaN	NaN	NaN	NaN	NaN	NaN	NaN	NaN	NaN	NaN	NaN	NaN	NaN	NaN	NaN	NaN	NaN	NaN	NaN	NaN	NaN	NaN	NaN	NaN	NaN
	0.0369822	0.00105664	NaN	NaN	NaN	NaN	NaN	NaN	NaN	NaN	NaN	NaN	NaN	NaN	NaN	NaN	NaN	NaN	NaN	NaN	NaN	NaN	NaN	NaN	NaN	NaN	NaN	NaN	NaN	NaN	NaN	NaN	NaN	NaN	NaN	NaN	NaN	NaN	NaN	NaN	NaN	NaN	NaN	NaN	NaN	NaN	NaN	NaN	NaN
	0.0454353	0.00316991	NaN	NaN	NaN	NaN	NaN	NaN	NaN	NaN	NaN	NaN	NaN	NaN	NaN	NaN	NaN	NaN	NaN	NaN	NaN	NaN	NaN	NaN	NaN	NaN	NaN	NaN	NaN	NaN	NaN	NaN	NaN	NaN	NaN	NaN	NaN	NaN	NaN	NaN	NaN	NaN	NaN	NaN	NaN	NaN	NaN	NaN	NaN
	0.0422654	0.00316991	NaN	NaN	NaN	NaN	NaN	NaN	NaN	NaN	NaN	NaN	NaN	NaN	NaN	NaN	NaN	NaN	NaN	NaN	NaN	NaN	NaN	NaN	NaN	NaN	NaN	NaN	NaN	NaN	NaN	NaN	NaN	NaN	NaN	NaN	NaN	NaN	NaN	NaN	NaN	NaN	NaN	NaN	NaN	NaN	NaN	NaN	NaN
	0.0570583	0.00633981	NaN	NaN	NaN	NaN	NaN	NaN	NaN	NaN	NaN	NaN	NaN	NaN	NaN	NaN	NaN	NaN	NaN	NaN	NaN	NaN	NaN	NaN	NaN	NaN	NaN	NaN	NaN	NaN	NaN	NaN	NaN	NaN	NaN	NaN	NaN	NaN	NaN	NaN	NaN	NaN	NaN	NaN	NaN	NaN	NaN	NaN	NaN
	0.0739645	0.00633981	0.00105664	NaN	NaN	NaN	NaN	NaN	NaN	NaN	NaN	NaN	NaN	NaN	NaN	NaN	NaN	NaN	NaN	NaN	NaN	NaN	NaN	NaN	NaN	NaN	NaN	NaN	NaN	NaN	NaN	NaN	NaN	NaN	NaN	NaN	NaN	NaN	NaN	NaN	NaN	NaN	NaN	NaN	NaN	NaN	NaN	NaN	NaN
	0.0591716	0.00739645	NaN	NaN	NaN	NaN	NaN	NaN	NaN	NaN	NaN	NaN	NaN	NaN	NaN	NaN	NaN	NaN	NaN	NaN	NaN	NaN	NaN	NaN	NaN	NaN	NaN	NaN	NaN	NaN	NaN	NaN	NaN	NaN	NaN	NaN	NaN	NaN	NaN	NaN	NaN	NaN	NaN	NaN	NaN	NaN	NaN	NaN	NaN
	0.0845309	0.0126796	0.00422654	NaN	NaN	NaN	NaN	NaN	NaN	NaN	NaN	NaN	NaN	NaN	NaN	NaN	NaN	NaN	NaN	NaN	NaN	NaN	NaN	NaN	NaN	NaN	NaN	NaN	NaN	NaN	NaN	NaN	NaN	NaN	NaN	NaN	NaN	NaN	NaN	NaN	NaN	NaN	NaN	NaN	NaN	NaN	NaN	NaN	NaN
	0.110947	0.0137363	0.00105664	NaN	NaN	NaN	NaN	NaN	NaN	NaN	NaN	NaN	NaN	NaN	NaN	NaN	NaN	NaN	NaN	NaN	NaN	NaN	NaN	NaN	NaN	NaN	NaN	NaN	NaN	NaN	NaN	NaN	NaN	NaN	NaN	NaN	NaN	NaN	NaN	NaN	NaN	NaN	NaN	NaN	NaN	NaN	NaN	NaN	NaN
	0.108833	0.0295858	0.00422654	NaN	NaN	NaN	NaN	NaN	NaN	NaN	NaN	NaN	NaN	NaN	NaN	NaN	NaN	NaN	NaN	NaN	NaN	NaN	NaN	NaN	NaN	NaN	NaN	NaN	NaN	NaN	NaN	NaN	NaN	NaN	NaN	NaN	NaN	NaN	NaN	NaN	NaN	NaN	NaN	NaN	NaN	NaN	NaN	NaN	NaN
	0.120456	0.0200761	0.00739645	NaN	NaN	NaN	NaN	NaN	NaN	NaN	NaN	NaN	NaN	NaN	NaN	NaN	NaN	NaN	NaN	NaN	NaN	NaN	NaN	NaN	NaN	NaN	NaN	NaN	NaN	NaN	NaN	NaN	NaN	NaN	NaN	NaN	NaN	NaN	NaN	NaN	NaN	NaN	NaN	NaN	NaN	NaN	NaN	NaN	NaN
	0.145816	0.0401522	0.0126796	NaN	NaN	NaN	NaN	NaN	NaN	NaN	NaN	NaN	NaN	NaN	NaN	NaN	NaN	NaN	NaN	NaN	NaN	NaN	NaN	NaN	NaN	NaN	NaN	NaN	NaN	NaN	NaN	NaN	NaN	NaN	NaN	NaN	NaN	NaN	NaN	NaN	NaN	NaN	NaN	NaN	NaN	NaN	NaN	NaN	NaN
	0.171175	0.0475486	0.0105664	NaN	NaN	NaN	NaN	NaN	NaN	NaN	NaN	NaN	NaN	NaN	NaN	NaN	NaN	NaN	NaN	NaN	NaN	NaN	NaN	NaN	NaN	NaN	NaN	NaN	NaN	NaN	NaN	NaN	NaN	NaN	NaN	NaN	NaN	NaN	NaN	NaN	NaN	NaN	NaN	NaN	NaN	NaN	NaN	NaN	NaN
	0.221893	0.0612849	0.0126796	NaN	NaN	NaN	NaN	NaN	NaN	NaN	NaN	NaN	NaN	NaN	NaN	NaN	NaN	NaN	NaN	NaN	NaN	NaN	NaN	NaN	NaN	NaN	NaN	NaN	NaN	NaN	NaN	NaN	NaN	NaN	NaN	NaN	NaN	NaN	NaN	NaN	NaN	NaN	NaN	NaN	NaN	NaN	NaN	NaN	NaN
	0.198648	0.0676247	0.0169062	NaN	NaN	NaN	NaN	NaN	NaN	NaN	NaN	NaN	NaN	NaN	NaN	NaN	NaN	NaN	NaN	NaN	NaN	NaN	NaN	NaN	NaN	NaN	NaN	NaN	NaN	NaN	NaN	NaN	NaN	NaN	NaN	NaN	NaN	NaN	NaN	NaN	NaN	NaN	NaN	NaN	NaN	NaN	NaN	NaN	NaN
	0.230347	0.0771344	0.0211327	NaN	NaN	NaN	NaN	NaN	NaN	NaN	NaN	NaN	NaN	NaN	NaN	NaN	NaN	NaN	NaN	NaN	NaN	NaN	NaN	NaN	NaN	NaN	NaN	NaN	NaN	NaN	NaN	NaN	NaN	NaN	NaN	NaN	NaN	NaN	NaN	NaN	NaN	NaN	NaN	NaN	NaN	NaN	NaN	NaN	NaN
	0.289518	0.0929839	0.0338123	NaN	NaN	NaN	NaN	NaN	NaN	NaN	NaN	NaN	NaN	NaN	NaN	NaN	NaN	NaN	NaN	NaN	NaN	NaN	NaN	NaN	NaN	NaN	NaN	NaN	NaN	NaN	NaN	NaN	NaN	NaN	NaN	NaN	NaN	NaN	NaN	NaN	NaN	NaN	NaN	NaN	NaN	NaN	NaN	NaN	NaN
	0.292688	0.0866441	0.0274725	0.00105664	NaN	NaN	NaN	NaN	NaN	NaN	NaN	NaN	NaN	NaN	NaN	NaN	NaN	NaN	NaN	NaN	NaN	NaN	NaN	NaN	NaN	NaN	NaN	NaN	NaN	NaN	NaN	NaN	NaN	NaN	NaN	NaN	NaN	NaN	NaN	NaN	NaN	NaN	NaN	NaN	NaN	NaN	NaN	NaN	NaN
	0.296915	0.115173	0.0316991	0.00211327	NaN	NaN	NaN	NaN	NaN	NaN	NaN	NaN	NaN	NaN	NaN	NaN	NaN	NaN	NaN	NaN	NaN	NaN	NaN	NaN	NaN	NaN	NaN	NaN	NaN	NaN	NaN	NaN	NaN	NaN	NaN	NaN	NaN	NaN	NaN	NaN	NaN	NaN	NaN	NaN	NaN	NaN	NaN	NaN	NaN
	0.34552	0.121513	0.0475486	0.00211327	NaN	NaN	NaN	NaN	NaN	NaN	NaN	NaN	NaN	NaN	NaN	NaN	NaN	NaN	NaN	NaN	NaN	NaN	NaN	NaN	NaN	NaN	NaN	NaN	NaN	NaN	NaN	NaN	NaN	NaN	NaN	NaN	NaN	NaN	NaN	NaN	NaN	NaN	NaN	NaN	NaN	NaN	NaN	NaN	NaN
	0.316991	0.135249	0.0538884	0.00422654	NaN	NaN	NaN	NaN	NaN	NaN	NaN	NaN	NaN	NaN	NaN	NaN	NaN	NaN	NaN	NaN	NaN	NaN	NaN	NaN	NaN	NaN	NaN	NaN	NaN	NaN	NaN	NaN	NaN	NaN	NaN	NaN	NaN	NaN	NaN	NaN	NaN	NaN	NaN	NaN	NaN	NaN	NaN	NaN	NaN
	0.369822	0.166948	0.066568	0.00633981	NaN	NaN	NaN	NaN	NaN	NaN	NaN	NaN	NaN	NaN	NaN	NaN	NaN	NaN	NaN	NaN	NaN	NaN	NaN	NaN	NaN	NaN	NaN	NaN	NaN	NaN	NaN	NaN	NaN	NaN	NaN	NaN	NaN	NaN	NaN	NaN	NaN	NaN	NaN	NaN	NaN	NaN	NaN	NaN	NaN
	0.424768	0.166948	0.078191	0.011623	NaN	NaN	NaN	NaN	NaN	NaN	NaN	NaN	NaN	NaN	NaN	NaN	NaN	NaN	NaN	NaN	NaN	NaN	NaN	NaN	NaN	NaN	NaN	NaN	NaN	NaN	NaN	NaN	NaN	NaN	NaN	NaN	NaN	NaN	NaN	NaN	NaN	NaN	NaN	NaN	NaN	NaN	NaN	NaN	NaN
	0.399408	0.208157	0.0686813	0.0179628	NaN	NaN	NaN	NaN	NaN	NaN	NaN	NaN	NaN	NaN	NaN	NaN	NaN	NaN	NaN	NaN	NaN	NaN	NaN	NaN	NaN	NaN	NaN	NaN	NaN	NaN	NaN	NaN	NaN	NaN	NaN	NaN	NaN	NaN	NaN	NaN	NaN	NaN	NaN	NaN	NaN	NaN	NaN	NaN	NaN
	0.496619	0.234573	0.0792477	0.0253593	NaN	NaN	NaN	NaN	NaN	NaN	NaN	NaN	NaN	NaN	NaN	NaN	NaN	NaN	NaN	NaN	NaN	NaN	NaN	NaN	NaN	NaN	NaN	NaN	NaN	NaN	NaN	NaN	NaN	NaN	NaN	NaN	NaN	NaN	NaN	NaN	NaN	NaN	NaN	NaN	NaN	NaN	NaN	NaN	NaN
	0.545224	0.22929	0.0750211	0.0264159	NaN	NaN	NaN	NaN	NaN	NaN	NaN	NaN	NaN	NaN	NaN	NaN	NaN	NaN	NaN	NaN	NaN	NaN	NaN	NaN	NaN	NaN	NaN	NaN	NaN	NaN	NaN	NaN	NaN	NaN	NaN	NaN	NaN	NaN	NaN	NaN	NaN	NaN	NaN	NaN	NaN	NaN	NaN	NaN	NaN
	0.594886	0.286348	0.0750211	0.0338123	NaN	NaN	NaN	NaN	NaN	NaN	NaN	NaN	NaN	NaN	NaN	NaN	NaN	NaN	NaN	NaN	NaN	NaN	NaN	NaN	NaN	NaN	NaN	NaN	NaN	NaN	NaN	NaN	NaN	NaN	NaN	NaN	NaN	NaN	NaN	NaN	NaN	NaN	NaN	NaN	NaN	NaN	NaN	NaN	NaN
	0.683643	0.303254	0.105664	0.0496619	NaN	NaN	NaN	NaN	NaN	NaN	NaN	NaN	NaN	NaN	NaN	NaN	NaN	NaN	NaN	NaN	NaN	NaN	NaN	NaN	NaN	NaN	NaN	NaN	NaN	NaN	NaN	NaN	NaN	NaN	NaN	NaN	NaN	NaN	NaN	NaN	NaN	NaN	NaN	NaN	NaN	NaN	NaN	NaN	NaN
	0.701606	0.365596	0.10672	0.0612849	0.00316991	NaN	NaN	NaN	NaN	NaN	NaN	NaN	NaN	NaN	NaN	NaN	NaN	NaN	NaN	NaN	NaN	NaN	NaN	NaN	NaN	NaN	NaN	NaN	NaN	NaN	NaN	NaN	NaN	NaN	NaN	NaN	NaN	NaN	NaN	NaN	NaN	NaN	NaN	NaN	NaN	NaN	NaN	NaN	NaN
	0.80093	0.363483	0.120456	0.0750211	0.00739645	0.00105664	NaN	NaN	NaN	NaN	NaN	NaN	NaN	NaN	NaN	NaN	NaN	NaN	NaN	NaN	NaN	NaN	NaN	NaN	NaN	NaN	NaN	NaN	NaN	NaN	NaN	NaN	NaN	NaN	NaN	NaN	NaN	NaN	NaN	NaN	NaN	NaN	NaN	NaN	NaN	NaN	NaN	NaN	NaN
	0.845309	0.399408	0.10355	0.0803043	0.00845309	NaN	NaN	NaN	NaN	NaN	NaN	NaN	NaN	NaN	NaN	NaN	NaN	NaN	NaN	NaN	NaN	NaN	NaN	NaN	NaN	NaN	NaN	NaN	NaN	NaN	NaN	NaN	NaN	NaN	NaN	NaN	NaN	NaN	NaN	NaN	NaN	NaN	NaN	NaN	NaN	NaN	NaN	NaN	NaN
	0.931953	0.412088	0.134193	0.112003	0.00845309	NaN	NaN	NaN	NaN	NaN	NaN	NaN	NaN	NaN	NaN	NaN	NaN	NaN	NaN	NaN	NaN	NaN	NaN	NaN	NaN	NaN	NaN	NaN	NaN	NaN	NaN	NaN	NaN	NaN	NaN	NaN	NaN	NaN	NaN	NaN	NaN	NaN	NaN	NaN	NaN	NaN	NaN	NaN	NaN
	0.996407	0.426881	0.135249	0.107777	0.011623	0.00211327	NaN	NaN	NaN	NaN	NaN	NaN	NaN	NaN	NaN	NaN	NaN	NaN	NaN	NaN	NaN	NaN	NaN	NaN	NaN	NaN	NaN	NaN	NaN	NaN	NaN	NaN	NaN	NaN	NaN	NaN	NaN	NaN	NaN	NaN	NaN	NaN	NaN	NaN	NaN	NaN	NaN	NaN	NaN
	1.08622	0.513525	0.159552	0.123626	0.0264159	NaN	NaN	NaN	NaN	NaN	NaN	NaN	NaN	NaN	NaN	NaN	NaN	NaN	NaN	NaN	NaN	NaN	NaN	NaN	NaN	NaN	NaN	NaN	NaN	NaN	NaN	NaN	NaN	NaN	NaN	NaN	NaN	NaN	NaN	NaN	NaN	NaN	NaN	NaN	NaN	NaN	NaN	NaN	NaN
	1.17287	0.544167	0.183855	0.117287	0.0211327	NaN	NaN	0.00211327	NaN	NaN	NaN	NaN	NaN	NaN	NaN	NaN	NaN	NaN	NaN	NaN	NaN	NaN	NaN	NaN	NaN	NaN	NaN	NaN	NaN	NaN	NaN	NaN	NaN	NaN	NaN	NaN	NaN	NaN	NaN	NaN	NaN	NaN	NaN	NaN	NaN	NaN	NaN	NaN	NaN
	1.23626	0.605452	0.197591	0.140533	0.0359256	0.00105664	NaN	NaN	NaN	NaN	NaN	NaN	NaN	NaN	NaN	NaN	NaN	NaN	NaN	NaN	NaN	NaN	NaN	NaN	NaN	NaN	NaN	NaN	NaN	NaN	NaN	NaN	NaN	NaN	NaN	NaN	NaN	NaN	NaN	NaN	NaN	NaN	NaN	NaN	NaN	NaN	NaN	NaN	NaN
	1.29121	0.627642	0.236686	0.152156	0.0475486	0.00422654	NaN	0.00316991	NaN	NaN	NaN	NaN	NaN	NaN	NaN	NaN	NaN	NaN	NaN	NaN	NaN	NaN	NaN	NaN	NaN	NaN	NaN	NaN	NaN	NaN	NaN	NaN	NaN	NaN	NaN	NaN	NaN	NaN	NaN	NaN	NaN	NaN	NaN	NaN	NaN	NaN	NaN	NaN	NaN
	1.37257	0.720626	0.269442	0.143702	0.0623415	0.00633981	0.00316991	0.00316991	NaN	NaN	NaN	NaN	NaN	NaN	NaN	NaN	NaN	NaN	NaN	NaN	NaN	NaN	NaN	NaN	NaN	NaN	NaN	NaN	NaN	NaN	NaN	NaN	NaN	NaN	NaN	NaN	NaN	NaN	NaN	NaN	NaN	NaN	NaN	NaN	NaN	NaN	NaN	NaN	NaN
	1.47084	0.773457	0.311708	0.183855	0.0676247	0.00739645	0.00105664	0.00633981	NaN	NaN	NaN	NaN	NaN	NaN	NaN	NaN	NaN	NaN	NaN	NaN	NaN	NaN	NaN	NaN	NaN	NaN	NaN	NaN	NaN	NaN	NaN	NaN	NaN	NaN	NaN	NaN	NaN	NaN	NaN	NaN	NaN	NaN	NaN	NaN	NaN	NaN	NaN	NaN	NaN
	1.51522	0.846365	0.379332	0.228233	0.0602282	0.0137363	0.00211327	0.00739645	0.00105664	NaN	NaN	NaN	NaN	NaN	NaN	NaN	NaN	NaN	NaN	NaN	NaN	NaN	NaN	NaN	NaN	NaN	NaN	NaN	NaN	NaN	NaN	NaN	NaN	NaN	NaN	NaN	NaN	NaN	NaN	NaN	NaN	NaN	NaN	NaN	NaN	NaN	NaN	NaN	NaN
	1.61454	0.896027	0.363483	0.255706	0.069738	0.0169062	0.00316991	0.00845309	NaN	NaN	NaN	NaN	NaN	NaN	NaN	NaN	NaN	NaN	NaN	NaN	NaN	NaN	NaN	NaN	NaN	NaN	NaN	NaN	NaN	NaN	NaN	NaN	NaN	NaN	NaN	NaN	NaN	NaN	NaN	NaN	NaN	NaN	NaN	NaN	NaN	NaN	NaN	NaN	NaN
	1.59552	0.953085	0.425824	0.265216	0.0771344	0.0211327	0.00316991	0.00845309	NaN	NaN	NaN	NaN	NaN	NaN	NaN	NaN	NaN	NaN	NaN	NaN	NaN	NaN	NaN	NaN	NaN	NaN	NaN	NaN	NaN	NaN	NaN	NaN	NaN	NaN	NaN	NaN	NaN	NaN	NaN	NaN	NaN	NaN	NaN	NaN	NaN	NaN	NaN	NaN	NaN
	1.67794	1.08939	0.533601	0.340237	0.0940406	0.0190194	0.00528318	0.0137363	NaN	NaN	NaN	NaN	NaN	NaN	NaN	NaN	NaN	NaN	NaN	NaN	NaN	NaN	NaN	NaN	NaN	NaN	NaN	NaN	NaN	NaN	NaN	NaN	NaN	NaN	NaN	NaN	NaN	NaN	NaN	NaN	NaN	NaN	NaN	NaN	NaN	NaN	NaN	NaN	NaN
	1.71809	1.10841	0.590659	0.313821	0.117287	0.034869	0.00739645	0.0158495	0.00211327	NaN	NaN	NaN	NaN	NaN	NaN	NaN	NaN	NaN	NaN	NaN	NaN	NaN	NaN	NaN	NaN	NaN	NaN	NaN	NaN	NaN	NaN	NaN	NaN	NaN	NaN	NaN	NaN	NaN	NaN	NaN	NaN	NaN	NaN	NaN	NaN	NaN	NaN	NaN	NaN
	1.73394	1.24049	0.620245	0.327557	0.131023	0.0369822	0.00739645	0.0137363	0.00105664	NaN	NaN	NaN	NaN	NaN	NaN	NaN	NaN	NaN	NaN	NaN	NaN	NaN	NaN	NaN	NaN	NaN	NaN	NaN	NaN	NaN	NaN	NaN	NaN	NaN	NaN	NaN	NaN	NaN	NaN	NaN	NaN	NaN	NaN	NaN	NaN	NaN	NaN	NaN	NaN
	1.7519	1.21513	0.701606	0.344463	0.148986	0.0422654	0.0264159	0.0200761	0.00211327	NaN	NaN	NaN	NaN	NaN	NaN	NaN	NaN	NaN	NaN	NaN	NaN	NaN	NaN	NaN	NaN	NaN	NaN	NaN	NaN	NaN	NaN	NaN	NaN	NaN	NaN	NaN	NaN	NaN	NaN	NaN	NaN	NaN	NaN	NaN	NaN	NaN	NaN	NaN	NaN
	1.90723	1.30811	0.702663	0.441674	0.179628	0.0507185	0.0264159	0.0211327	0.00316991	NaN	NaN	NaN	NaN	NaN	NaN	NaN	NaN	NaN	NaN	NaN	NaN	NaN	NaN	NaN	NaN	NaN	NaN	NaN	NaN	NaN	NaN	NaN	NaN	NaN	NaN	NaN	NaN	NaN	NaN	NaN	NaN	NaN	NaN	NaN	NaN	NaN	NaN	NaN	NaN
	1.81847	1.38842	0.758664	0.388842	0.174345	0.0686813	0.0285292	0.0200761	NaN	NaN	NaN	NaN	NaN	NaN	NaN	NaN	NaN	NaN	NaN	NaN	NaN	NaN	NaN	NaN	NaN	NaN	NaN	NaN	NaN	NaN	NaN	NaN	NaN	NaN	NaN	NaN	NaN	NaN	NaN	NaN	NaN	NaN	NaN	NaN	NaN	NaN	NaN	NaN	NaN
	1.84277	1.40216	0.865385	0.441674	0.193364	0.078191	0.0380389	0.0285292	0.00528318	NaN	NaN	NaN	NaN	NaN	NaN	NaN	NaN	NaN	NaN	NaN	NaN	NaN	NaN	NaN	NaN	NaN	NaN	NaN	NaN	NaN	NaN	NaN	NaN	NaN	NaN	NaN	NaN	NaN	NaN	NaN	NaN	NaN	NaN	NaN	NaN	NaN	NaN	NaN	NaN
	1.8227	1.50676	0.908707	0.493449	0.228233	0.0961538	0.0496619	0.0369822	0.00633981	0.00105664	NaN	NaN	0.00105664	NaN	NaN	NaN	NaN	NaN	NaN	NaN	NaN	NaN	NaN	NaN	NaN	NaN	NaN	NaN	NaN	NaN	NaN	NaN	NaN	NaN	NaN	NaN	NaN	NaN	NaN	NaN	NaN	NaN	NaN	NaN	NaN	NaN	NaN	NaN	NaN
	1.82798	1.5279	0.91399	0.500845	0.22295	0.121513	0.034869	0.0517751	0.00633981	0.00105664	NaN	NaN	0.00105664	NaN	NaN	NaN	NaN	NaN	NaN	NaN	NaN	NaN	NaN	NaN	NaN	NaN	NaN	NaN	NaN	NaN	NaN	NaN	NaN	NaN	NaN	NaN	NaN	NaN	NaN	NaN	NaN	NaN	NaN	NaN	NaN	NaN	NaN	NaN	NaN
	1.90617	1.54163	0.982671	0.57164	0.283178	0.12891	0.0507185	0.0412088	0.0147929	0.00316991	NaN	NaN	0.00105664	NaN	NaN	NaN	NaN	NaN	NaN	NaN	NaN	NaN	NaN	NaN	NaN	NaN	NaN	NaN	NaN	NaN	NaN	NaN	NaN	NaN	NaN	NaN	NaN	NaN	NaN	NaN	NaN	NaN	NaN	NaN	NaN	NaN	NaN	NaN	NaN
	1.92625	1.57227	1.06615	0.608622	0.311708	0.169062	0.0612849	0.0528318	0.0126796	NaN	0.00105664	NaN	NaN	NaN	NaN	NaN	NaN	NaN	NaN	NaN	NaN	NaN	NaN	NaN	NaN	NaN	NaN	NaN	NaN	NaN	NaN	NaN	NaN	NaN	NaN	NaN	NaN	NaN	NaN	NaN	NaN	NaN	NaN	NaN	NaN	NaN	NaN	NaN	NaN
	1.75613	1.69273	1.12532	0.656171	0.337067	0.212384	0.0633981	0.0517751	0.0137363	0.00633981	NaN	NaN	NaN	NaN	NaN	NaN	NaN	NaN	NaN	NaN	NaN	NaN	NaN	NaN	NaN	NaN	NaN	NaN	NaN	NaN	NaN	NaN	NaN	NaN	NaN	NaN	NaN	NaN	NaN	NaN	NaN	NaN	NaN	NaN	NaN	NaN	NaN	NaN	NaN
	1.8227	1.59341	1.2109	0.819949	0.327557	0.207101	0.0718512	0.0538884	0.0285292	0.00422654	0.00316991	NaN	0.00211327	NaN	NaN	NaN	NaN	NaN	NaN	NaN	NaN	NaN	NaN	NaN	NaN	NaN	NaN	NaN	NaN	NaN	NaN	NaN	NaN	NaN	NaN	NaN	NaN	NaN	NaN	NaN	NaN	NaN	NaN	NaN	NaN	NaN	NaN	NaN	NaN
	1.77303	1.78149	1.36517	0.808326	0.431107	0.253593	0.0824176	0.0686813	0.034869	0.00739645	0.00211327	NaN	0.00105664	NaN	NaN	NaN	NaN	NaN	NaN	NaN	NaN	NaN	NaN	NaN	NaN	NaN	NaN	NaN	NaN	NaN	NaN	NaN	NaN	NaN	NaN	NaN	NaN	NaN	NaN	NaN	NaN	NaN	NaN	NaN	NaN	NaN	NaN	NaN	NaN
	1.76247	1.71492	1.42223	0.947802	0.474429	0.277895	0.10355	0.0750211	0.0338123	0.00422654	0.00316991	NaN	0.00422654	NaN	NaN	NaN	NaN	NaN	NaN	NaN	NaN	NaN	NaN	NaN	NaN	NaN	NaN	NaN	NaN	NaN	NaN	NaN	NaN	NaN	NaN	NaN	NaN	NaN	NaN	NaN	NaN	NaN	NaN	NaN	NaN	NaN	NaN	NaN	NaN
	1.66103	1.81002	1.50993	0.966822	0.504015	0.304311	0.102494	0.0707946	0.0264159	0.0105664	0.00422654	NaN	0.00316991	NaN	NaN	NaN	NaN	NaN	NaN	NaN	NaN	NaN	NaN	NaN	NaN	NaN	NaN	NaN	NaN	NaN	NaN	NaN	NaN	NaN	NaN	NaN	NaN	NaN	NaN	NaN	NaN	NaN	NaN	NaN	NaN	NaN	NaN	NaN	NaN
	1.62194	1.85334	1.61665	1.06826	0.563187	0.356086	0.141589	0.0729079	0.0644548	0.0211327	0.00211327	NaN	0.00633981	NaN	NaN	NaN	NaN	NaN	NaN	NaN	NaN	NaN	NaN	NaN	NaN	NaN	NaN	NaN	NaN	NaN	NaN	NaN	NaN	NaN	NaN	NaN	NaN	NaN	NaN	NaN	NaN	NaN	NaN	NaN	NaN	NaN	NaN	NaN	NaN
	1.6399	1.85862	1.68956	1.15385	0.600169	0.353973	0.180685	0.0834742	0.0454353	0.0190194	0.00633981	NaN	0.00739645	NaN	NaN	NaN	NaN	NaN	NaN	NaN	NaN	NaN	NaN	NaN	NaN	NaN	NaN	NaN	NaN	NaN	NaN	NaN	NaN	NaN	NaN	NaN	NaN	NaN	NaN	NaN	NaN	NaN	NaN	NaN	NaN	NaN	NaN	NaN	NaN
	1.61665	1.87236	1.78677	1.23626	0.718512	0.424768	0.21978	0.0739645	0.0760778	0.0306424	0.0105664	0.00211327	0.0105664	NaN	NaN	NaN	NaN	NaN	NaN	NaN	NaN	NaN	NaN	NaN	NaN	NaN	NaN	NaN	NaN	NaN	NaN	NaN	NaN	NaN	NaN	NaN	NaN	NaN	NaN	NaN	NaN	NaN	NaN	NaN	NaN	NaN	NaN	NaN	NaN
	1.61348	1.95583	1.8227	1.33664	0.837912	0.388842	0.23246	0.0908707	0.0686813	0.0264159	0.0169062	0.00105664	0.0105664	NaN	NaN	NaN	NaN	NaN	NaN	NaN	NaN	NaN	NaN	NaN	NaN	NaN	NaN	NaN	NaN	NaN	NaN	NaN	NaN	NaN	NaN	NaN	NaN	NaN	NaN	NaN	NaN	NaN	NaN	NaN	NaN	NaN	NaN	NaN	NaN
	1.54374	1.8227	1.92096	1.36834	0.889687	0.475486	0.273669	0.117287	0.0908707	0.0390955	0.0105664	0.00105664	0.0169062	NaN	0.00105664	NaN	NaN	NaN	NaN	NaN	NaN	NaN	NaN	NaN	NaN	NaN	NaN	NaN	NaN	NaN	NaN	NaN	NaN	NaN	NaN	NaN	NaN	NaN	NaN	NaN	NaN	NaN	NaN	NaN	NaN	NaN	NaN	NaN	NaN
	1.56805	1.86813	1.91779	1.4888	0.977388	0.518808	0.300085	0.135249	0.10672	0.0380389	0.0126796	0.00105664	0.0179628	NaN	NaN	NaN	NaN	NaN	NaN	NaN	NaN	NaN	NaN	NaN	NaN	NaN	NaN	NaN	NaN	NaN	NaN	NaN	NaN	NaN	NaN	NaN	NaN	NaN	NaN	NaN	NaN	NaN	NaN	NaN	NaN	NaN	NaN	NaN	NaN
	1.47823	1.84911	2.03402	1.59975	1.06509	0.560017	0.34235	0.156382	0.126796	0.0507185	0.0169062	0.00422654	0.0221893	NaN	0.00105664	NaN	NaN	NaN	NaN	NaN	NaN	NaN	NaN	NaN	NaN	NaN	NaN	NaN	NaN	NaN	NaN	NaN	NaN	NaN	NaN	NaN	NaN	NaN	NaN	NaN	NaN	NaN	NaN	NaN	NaN	NaN	NaN	NaN	NaN
	1.55008	1.81424	1.9981	1.65892	1.16758	0.657227	0.363483	0.197591	0.146872	0.058115	0.0211327	0.00422654	0.0169062	NaN	0.00105664	NaN	NaN	NaN	NaN	NaN	NaN	NaN	NaN	NaN	NaN	NaN	NaN	NaN	NaN	NaN	NaN	NaN	NaN	NaN	NaN	NaN	NaN	NaN	NaN	NaN	NaN	NaN	NaN	NaN	NaN	NaN	NaN	NaN	NaN
	1.50148	1.93893	2.01078	1.76141	1.25	0.742815	0.44907	0.218724	0.160609	0.0950972	0.0401522	0.00316991	0.0306424	0.00105664	0.00316991	NaN	NaN	NaN	NaN	NaN	NaN	NaN	NaN	NaN	NaN	NaN	NaN	NaN	NaN	NaN	NaN	NaN	NaN	NaN	NaN	NaN	NaN	NaN	NaN	NaN	NaN	NaN	NaN	NaN	NaN	NaN	NaN	NaN	NaN
	1.52473	1.87025	2.10059	1.79522	1.37997	0.784024	0.533601	0.265216	0.178571	0.0771344	0.0380389	0.00950972	0.0369822	0.00211327	0.00211327	0.00105664	NaN	NaN	NaN	NaN	NaN	NaN	NaN	NaN	NaN	NaN	NaN	NaN	NaN	NaN	NaN	NaN	NaN	NaN	NaN	NaN	NaN	NaN	NaN	NaN	NaN	NaN	NaN	NaN	NaN	NaN	NaN	NaN	NaN
	1.41272	1.82904	2.12701	1.90089	1.49937	0.823119	0.537828	0.312764	0.214497	0.0866441	0.0412088	0.011623	0.0359256	0.00211327	0.00633981	0.00105664	NaN	NaN	NaN	NaN	NaN	NaN	NaN	NaN	NaN	NaN	NaN	NaN	NaN	NaN	NaN	NaN	NaN	NaN	NaN	NaN	NaN	NaN	NaN	NaN	NaN	NaN	NaN	NaN	NaN	NaN	NaN	NaN	NaN
	1.34087	1.89772	2.16188	1.94315	1.5765	0.981615	0.614962	0.374049	0.220837	0.1194	0.058115	0.0169062	0.058115	NaN	0.011623	NaN	NaN	NaN	NaN	NaN	NaN	NaN	NaN	NaN	NaN	NaN	NaN	NaN	NaN	NaN	NaN	NaN	NaN	NaN	NaN	NaN	NaN	NaN	NaN	NaN	NaN	NaN	NaN	NaN	NaN	NaN	NaN	NaN	NaN
	1.32925	1.77409	2.08157	1.99915	1.72337	1.05875	0.67202	0.404691	0.240913	0.143702	0.066568	0.00950972	0.0623415	0.00528318	0.0126796	NaN	NaN	NaN	NaN	NaN	NaN	NaN	NaN	NaN	NaN	NaN	NaN	NaN	NaN	NaN	NaN	NaN	NaN	NaN	NaN	NaN	NaN	NaN	NaN	NaN	NaN	NaN	NaN	NaN	NaN	NaN	NaN	NaN	NaN
	1.38736	1.81319	2.10799	1.98753	1.8713	1.11581	0.709003	0.524091	0.281065	0.137363	0.0644548	0.0274725	0.0570583	0.00528318	0.00950972	0.00211327	NaN	NaN	NaN	NaN	NaN	NaN	NaN	NaN	NaN	NaN	NaN	NaN	NaN	NaN	NaN	NaN	NaN	NaN	NaN	NaN	NaN	NaN	NaN	NaN	NaN	NaN	NaN	NaN	NaN	NaN	NaN	NaN	NaN
	1.27536	1.77515	2.08052	2.13018	1.94844	1.25	0.831572	0.560017	0.327557	0.151099	0.0834742	0.0316991	0.0655114	0.0137363	0.011623	0.00528318	NaN	NaN	NaN	NaN	NaN	NaN	NaN	NaN	NaN	NaN	NaN	NaN	NaN	NaN	NaN	NaN	NaN	NaN	NaN	NaN	NaN	NaN	NaN	NaN	NaN	NaN	NaN	NaN	NaN	NaN	NaN	NaN	NaN
	1.23838	1.65786	2.00972	2.11644	1.9738	1.35038	0.877008	0.591716	0.377219	0.204987	0.0908707	0.0338123	0.0602282	0.0147929	0.0147929	0.00211327	NaN	NaN	NaN	NaN	NaN	NaN	NaN	NaN	NaN	NaN	NaN	NaN	NaN	NaN	NaN	NaN	NaN	NaN	NaN	NaN	NaN	NaN	NaN	NaN	NaN	NaN	NaN	NaN	NaN	NaN	NaN	NaN	NaN
	1.26162	1.72549	2.03825	2.15237	2.13018	1.44548	1.06192	0.728022	0.415258	0.188081	0.110947	0.0412088	0.0834742	0.0200761	0.0253593	0.00633981	NaN	NaN	NaN	NaN	NaN	NaN	NaN	NaN	NaN	NaN	NaN	NaN	NaN	NaN	NaN	NaN	NaN	NaN	NaN	NaN	NaN	NaN	NaN	NaN	NaN	NaN	NaN	NaN	NaN	NaN	NaN	NaN	NaN
	1.30283	1.64941	1.95689	2.25063	2.1978	1.50993	1.07037	0.837912	0.435334	0.277895	0.123626	0.0633981	0.0824176	0.011623	0.0454353	0.00633981	NaN	NaN	0.00105664	NaN	NaN	NaN	NaN	NaN	NaN	NaN	NaN	NaN	NaN	NaN	NaN	NaN	NaN	NaN	NaN	NaN	NaN	NaN	NaN	NaN	NaN	NaN	NaN	NaN	NaN	NaN	NaN	NaN	NaN
	1.27113	1.6082	2.09954	2.21682	2.26648	1.59658	1.23309	0.871724	0.538884	0.285292	0.135249	0.0845309	0.0919273	0.0221893	0.0369822	0.00950972	NaN	NaN	NaN	NaN	NaN	NaN	NaN	NaN	NaN	NaN	NaN	NaN	NaN	NaN	NaN	NaN	NaN	NaN	NaN	NaN	NaN	NaN	NaN	NaN	NaN	NaN	NaN	NaN	NaN	NaN	NaN	NaN	NaN
	1.20879	1.51944	2.00338	2.20943	2.31826	1.71809	1.28698	0.955199	0.57164	0.330727	0.12574	0.0877008	0.0972105	0.0190194	0.0633981	0.0169062	NaN	0.00211327	NaN	NaN	NaN	NaN	NaN	NaN	NaN	NaN	NaN	NaN	NaN	0.00105664	NaN	NaN	NaN	NaN	NaN	NaN	NaN	NaN	NaN	NaN	NaN	NaN	NaN	NaN	NaN	NaN	NaN	NaN	NaN
	1.21196	1.43808	2.0615	2.20414	2.2686	1.85651	1.4011	1.03762	0.650888	0.411031	0.165892	0.078191	0.11306	0.0327557	0.0496619	0.0316991	NaN	0.00211327	0.00316991	NaN	NaN	NaN	NaN	NaN	NaN	NaN	NaN	NaN	NaN	NaN	NaN	NaN	NaN	NaN	NaN	NaN	NaN	NaN	NaN	NaN	NaN	NaN	NaN	NaN	NaN	NaN	NaN	NaN	NaN
	1.15596	1.43491	1.94738	2.15976	2.40596	1.91462	1.48035	1.15702	0.744928	0.451183	0.211327	0.124683	0.162722	0.0655114	0.0591716	0.0274725	NaN	0.00316991	NaN	NaN	NaN	NaN	NaN	NaN	NaN	NaN	NaN	NaN	NaN	0.00105664	NaN	NaN	NaN	NaN	NaN	NaN	NaN	NaN	NaN	NaN	NaN	NaN	NaN	NaN	NaN	NaN	NaN	NaN	NaN
	1.14328	1.44231	1.85862	2.16822	2.36686	1.97168	1.69062	1.29966	0.796703	0.498732	0.240913	0.136306	0.177515	0.0549451	0.0602282	0.0433221	NaN	0.00422654	NaN	NaN	NaN	NaN	NaN	NaN	NaN	NaN	NaN	NaN	NaN	NaN	NaN	NaN	NaN	NaN	NaN	NaN	NaN	NaN	NaN	NaN	NaN	NaN	NaN	NaN	NaN	NaN	NaN	NaN	NaN
	1.04607	1.42434	1.84911	2.21999	2.44928	2.16716	1.73711	1.38314	0.91399	0.650888	0.276839	0.160609	0.176458	0.0950972	0.0602282	0.0359256	NaN	0.00528318	0.00211327	0.00105664	NaN	NaN	NaN	NaN	NaN	0.00105664	NaN	NaN	NaN	0.00211327	NaN	NaN	NaN	NaN	NaN	NaN	NaN	NaN	NaN	NaN	NaN	NaN	NaN	NaN	NaN	NaN	NaN	NaN	NaN
	1.05769	1.36517	1.7836	2.08897	2.43026	2.16927	1.80579	1.39687	1.03445	0.724852	0.360313	0.191251	0.191251	0.0908707	0.0560017	0.0390955	0.00211327	0.00633981	0.00528318	0.00105664	NaN	NaN	0.00422654	NaN	0.00105664	NaN	NaN	NaN	NaN	0.00105664	NaN	NaN	NaN	NaN	NaN	NaN	NaN	NaN	NaN	NaN	NaN	NaN	NaN	NaN	NaN	NaN	NaN	NaN	NaN
	0.947802	1.36306	1.75719	2.1027	2.31298	2.35418	1.96217	1.5522	1.11581	0.825232	0.404691	0.218724	0.21978	0.10355	0.0655114	0.0454353	0.00105664	0.00528318	0.0105664	NaN	NaN	NaN	NaN	NaN	NaN	NaN	NaN	NaN	NaN	NaN	NaN	NaN	NaN	NaN	NaN	NaN	NaN	NaN	NaN	NaN	NaN	NaN	NaN	NaN	NaN	NaN	NaN	NaN	NaN
	0.900254	1.28487	1.68111	2.07206	2.44189	2.35947	2.06467	1.67477	1.22358	0.844252	0.499789	0.263102	0.265216	0.155325	0.0824176	0.0496619	0.00422654	0.0105664	0.00845309	0.00105664	NaN	0.00105664	0.00422654	NaN	0.00105664	NaN	NaN	NaN	NaN	0.00422654	NaN	NaN	NaN	NaN	NaN	NaN	NaN	NaN	NaN	NaN	NaN	NaN	NaN	NaN	NaN	NaN	NaN	NaN	NaN
	0.906593	1.2817	1.64413	2.03719	2.43238	2.43026	2.11327	1.86602	1.26585	0.919273	0.582206	0.321217	0.297971	0.143702	0.0877008	0.069738	0.00633981	0.0200761	0.0105664	0.00211327	0.00105664	NaN	0.00316991	0.00105664	0.00105664	0.00105664	NaN	NaN	NaN	0.00105664	NaN	NaN	NaN	NaN	NaN	NaN	NaN	NaN	NaN	NaN	NaN	NaN	NaN	NaN	NaN	NaN	NaN	NaN	NaN
	0.91399	1.29966	1.62299	2.09531	2.49366	2.42075	2.23056	1.94738	1.51099	1.06192	0.688926	0.358199	0.309594	0.193364	0.11306	0.0739645	0.00739645	0.023246	0.0211327	0.00105664	0.00105664	NaN	NaN	NaN	0.00211327	0.00211327	NaN	NaN	0.00105664	0.00105664	NaN	NaN	NaN	NaN	NaN	0.00105664	NaN	NaN	NaN	NaN	NaN	NaN	NaN	NaN	NaN	NaN	NaN	NaN	0.00105664
	0.909763	1.2426	1.54269	1.98119	2.46513	2.47147	2.33833	1.89349	1.65258	1.14011	0.787194	0.432164	0.356086	0.218724	0.126796	0.078191	0.0147929	0.0306424	0.0179628	0.00633981	0.00105664	0.00211327	0.00633981	0.00105664	0.00105664	NaN	NaN	NaN	0.00105664	0.00211327	NaN	NaN	NaN	NaN	NaN	NaN	NaN	NaN	NaN	NaN	0.00105664	NaN	NaN	NaN	NaN	NaN	NaN	NaN	NaN
	0.763948	1.22147	1.54057	1.95478	2.39645	2.4683	2.37637	2.12489	1.81002	1.16758	0.861158	0.46809	0.45858	0.274725	0.121513	0.0813609	0.0147929	0.0338123	0.0316991	0.00845309	0.00105664	0.00211327	0.00316991	0.00211327	0.00105664	0.00105664	NaN	NaN	NaN	0.00316991	NaN	NaN	NaN	NaN	NaN	NaN	NaN	NaN	0.00105664	0.00211327	NaN	NaN	NaN	NaN	NaN	NaN	NaN	NaN	NaN
	0.812553	1.10524	1.34827	1.92836	2.31932	2.4926	2.42709	2.33094	2.02346	1.30283	0.929839	0.540997	0.491336	0.311708	0.150042	0.10038	0.0253593	0.0454353	0.0338123	0.0105664	0.00105664	0.00422654	0.00950972	0.00528318	0.00633981	0.00211327	0.00105664	0.00105664	0.00422654	0.00105664	0.00105664	NaN	NaN	NaN	NaN	0.00105664	NaN	NaN	NaN	NaN	NaN	NaN	NaN	0.00105664	NaN	0.00211327	0.00105664	NaN	NaN
	0.731192	1.08939	1.42117	1.93893	2.31932	2.46619	2.40068	2.27494	2.11116	1.43808	1.07671	0.657227	0.536771	0.361369	0.152156	0.104607	0.0253593	0.0486052	0.0316991	0.00633981	0.00316991	0.00211327	0.0126796	0.00422654	0.00422654	0.00105664	0.00211327	0.00105664	0.00105664	NaN	0.00211327	0.00105664	NaN	0.00105664	NaN	NaN	0.00105664	0.00105664	NaN	0.00422654	0.00105664	NaN	0.00105664	0.00105664	NaN	NaN	NaN	NaN	0.00105664
	0.599112	0.983728	1.37363	1.8227	2.27282	2.41124	2.51691	2.43449	2.29607	1.57544	1.18977	0.813609	0.610735	0.418428	0.212384	0.1194	0.0475486	0.0908707	0.0486052	0.0126796	0.00528318	0.00211327	0.00845309	0.00528318	0.00422654	0.00105664	0.00528318	0.00105664	0.00211327	0.00211327	NaN	0.00105664	0.00105664	NaN	NaN	NaN	NaN	0.00105664	NaN	0.00211327	0.00105664	NaN	NaN	NaN	NaN	NaN	NaN	NaN	NaN
	0.58115	0.980558	1.35461	1.70752	2.16927	2.33516	2.50951	2.44611	2.36898	1.57016	1.3134	0.850592	0.707946	0.489222	0.251479	0.123626	0.0401522	0.0855875	0.0475486	0.0190194	0.011623	0.00739645	0.0147929	0.0126796	0.00739645	0.00633981	0.00105664	0.00422654	0.00422654	0.00316991	0.00211327	0.00633981	0.00316991	NaN	0.00105664	0.00105664	0.00105664	0.00528318	NaN	0.00105664	0.00211327	0.00211327	NaN	0.00211327	NaN	NaN	0.00316991	NaN	0.00105664
	0.530431	0.870668	1.30072	1.61982	2.17878	2.35524	2.54649	2.51057	2.556	1.78149	1.51839	1.0672	0.793533	0.551564	0.272612	0.139476	0.078191	0.10989	0.0750211	0.0158495	0.0137363	0.00950972	0.0137363	0.0158495	0.00633981	0.00528318	0.00105664	0.00739645	0.00316991	0.00211327	0.00105664	0.00211327	0.00739645	0.00211327	0.00105664	NaN	0.00105664	0.00105664	NaN	0.00105664	0.00105664	0.00105664	NaN	0.00211327	0.00105664	NaN	NaN	NaN	NaN
	0.521978	0.850592	1.21724	1.56382	2.02663	2.21893	2.5317	2.65321	2.60144	1.8079	1.61454	1.20034	0.905537	0.609679	0.352916	0.204987	0.102494	0.170118	0.0887574	0.0264159	0.011623	0.00739645	0.0264159	0.0264159	0.00739645	0.00316991	0.00739645	0.00211327	0.00633981	0.00950972	0.00633981	0.00422654	0.00211327	0.00316991	0.00105664	0.00105664	NaN	0.00211327	0.00316991	0.00105664	NaN	0.00316991	NaN	0.00105664	NaN	0.00105664	0.00211327	0.00211327	0.00105664
	0.509298	0.710059	1.13271	1.47823	2.00127	2.18618	2.63842	2.60355	2.61623	2.05199	1.70013	1.28064	0.956255	0.739645	0.378276	0.24197	0.117287	0.181741	0.0803043	0.0412088	0.0211327	0.0158495	0.0285292	0.0126796	0.0137363	0.00528318	0.00528318	0.00739645	0.00633981	0.00739645	0.00211327	0.00950972	0.00105664	0.00105664	0.00316991	0.00105664	0.00105664	0.00422654	NaN	0.00105664	0.00633981	NaN	0.00105664	0.00211327	0.00211327	0.00105664	0.00211327	0.00105664	NaN
	0.45541	0.757608	1.11475	1.46344	1.85123	2.14708	2.56128	2.75465	2.74725	2.19675	1.86708	1.44759	1.0429	0.819949	0.4459	0.302198	0.158495	0.181741	0.0813609	0.0422654	0.023246	0.0137363	0.023246	0.0137363	0.0147929	0.0126796	0.00528318	0.0105664	0.0105664	0.0105664	0.00528318	0.00633981	0.00739645	0.00528318	0.00211327	0.00211327	NaN	0.00211327	0.00211327	0.00211327	0.00316991	0.00211327	NaN	0.00211327	NaN	0.00211327	0.00211327	0.00211327	0.00316991
	0.404691	0.661454	1.0355	1.36623	1.69167	2.1661	2.56128	3.00085	2.75254	2.39539	2.12912	1.68322	1.14645	0.971048	0.55579	0.33601	0.208157	0.201817	0.146872	0.0560017	0.0295858	0.0179628	0.0443787	0.0190194	0.0264159	0.00528318	0.0105664	0.00950972	0.00528318	0.00845309	0.00528318	0.00528318	0.00211327	0.00422654	0.00422654	0.00316991	0.00316991	0.00316991	NaN	0.00211327	0.00739645	0.00528318	0.00105664	0.00105664	0.00211327	0.00316991	0.00316991	NaN	0.00105664
	0.346577	0.651944	0.985841	1.24155	1.70224	2.10904	2.53381	2.86877	2.85503	2.48098	2.20414	1.76352	1.23098	1.06509	0.638208	0.418428	0.273669	0.245139	0.12574	0.0676247	0.0327557	0.0264159	0.0412088	0.0338123	0.0295858	0.00739645	0.0147929	0.0211327	0.00739645	0.00950972	0.00739645	0.00105664	0.00739645	0.00950972	0.00633981	0.00105664	0.00316991	0.00633981	0.00316991	0.00528318	0.00422654	0.00105664	NaN	0.00422654	0.00422654	0.00211327	0.00211327	0.00528318	0.00316991
	0.322274	0.607566	0.971048	1.20562	1.52367	2.11433	2.59087	2.87088	3.02092	2.6754	2.45351	1.88609	1.36306	1.17921	0.712172	0.45858	0.300085	0.301141	0.150042	0.089814	0.0496619	0.0475486	0.0486052	0.046492	0.0274725	0.00739645	0.00739645	0.0137363	0.0105664	0.0105664	0.00950972	0.00739645	0.00845309	0.00739645	0.00739645	0.00316991	0.00105664	0.00739645	0.00211327	0.00422654	0.0105664	0.00211327	0.00105664	0.00633981	0.00528318	0.00633981	0.00316991	0.00422654	0.00211327
	0.283178	0.56847	0.90131	1.19189	1.48774	2.17456	2.51057	2.77578	2.92688	2.76099	2.52008	2.08052	1.47506	1.24577	0.874894	0.598056	0.383559	0.380389	0.156382	0.0792477	0.0517751	0.0612849	0.0560017	0.0507185	0.0243026	0.0190194	0.0137363	0.0190194	0.0126796	0.0274725	0.0137363	0.0169062	0.00528318	0.00845309	0.00422654	0.00316991	0.00950972	0.00950972	0.00422654	0.0147929	0.00633981	0.00633981	NaN	0.00845309	0.00211327	0.00633981	0.00211327	0.00211327	0.00316991
	0.246196	0.533601	0.803043	1.06403	1.44125	2.01395	2.44928	2.78635	3.02937	2.78635	2.66695	2.22844	1.57122	1.40638	1.00275	0.689983	0.443787	0.444844	0.194421	0.120456	0.0633981	0.0676247	0.066568	0.058115	0.0454353	0.0200761	0.0137363	0.0285292	0.0306424	0.0253593	0.0221893	0.0137363	0.0137363	0.011623	0.00739645	0.00422654	0.0137363	0.0190194	0.00422654	0.0147929	0.0126796	0.00422654	0.00211327	0.00845309	0.0105664	0.00316991	0.00316991	0.00633981	0.00528318
	0.227177	0.487109	0.765004	0.994294	1.3768	1.94315	2.40068	2.80114	3.00507	2.92688	2.86877	2.42287	1.68005	1.5839	1.05664	0.706889	0.554734	0.435334	0.22929	0.134193	0.0919273	0.0750211	0.089814	0.0686813	0.0306424	0.0338123	0.0190194	0.046492	0.0338123	0.0306424	0.023246	0.0190194	0.0158495	0.0147929	0.00845309	0.00739645	0.011623	0.011623	0.00316991	0.0105664	0.0190194	0.00211327	0.00528318	0.00739645	0.00739645	0.00739645	0.011623	0.00528318	0.00105664
	0.181741	0.427937	0.719569	0.998521	1.31023	1.87447	2.20837	2.6754	2.83284	2.94379	2.95118	2.65744	1.86074	1.64624	1.23098	0.871724	0.625528	0.510355	0.274725	0.174345	0.0940406	0.089814	0.11306	0.0760778	0.066568	0.0221893	0.034869	0.046492	0.0264159	0.0327557	0.0338123	0.0211327	0.0200761	0.0200761	0.00633981	0.0158495	0.0158495	0.023246	0.0105664	0.011623	0.0169062	0.0137363	0.00316991	0.0137363	0.0126796	0.00845309	0.00528318	0.0137363	0.00633981
	0.197591	0.414201	0.679417	0.91082	1.15702	1.79734	2.22844	2.62574	2.90575	2.96809	3.00824	2.66167	1.91674	1.71492	1.42223	0.952029	0.703719	0.545224	0.281065	0.194421	0.118343	0.134193	0.127853	0.0950972	0.0612849	0.0338123	0.0380389	0.0623415	0.0486052	0.0274725	0.0264159	0.023246	0.0253593	0.0211327	0.0169062	0.0147929	0.0190194	0.0190194	0.00950972	0.0147929	0.0285292	0.011623	0.00422654	0.0147929	0.011623	0.00739645	0.00845309	0.00845309	0.011623
	0.177515	0.33601	0.542054	0.843195	1.02599	1.70224	2.15765	2.42181	2.86877	3.02937	2.98394	2.81593	2.09003	1.903	1.48457	1.04396	0.803043	0.6847	0.319104	0.248309	0.124683	0.133136	0.144759	0.112003	0.0686813	0.0401522	0.0655114	0.069738	0.0560017	0.0369822	0.0412088	0.0285292	0.034869	0.0253593	0.0179628	0.0179628	0.0200761	0.0169062	0.0126796	0.0126796	0.0264159	0.0169062	0.00633981	0.0200761	0.0200761	0.00739645	0.00528318	0.0126796	0.00845309
	0.151099	0.315934	0.575866	0.725909	0.984784	1.64096	1.99704	2.33411	2.76205	3.01986	3.10757	2.88145	2.21154	2.02663	1.64518	1.27642	0.870668	0.747041	0.364539	0.258876	0.144759	0.155325	0.142646	0.114117	0.0929839	0.046492	0.058115	0.0845309	0.0401522	0.0486052	0.0570583	0.0295858	0.0295858	0.0338123	0.0200761	0.0264159	0.0327557	0.0274725	0.0200761	0.023246	0.0285292	0.0126796	0.0126796	0.0295858	0.0147929	0.0126796	0.00845309	0.00950972	0.0105664
	0.135249	0.258876	0.486052	0.658284	0.943576	1.56276	1.91357	2.32249	2.77895	3.06847	3.07058	3.00402	2.35524	2.08263	1.79311	1.34193	1.04818	0.822063	0.483939	0.318047	0.170118	0.157439	0.155325	0.155325	0.0982671	0.0454353	0.0655114	0.0940406	0.0750211	0.0623415	0.0824176	0.0486052	0.0422654	0.0295858	0.0221893	0.0211327	0.0380389	0.0327557	0.023246	0.034869	0.0390955	0.0221893	0.00422654	0.0200761	0.0264159	0.011623	0.0253593	0.0158495	0.011623
	0.141589	0.258876	0.44907	0.679417	0.860101	1.50359	1.90723	2.10904	2.66695	2.90575	3.13609	3.02303	2.52747	2.27705	1.96112	1.43174	1.17075	0.946746	0.465976	0.418428	0.202874	0.253593	0.202874	0.154269	0.118343	0.0877008	0.0940406	0.126796	0.089814	0.0771344	0.0771344	0.066568	0.0591716	0.0486052	0.0253593	0.0211327	0.0369822	0.0401522	0.0179628	0.0211327	0.0295858	0.0316991	0.0169062	0.0338123	0.0327557	0.0169062	0.0179628	0.0253593	0.0147929
	0.089814	0.251479	0.393068	0.582206	0.832629	1.42646	1.71915	1.96006	2.51268	2.95118	2.99345	3.12553	2.68597	2.37426	2.15976	1.5839	1.3303	1.02705	0.534658	0.448014	0.228233	0.282122	0.256762	0.169062	0.1194	0.10355	0.105664	0.104607	0.110947	0.0729079	0.0855875	0.0644548	0.0496619	0.0549451	0.0507185	0.0401522	0.0412088	0.0443787	0.0316991	0.0401522	0.0401522	0.0327557	0.0221893	0.0264159	0.0316991	0.0179628	0.0169062	0.0295858	0.0137363
	0.0834742	0.228233	0.334954	0.534658	0.731192	1.39687	1.6716	1.87342	2.29079	2.87933	2.95752	3.16885	2.73774	2.50528	2.29501	1.68639	1.50254	1.08516	0.608622	0.509298	0.269442	0.288462	0.303254	0.239856	0.120456	0.11623	0.129966	0.139476	0.120456	0.10038	0.112003	0.0792477	0.0813609	0.058115	0.0507185	0.0390955	0.0528318	0.0538884	0.0422654	0.0433221	0.0454353	0.0327557	0.0338123	0.0338123	0.0412088	0.0274725	0.0274725	0.0295858	0.0200761
	0.0771344	0.188081	0.299028	0.492392	0.701606	1.18026	1.52367	1.6885	2.16399	2.89835	2.95435	3.2164	2.87511	2.68597	2.55917	1.98859	1.56171	1.19611	0.67519	0.567413	0.320161	0.389899	0.32967	0.23246	0.157439	0.136306	0.138419	0.173288	0.152156	0.10989	0.118343	0.0908707	0.0803043	0.0729079	0.0538884	0.0560017	0.0750211	0.0760778	0.0443787	0.0359256	0.0486052	0.0549451	0.0190194	0.0359256	0.058115	0.0179628	0.0306424	0.0327557	0.0338123
	0.078191	0.184911	0.265216	0.450127	0.660397	1.19294	1.43808	1.63145	1.95795	2.77473	2.84552	3.25021	3.08749	2.73457	2.67117	1.98331	1.7593	1.29438	0.767117	0.658284	0.44273	0.361369	0.390955	0.281065	0.173288	0.152156	0.161665	0.154269	0.154269	0.135249	0.136306	0.0972105	0.10355	0.105664	0.0771344	0.058115	0.0707946	0.069738	0.0528318	0.0528318	0.0655114	0.0602282	0.0412088	0.0633981	0.0517751	0.0285292	0.0401522	0.0528318	0.0475486
	0.0496619	0.150042	0.196534	0.478656	0.566357	1.11898	1.29332	1.54269	1.84594	2.58136	2.7779	3.12447	3.07058	2.8973	2.71767	2.12489	1.95478	1.362	0.856932	0.759721	0.490279	0.434277	0.418428	0.312764	0.204987	0.183855	0.192308	0.21344	0.199704	0.147929	0.143702	0.120456	0.118343	0.0950972	0.0887574	0.0750211	0.0792477	0.0718512	0.058115	0.0612849	0.0718512	0.0655114	0.0454353	0.0486052	0.0655114	0.0412088	0.0433221	0.0517751	0.0401522
	0.0422654	0.127853	0.172232	0.34869	0.495562	1.0429	1.22041	1.42117	1.72443	2.47992	2.7314	3.19738	3.27768	3.10334	2.87722	2.30558	2.09108	1.49197	0.981615	0.834742	0.592773	0.504015	0.45541	0.318047	0.22612	0.207101	0.211327	0.207101	0.203931	0.173288	0.166948	0.158495	0.120456	0.112003	0.0803043	0.0824176	0.101437	0.0855875	0.0729079	0.0760778	0.0940406	0.0855875	0.066568	0.0729079	0.0644548	0.0390955	0.0454353	0.0760778	0.0517751
	0.034869	0.127853	0.174345	0.323331	0.437447	0.868555	1.08199	1.35144	1.64624	2.41124	2.59193	2.93956	3.17308	3.18787	2.90363	2.42075	2.21893	1.5839	1.09784	0.90131	0.655114	0.55896	0.528318	0.364539	0.243026	0.257819	0.237743	0.2388	0.246196	0.200761	0.201817	0.151099	0.120456	0.121513	0.101437	0.105664	0.115173	0.0940406	0.0813609	0.0771344	0.0929839	0.0803043	0.0549451	0.0771344	0.0887574	0.0612849	0.066568	0.0739645	0.0591716
	0.0306424	0.0824176	0.147929	0.296915	0.381445	0.818893	1.07143	1.2574	1.51627	2.36369	2.54544	3.1287	3.23014	3.18893	2.90997	2.6268	2.33833	1.63779	1.1697	1.09045	0.759721	0.661454	0.604396	0.427937	0.291631	0.297971	0.249366	0.265216	0.255706	0.218724	0.195478	0.187025	0.141589	0.138419	0.131023	0.118343	0.12891	0.101437	0.102494	0.10038	0.127853	0.10355	0.0855875	0.0845309	0.0961538	0.0686813	0.069738	0.0760778	0.069738
	0.0211327	0.0792477	0.10355	0.240913	0.323331	0.752325	0.956255	1.1232	1.44336	2.16293	2.37849	3.02092	3.18576	3.28191	3.12342	2.83178	2.49894	1.83643	1.39265	1.16653	0.903423	0.725909	0.599112	0.450127	0.337067	0.3265	0.287405	0.299028	0.297971	0.237743	0.247253	0.198648	0.169062	0.177515	0.135249	0.145816	0.140533	0.105664	0.0908707	0.10989	0.133136	0.114117	0.107777	0.11623	0.105664	0.0707946	0.0866441	0.0993238	0.0760778
	0.0169062	0.0803043	0.10038	0.161665	0.307481	0.628698	0.859045	1.03022	1.36412	1.99704	2.15871	2.88673	3.02726	3.2967	3.04839	2.79269	2.63314	1.83643	1.50676	1.29438	0.944632	0.824176	0.731192	0.500845	0.353973	0.340237	0.299028	0.325444	0.315934	0.247253	0.240913	0.215554	0.196534	0.214497	0.155325	0.144759	0.135249	0.124683	0.120456	0.132079	0.121513	0.137363	0.10038	0.107777	0.1194	0.0686813	0.10355	0.1194	0.0824176
	0.0200761	0.0602282	0.0803043	0.170118	0.269442	0.548394	0.792477	1.00697	1.29227	1.84911	2.1344	2.74091	2.94907	3.19632	3.1604	3.06002	2.79903	2.04248	1.62511	1.45287	1.08622	0.866441	0.808326	0.576923	0.389899	0.385672	0.372992	0.370879	0.363483	0.337067	0.273669	0.23563	0.207101	0.214497	0.187025	0.168005	0.170118	0.152156	0.134193	0.135249	0.135249	0.151099	0.107777	0.11623	0.146872	0.1194	0.114117	0.132079	0.104607
	0.00739645	0.0570583	0.066568	0.146872	0.231403	0.443787	0.701606	0.902367	1.06192	1.73077	2.01817	2.51268	2.85503	3.209	3.18787	3.18681	2.90152	2.12595	1.81847	1.59129	1.20773	1.02177	0.887574	0.56847	0.483939	0.43956	0.456467	0.398352	0.392012	0.316991	0.311708	0.277895	0.266272	0.259932	0.193364	0.172232	0.225063	0.168005	0.144759	0.163779	0.188081	0.142646	0.146872	0.155325	0.160609	0.112003	0.10989	0.138419	0.1194
	0.011623	0.0422654	0.0517751	0.126796	0.199704	0.387785	0.631868	0.789307	1.01014	1.55959	1.86813	2.34573	2.73035	3.24176	3.12975	3.13398	2.97443	2.23901	1.92308	1.79205	1.39793	1.13694	1.01226	0.714286	0.540997	0.530431	0.407861	0.386729	0.430051	0.359256	0.343407	0.318047	0.297971	0.266272	0.244083	0.2388	0.221893	0.209214	0.178571	0.156382	0.195478	0.176458	0.160609	0.204987	0.172232	0.12574	0.139476	0.175402	0.151099
	0.00845309	0.0369822	0.0591716	0.11306	0.163779	0.333897	0.547337	0.67519	0.888631	1.41801	1.79734	2.26331	2.54015	3.16462	3.0093	3.21851	3.15617	2.4197	2.13652	1.88187	1.47823	1.20879	1.09573	0.724852	0.557904	0.560017	0.426881	0.472316	0.45541	0.390955	0.364539	0.364539	0.294801	0.306424	0.262046	0.250423	0.22929	0.22612	0.193364	0.208157	0.228233	0.208157	0.175402	0.199704	0.199704	0.174345	0.169062	0.200761	0.158495
	0.00422654	0.0338123	0.0602282	0.0707946	0.162722	0.312764	0.402578	0.590659	0.830516	1.27959	1.6156	2.11221	2.4366	3.06002	3.08326	3.2164	3.23014	2.38166	2.25486	1.98859	1.65363	1.32079	1.11475	0.813609	0.646661	0.630811	0.506128	0.520921	0.499789	0.456467	0.418428	0.381445	0.33601	0.334954	0.272612	0.240913	0.263102	0.245139	0.225063	0.21344	0.237743	0.246196	0.189138	0.234573	0.212384	0.184911	0.181741	0.22612	0.162722
	0.00845309	0.0243026	0.0475486	0.0707946	0.135249	0.225063	0.368766	0.544167	0.701606	1.06826	1.45499	1.96746	2.28762	2.96281	3.00085	3.19632	3.34954	2.63208	2.3806	2.11644	1.75085	1.45076	1.37997	0.880178	0.644548	0.685757	0.601226	0.55579	0.488166	0.492392	0.428994	0.44907	0.415258	0.382502	0.300085	0.268385	0.310651	0.245139	0.233516	0.230347	0.281065	0.24197	0.244083	0.257819	0.24197	0.196534	0.185968	0.2388	0.188081
	0.00316991	0.023246	0.0422654	0.0612849	0.124683	0.212384	0.292688	0.492392	0.640321	1.00169	1.36623	1.79628	2.00338	2.65216	2.89624	3.27768	3.42456	2.63948	2.58136	2.19886	1.92413	1.5205	1.33453	1.0112	0.749155	0.809383	0.639265	0.56213	0.5653	0.494505	0.467033	0.475486	0.416314	0.384615	0.334954	0.35503	0.319104	0.283178	0.263102	0.280008	0.278952	0.272612	0.2388	0.268385	0.257819	0.237743	0.207101	0.21661	0.214497
	0.00211327	0.0190194	0.0306424	0.0517751	0.089814	0.208157	0.277895	0.450127	0.582206	0.891801	1.32608	1.7033	1.95478	2.56868	2.88779	3.02937	3.38757	2.65004	2.78107	2.46513	1.97063	1.73605	1.53529	1.14962	0.760778	0.873838	0.677303	0.618132	0.610735	0.572697	0.518808	0.526205	0.450127	0.427937	0.398352	0.374049	0.347633	0.34235	0.314877	0.312764	0.288462	0.246196	0.266272	0.316991	0.300085	0.263102	0.221893	0.312764	0.255706
	0.00422654	0.0169062	0.0274725	0.0475486	0.0813609	0.152156	0.256762	0.418428	0.446957	0.707946	1.1697	1.47718	1.96429	2.33516	2.78529	2.91843	3.40131	2.84446	2.90469	2.50106	2.19463	1.76141	1.57544	1.14539	0.930896	0.89814	0.811496	0.655114	0.696323	0.613905	0.57481	0.605452	0.491336	0.432164	0.406805	0.389899	0.363483	0.367709	0.349746	0.301141	0.324387	0.285292	0.292688	0.343407	0.324387	0.310651	0.245139	0.307481	0.289518
	0.00422654	0.0169062	0.0137363	0.0243026	0.0908707	0.137363	0.192308	0.357143	0.400465	0.616019	1.1306	1.33347	1.62511	2.1344	2.67857	3.06636	3.42561	2.99662	2.94062	2.51585	2.32354	1.89455	1.73817	1.28381	0.974218	0.964708	0.912933	0.759721	0.723795	0.657227	0.602282	0.643491	0.536771	0.529374	0.469146	0.431107	0.394125	0.346577	0.409975	0.33918	0.374049	0.324387	0.34552	0.352916	0.34552	0.34552	0.273669	0.313821	0.284235
	0.00211327	0.00316991	0.0179628	0.0316991	0.0496619	0.11306	0.163779	0.277895	0.369822	0.56213	0.960482	1.23521	1.6325	1.93681	2.48521	2.98711	3.36644	2.97549	2.96281	2.6754	2.47992	2.16927	1.80896	1.43385	1.08622	1.05241	0.957312	0.787194	0.769231	0.717456	0.626585	0.676247	0.586433	0.534658	0.482883	0.486052	0.417371	0.432164	0.420541	0.380389	0.358199	0.333897	0.380389	0.414201	0.35186	0.380389	0.32967	0.366653	0.34552
	0.00105664	0.00845309	0.00845309	0.0253593	0.0401522	0.0908707	0.147929	0.228233	0.322274	0.422654	0.837912	1.11369	1.40638	1.74345	2.3806	2.87722	3.28191	2.97337	3.15406	2.72084	2.56974	2.2221	1.91779	1.53846	1.14539	1.12637	0.997464	0.918216	0.806213	0.759721	0.664624	0.717456	0.596999	0.547337	0.544167	0.516695	0.450127	0.443787	0.425824	0.377219	0.403635	0.364539	0.377219	0.404691	0.383559	0.388842	0.299028	0.431107	0.359256
	0.00422654	0.011623	0.00528318	0.023246	0.0285292	0.0602282	0.139476	0.214497	0.288462	0.370879	0.801986	1.01331	1.29227	1.63145	2.29818	2.65744	3.23436	3.02726	3.24281	2.94696	2.59827	2.23795	2.02874	1.6473	1.19717	1.13377	1.06298	0.889687	0.849535	0.854818	0.737532	0.738588	0.640321	0.604396	0.573753	0.561074	0.527261	0.519865	0.451183	0.415258	0.408918	0.426881	0.456467	0.470203	0.365596	0.387785	0.34869	0.434277	0.409975
	0.00316991	0.00739645	0.00633981	0.0147929	0.0253593	0.0454353	0.0919273	0.190194	0.256762	0.327557	0.751268	0.928783	1.26479	1.41378	2.06678	2.65004	2.99239	3.13609	3.28402	2.93322	2.70076	2.41441	2.19992	1.78783	1.306	1.18872	1.18872	0.968935	0.940406	0.922443	0.774514	0.824176	0.701606	0.599112	0.596999	0.592773	0.525148	0.486052	0.488166	0.46492	0.431107	0.4459	0.459637	0.497675	0.44907	0.460693	0.372992	0.460693	0.405748
	0.00316991	0.0105664	0.00528318	0.0158495	0.0190194	0.0359256	0.0887574	0.175402	0.21661	0.243026	0.553677	0.777684	1.20879	1.35038	1.91674	2.41336	2.88567	3.18259	3.2164	2.9533	2.79797	2.60249	2.2929	1.84172	1.37363	1.29649	1.30495	1.04818	0.922443	0.911877	0.864328	0.818893	0.733305	0.660397	0.667794	0.635038	0.551564	0.540997	0.532544	0.487109	0.460693	0.412088	0.490279	0.497675	0.478656	0.490279	0.416314	0.493449	0.470203
	NaN	0.00633981	0.00422654	0.00633981	0.0200761	0.0327557	0.0686813	0.129966	0.184911	0.243026	0.523035	0.692096	1.10418	1.14222	1.81424	2.31932	2.78529	3.14666	3.25021	3.05156	2.77156	2.63419	2.37637	1.96217	1.46872	1.41167	1.29121	1.16019	0.985841	0.991124	0.92033	0.843195	0.806213	0.719569	0.666737	0.649831	0.592773	0.590659	0.56213	0.532544	0.511412	0.500845	0.531488	0.530431	0.502959	0.516695	0.44273	0.483939	0.470203
	0.00211327	0.00528318	0.00422654	0.011623	0.0169062	0.0190194	0.0729079	0.10038	0.152156	0.215554	0.443787	0.547337	0.975275	1.04184	1.56276	2.21999	2.50845	3.10545	3.20689	3.25866	2.90469	2.80325	2.52747	2.13863	1.58178	1.39582	1.43174	1.27113	1.11369	1.00486	0.878064	0.90765	0.822063	0.767117	0.679417	0.700549	0.644548	0.612849	0.601226	0.528318	0.5653	0.518808	0.587489	0.579036	0.573753	0.553677	0.524091	0.531488	0.519865
	0.00105664	0.00211327	0.00211327	0.00422654	0.0211327	0.0221893	0.0929839	0.0972105	0.134193	0.159552	0.341293	0.460693	0.862215	0.918216	1.47718	1.99281	2.42181	2.99134	3.0896	3.22274	2.91948	2.72189	2.59932	2.13335	1.735	1.53423	1.50359	1.34087	1.17815	1.02282	0.997464	1.01437	0.857988	0.801986	0.738588	0.784024	0.662511	0.650888	0.610735	0.589603	0.567413	0.551564	0.554734	0.622358	0.576923	0.575866	0.508242	0.583263	0.580093
	0.00105664	0.00105664	0.00105664	0.00528318	0.0169062	0.0147929	0.058115	0.0834742	0.102494	0.158495	0.299028	0.376162	0.848478	0.857988	1.27325	1.88081	2.17773	2.85186	3.05156	3.17202	2.93322	2.9142	2.61623	2.21788	1.79311	1.62828	1.5205	1.40321	1.26902	1.15279	1.06615	0.971048	0.912933	0.873838	0.819949	0.78825	0.737532	0.632925	0.610735	0.645604	0.609679	0.610735	0.616019	0.643491	0.621302	0.600169	0.524091	0.596999	0.596999
	NaN	0.00211327	0.00211327	0.00633981	0.0126796	0.011623	0.0655114	0.0549451	0.0866441	0.12574	0.258876	0.324387	0.717456	0.721682	1.1232	1.65258	2.02663	2.81593	2.97549	3.23331	3.04522	2.9142	2.63102	2.42181	1.96746	1.70752	1.56382	1.50993	1.14222	1.17498	1.16019	1.03762	1.03022	0.79776	0.849535	0.80093	0.78825	0.744928	0.69104	0.643491	0.585376	0.637151	0.68153	0.685757	0.624472	0.657227	0.544167	0.601226	0.604396
	0.00105664	0.00211327	0.00105664	0.00105664	0.00950972	0.00845309	0.0517751	0.046492	0.066568	0.114117	0.211327	0.249366	0.644548	0.658284	1.07143	1.53001	1.77726	2.60355	2.87828	3.20795	2.96809	2.98077	2.57291	2.4197	1.96429	1.79945	1.67265	1.65363	1.3937	1.22675	1.14856	1.11158	1.04924	0.905537	0.902367	0.89814	0.761834	0.776627	0.686813	0.621302	0.731192	0.630811	0.68787	0.702663	0.648774	0.673077	0.605452	0.633981	0.657227
	0.00105664	0.00105664	0.00105664	0.00105664	0.011623	0.00633981	0.0475486	0.0274725	0.0443787	0.11306	0.192308	0.195478	0.56847	0.526205	0.882291	1.40427	1.63567	2.48309	2.79163	3.1213	2.9533	2.90258	2.82016	2.53698	2.08791	1.89349	1.735	1.64624	1.43174	1.31023	1.27536	1.11792	1.02811	0.948859	0.922443	0.916103	0.815723	0.704776	0.721682	0.703719	0.720626	0.660397	0.677303	0.701606	0.705833	0.725909	0.658284	0.717456	0.704776
	NaN	NaN	0.00105664	NaN	0.00422654	0.00739645	0.034869	0.0306424	0.0507185	0.0961538	0.129966	0.174345	0.510355	0.493449	0.803043	1.24894	1.45499	2.26014	2.71978	3.06847	2.80642	2.75676	2.73246	2.68914	2.13018	2.06784	1.8227	1.77726	1.5131	1.37257	1.27959	1.26374	1.14117	0.946746	0.929839	0.915046	0.874894	0.815723	0.768174	0.803043	0.775571	0.69104	0.738588	0.752325	0.740702	0.704776	0.622358	0.693153	0.78191
	NaN	NaN	0.00211327	NaN	0.00422654	0.00528318	0.0274725	0.0169062	0.0253593	0.0623415	0.101437	0.102494	0.423711	0.438504	0.677303	1.02916	1.26902	2.16927	2.40279	2.93216	2.88145	2.72506	2.75571	2.61306	2.21577	2.07418	1.9421	1.80262	1.56699	1.38631	1.31868	1.30283	1.11264	1.01014	0.973161	0.952029	0.840025	0.813609	0.795647	0.815723	0.812553	0.741758	0.723795	0.777684	0.784024	0.720626	0.682587	0.69738	0.692096
	NaN	NaN	NaN	NaN	0.00105664	0.0105664	0.0126796	0.00950972	0.00739645	0.0633981	0.0845309	0.0803043	0.377219	0.369822	0.619189	1.01014	1.01754	2.04036	2.4049	2.8582	2.69548	2.70604	2.71027	2.67646	2.39434	2.07418	1.98753	1.93893	1.69484	1.48457	1.35883	1.29544	1.18449	1.0746	1.03022	0.967878	0.936179	0.841082	0.821006	0.860101	0.790363	0.78825	0.77874	0.824176	0.760778	0.811496	0.726965	0.770287	0.819949
	NaN	NaN	NaN	NaN	0.00422654	0.00528318	0.011623	0.0137363	0.0179628	0.0517751	0.0538884	0.0528318	0.288462	0.35503	0.514582	0.822063	0.943576	1.76141	2.10693	2.66272	2.74197	2.77895	2.70816	2.6828	2.46936	2.2126	2.07101	1.98225	1.72654	1.51099	1.46238	1.35989	1.21302	1.05664	1.07143	1.05347	0.950972	0.922443	0.80093	0.882291	0.897084	0.777684	0.79142	0.838969	0.834742	0.753381	0.725909	0.749155	0.801986
	NaN	NaN	NaN	NaN	NaN	NaN	0.00950972	0.00633981	0.0105664	0.0422654	0.0486052	0.0644548	0.208157	0.305368	0.444844	0.718512	0.776627	1.59763	1.93893	2.41124	2.63419	2.7462	2.7779	2.77895	2.47253	2.39434	2.22633	2.10904	1.75507	1.50571	1.50676	1.43174	1.35566	1.12003	1.08728	1.0672	0.945689	0.948859	0.834742	0.867498	0.873838	0.777684	0.818893	0.829459	0.79142	0.831572	0.765004	0.845309	0.888631
	NaN	NaN	NaN	NaN	NaN	0.00316991	0.0147929	0.00950972	0.00950972	0.0401522	0.0285292	0.0475486	0.179628	0.243026	0.377219	0.618132	0.723795	1.49408	1.79205	2.40068	2.52959	2.59404	2.71661	2.79163	2.55389	2.30135	2.17139	2.08052	1.83855	1.58812	1.56171	1.55008	1.31128	1.20985	1.14751	1.08939	1.03022	0.936179	0.850592	0.859045	0.91082	0.848478	0.870668	0.868555	0.860101	0.846365	0.774514	0.849535	0.90131
	NaN	NaN	NaN	NaN	NaN	0.00739645	0.00211327	NaN	0.00422654	0.0316991	0.0253593	0.0338123	0.135249	0.214497	0.34235	0.488166	0.534658	1.25423	1.63779	2.12701	2.45139	2.43872	2.73457	2.7948	2.53593	2.36581	2.26648	2.21999	1.94844	1.76986	1.62194	1.57227	1.39159	1.2426	1.21724	1.11792	1.08199	0.982671	0.912933	0.900254	0.992181	0.849535	0.867498	0.899197	0.9235	0.865385	0.814666	0.861158	0.931953
	NaN	NaN	NaN	NaN	NaN	0.00211327	NaN	NaN	0.00211327	0.0243026	0.0158495	0.0253593	0.12574	0.194421	0.269442	0.428994	0.482883	1.11264	1.47189	1.87236	2.4366	2.42498	2.64053	2.85292	2.64687	2.4757	2.30241	2.24112	2.00761	1.72126	1.67477	1.68428	1.38314	1.34087	1.27113	1.17815	1.09045	1.02916	0.981615	0.941462	0.986898	0.915046	0.935123	0.906593	0.805156	0.811496	0.823119	0.887574	0.952029
	NaN	NaN	NaN	NaN	NaN	0.00316991	0.00211327	NaN	NaN	0.0295858	0.0126796	0.0137363	0.0940406	0.161665	0.21027	0.364539	0.375106	0.940406	1.32608	1.74239	2.31403	2.36686	2.59721	2.80431	2.65744	2.54438	2.42815	2.30241	2.13863	1.85968	1.66737	1.71175	1.46133	1.28064	1.28276	1.2426	1.12849	1.00592	1.0186	0.963652	0.953085	0.871724	0.919273	0.975275	0.903423	0.864328	0.872781	0.919273	0.931953
	NaN	NaN	NaN	NaN	NaN	0.00528318	NaN	NaN	NaN	0.0169062	0.0126796	0.0105664	0.0824176	0.1194	0.160609	0.259932	0.331784	0.744928	1.26162	1.51099	2.02874	2.34679	2.41441	2.75993	2.60566	2.50845	2.45562	2.38483	2.02874	1.86496	1.8153	1.81636	1.53423	1.37468	1.31974	1.24894	1.18343	1.08728	0.991124	1.00275	0.961538	0.966822	0.925613	1.0503	0.944632	0.90765	0.863271	0.928783	0.997464
	NaN	NaN	NaN	NaN	NaN	0.00422654	NaN	NaN	NaN	0.0179628	0.00528318	0.00528318	0.0686813	0.0982671	0.108833	0.177515	0.260989	0.560017	1.06509	1.32713	2.03402	2.20309	2.40173	2.65427	2.59932	2.5074	2.46724	2.27916	2.08897	1.97168	1.84383	1.79522	1.60714	1.40427	1.33559	1.30072	1.25634	1.13694	1.08833	1.03022	1.03339	0.976331	0.946746	1.06298	0.927726	0.941462	1.00063	0.972105	0.990068
	NaN	NaN	NaN	NaN	NaN	0.00211327	NaN	NaN	NaN	0.011623	0.00211327	0.00316991	0.0570583	0.0834742	0.0908707	0.133136	0.21027	0.478656	0.953085	1.17181	1.79417	2.0298	2.24007	2.66378	2.67012	2.62046	2.67012	2.3489	2.07523	1.96006	1.90934	1.83432	1.6716	1.43597	1.43597	1.31551	1.25634	1.15807	1.12743	1.07354	1.06826	1.01226	1.00275	1.0186	0.985841	0.965765	1.01648	0.990068	1.02177
	NaN	NaN	NaN	NaN	NaN	0.00316991	0.00105664	NaN	NaN	0.00845309	0.00211327	0.00211327	0.0496619	0.0739645	0.0750211	0.0961538	0.158495	0.392012	0.849535	1.05664	1.69801	1.91145	2.33094	2.55811	2.67751	2.63525	2.65004	2.23584	2.22739	2.01817	1.8787	1.99704	1.71069	1.44653	1.51522	1.38842	1.30495	1.14645	1.09573	1.10735	1.14645	1.05241	1.09045	1.15385	1.03973	0.981615	1.02811	0.975275	1.00697
	NaN	NaN	NaN	NaN	NaN	0.00316991	NaN	NaN	NaN	0.00528318	0.00422654	0.00211327	0.0401522	0.0517751	0.0517751	0.0866441	0.10989	0.3265	0.704776	0.897084	1.53423	1.80051	2.14074	2.39751	2.5803	2.58664	2.56762	2.39539	2.12912	2.04882	1.87447	2.12067	1.76564	1.53001	1.46872	1.46133	1.31234	1.29861	1.18977	1.1697	1.10735	1.1306	1.0429	1.0429	1.10207	0.994294	1.0355	1.03973	1.0038
	NaN	NaN	NaN	NaN	NaN	NaN	NaN	NaN	NaN	0.00105664	0.00211327	0.00316991	0.0200761	0.0486052	0.0306424	0.0528318	0.0771344	0.260989	0.658284	0.759721	1.38314	1.68745	2.15342	2.41758	2.54544	2.57291	2.52008	2.35524	2.23795	2.16927	2.00021	2.08474	1.89032	1.50993	1.5522	1.42117	1.42857	1.33347	1.18132	1.15173	1.16124	1.09996	1.09045	1.14117	1.15279	1.03339	1.07883	1.0429	1.02494
	NaN	NaN	NaN	NaN	NaN	0.00105664	NaN	NaN	NaN	0.00211327	0.00105664	NaN	0.0147929	0.0274725	0.0253593	0.0612849	0.066568	0.183855	0.483939	0.658284	1.21407	1.5374	1.95583	2.24007	2.49366	2.55389	2.59827	2.4197	2.22422	2.16188	2.00972	2.06361	1.77832	1.6008	1.55854	1.45604	1.40427	1.35778	1.24472	1.20245	1.23309	1.06826	1.11475	1.18343	1.07354	1.13483	1.05241	1.10207	1.0989
	NaN	NaN	NaN	NaN	NaN	0.00105664	NaN	NaN	NaN	0.00739645	NaN	NaN	0.00950972	0.0158495	0.00950972	0.0264159	0.046492	0.146872	0.4459	0.488166	1.05241	1.41167	1.76775	2.03614	2.49789	2.52959	2.56868	2.38905	2.23584	2.23478	1.93998	2.15765	1.82481	1.75296	1.57333	1.50993	1.45076	1.42646	1.30178	1.20139	1.32608	1.14751	1.12215	1.19717	1.03973	1.06932	1.03656	1.12743	1.09996
	NaN	NaN	NaN	NaN	NaN	NaN	NaN	NaN	NaN	NaN	NaN	NaN	0.00316991	0.0179628	0.011623	0.0169062	0.0359256	0.10038	0.397295	0.426881	0.942519	1.26902	1.6885	2.02768	2.34679	2.54332	2.64159	2.36898	2.22844	2.17244	2.08369	2.11221	1.89772	1.70224	1.61348	1.59024	1.57861	1.54374	1.35144	1.22358	1.34193	1.21936	1.13694	1.23415	1.1549	1.15385	1.10207	1.08305	1.05875
	NaN	NaN	NaN	NaN	NaN	NaN	NaN	NaN	NaN	0.00316991	NaN	NaN	0.00316991	0.00316991	0.00422654	0.0147929	0.023246	0.0644548	0.313821	0.360313	0.852705	1.04607	1.4497	2.01078	2.30769	2.43449	2.62574	2.31086	2.15025	2.24112	2.09425	2.12912	1.98225	1.7593	1.70858	1.69062	1.57439	1.60186	1.39582	1.28804	1.32502	1.25106	1.22992	1.18238	1.30706	1.10418	1.10524	1.10841	1.24366
	NaN	NaN	NaN	NaN	NaN	NaN	NaN	NaN	NaN	0.00211327	NaN	NaN	NaN	0.00316991	0.00528318	0.00633981	0.0158495	0.0507185	0.23246	0.312764	0.731192	0.945689	1.33347	1.74028	2.21471	2.41124	2.45034	2.2686	2.09954	2.16822	2.0858	2.11327	2.09954	1.83643	1.74873	1.70858	1.65046	1.70752	1.42857	1.362	1.36834	1.28593	1.18132	1.26479	1.22992	1.21619	1.14645	1.1306	1.21302
	NaN	NaN	NaN	NaN	NaN	NaN	NaN	NaN	NaN	NaN	NaN	NaN	NaN	0.00422654	0.00633981	0.00633981	0.011623	0.0359256	0.21344	0.276839	0.66885	0.819949	1.14645	1.61877	2.1735	2.21682	2.32777	2.12172	2.17667	2.22105	2.09003	2.21893	2.04248	1.92942	1.81847	1.74239	1.7033	1.61665	1.51627	1.35672	1.39476	1.32925	1.31445	1.32185	1.3134	1.25211	1.08516	1.14539	1.17921
	NaN	NaN	NaN	NaN	NaN	NaN	NaN	NaN	NaN	0.00105664	NaN	NaN	NaN	0.00105664	0.00105664	0.00211327	0.00739645	0.0390955	0.160609	0.211327	0.538884	0.723795	1.05875	1.51522	2.01289	2.13018	2.24958	2.06467	2.12489	2.17033	2.13546	2.16188	2.01817	2.03614	1.81213	1.90934	1.6568	1.61771	1.5691	1.36412	1.38419	1.37785	1.25106	1.34087	1.28381	1.30072	1.14751	1.19294	1.25106
	NaN	NaN	NaN	NaN	NaN	NaN	NaN	NaN	NaN	0.00105664	NaN	NaN	NaN	0.00211327	0.00105664	0.00105664	0.00211327	0.0200761	0.140533	0.183855	0.484996	0.633981	0.851648	1.38525	1.95478	1.9664	2.1809	2.06255	2.15554	2.19569	2.11538	2.16082	2.09425	2.02768	1.8956	1.91462	1.74873	1.71915	1.59869	1.42434	1.45076	1.42012	1.33559	1.33981	1.33664	1.32819	1.20139	1.22781	1.30072
	NaN	NaN	NaN	NaN	NaN	NaN	NaN	NaN	NaN	0.00211327	NaN	NaN	NaN	0.00105664	0.00105664	0.00211327	NaN	0.0105664	0.121513	0.152156	0.366653	0.526205	0.69738	1.24049	1.8396	1.87553	2.13652	1.98225	2.28973	2.19252	2.14603	2.09003	2.11221	2.01395	2.00127	1.89772	1.71598	1.76247	1.67371	1.45921	1.51205	1.4571	1.37785	1.4085	1.27536	1.39687	1.23415	1.26585	1.27219
	NaN	NaN	NaN	NaN	NaN	NaN	NaN	NaN	NaN	NaN	NaN	NaN	NaN	NaN	NaN	0.00105664	NaN	0.0105664	0.0908707	0.123626	0.254649	0.548394	0.632925	1.0672	1.74768	1.73711	1.92096	1.87025	2.08157	2.15448	2.08791	2.21788	1.95055	2.1492	2.01289	2.00655	1.76141	1.791	1.66843	1.47506	1.47295	1.53423	1.43174	1.35038	1.31974	1.43702	1.27642	1.27113	1.31023
	NaN	NaN	NaN	NaN	NaN	NaN	NaN	NaN	NaN	NaN	NaN	NaN	NaN	NaN	NaN	0.00105664	NaN	0.00211327	0.0623415	0.10038	0.23563	0.438504	0.533601	0.902367	1.57861	1.69273	1.81636	1.87553	2.01078	2.05833	2.06784	2.19358	2.015	2.16927	2.15765	2.14603	1.78994	1.91674	1.77515	1.54586	1.55325	1.50148	1.42329	1.35566	1.47401	1.43068	1.31974	1.29015	1.37257
	NaN	NaN	NaN	NaN	NaN	NaN	NaN	NaN	NaN	NaN	NaN	NaN	NaN	NaN	NaN	0.00316991	NaN	0.00105664	0.0623415	0.0803043	0.170118	0.415258	0.394125	0.755495	1.4011	1.53952	1.65363	1.74345	2.10376	2.10587	2.1735	2.16716	2.12489	2.12172	2.11327	1.93893	1.79839	1.88504	1.69696	1.57967	1.56699	1.50571	1.51416	1.45393	1.47084	1.45604	1.39053	1.31128	1.43914
	NaN	NaN	NaN	NaN	NaN	NaN	NaN	NaN	NaN	NaN	NaN	NaN	NaN	NaN	NaN	NaN	NaN	NaN	0.0560017	0.0644548	0.162722	0.365596	0.344463	0.664624	1.25845	1.41695	1.56382	1.67054	1.96746	2.01606	2.1175	1.98014	2.01712	2.1101	2.20309	2.16927	1.84172	2.03508	1.81636	1.63673	1.70964	1.53107	1.57333	1.46978	1.50993	1.45076	1.36834	1.33242	1.41906
	NaN	NaN	NaN	NaN	NaN	NaN	NaN	NaN	NaN	NaN	NaN	NaN	NaN	NaN	NaN	NaN	NaN	NaN	0.0285292	0.0475486	0.138419	0.33601	0.276839	0.586433	1.14434	1.27959	1.36095	1.69062	1.92519	2.04142	2.09425	2.05304	1.97697	2.28233	2.17139	2.12595	1.84489	1.89243	1.85651	1.80156	1.74768	1.52261	1.62405	1.49408	1.55114	1.53423	1.44442	1.45499	1.43385
	NaN	NaN	NaN	NaN	NaN	NaN	NaN	NaN	NaN	NaN	NaN	NaN	NaN	NaN	NaN	NaN	NaN	NaN	0.0200761	0.034869	0.0940406	0.270499	0.240913	0.46809	0.977388	1.1697	1.2891	1.53529	1.88926	1.91251	2.02557	2.04353	2.09531	2.31086	2.21048	2.12489	1.90406	1.98014	1.85228	1.80579	1.77726	1.55431	1.69907	1.53107	1.56171	1.55325	1.45287	1.45921	1.40955
	NaN	NaN	NaN	NaN	NaN	NaN	NaN	NaN	NaN	NaN	NaN	NaN	NaN	NaN	NaN	NaN	NaN	NaN	0.0158495	0.0211327	0.0919273	0.266272	0.172232	0.402578	0.9235	1.11792	1.15596	1.40744	1.71069	1.83855	2.1175	1.85651	2.19886	2.21999	2.20203	2.20414	1.85651	1.90828	1.85968	1.7519	1.74979	1.5374	1.63462	1.59763	1.59024	1.62405	1.59763	1.53846	1.47718
	NaN	NaN	NaN	NaN	NaN	NaN	NaN	NaN	NaN	NaN	NaN	NaN	NaN	NaN	NaN	NaN	NaN	NaN	0.0105664	0.0179628	0.0855875	0.200761	0.1194	0.359256	0.786137	1.02599	1.138	1.33981	1.7276	1.85545	1.98964	1.90194	2.1492	2.28445	2.19358	2.2126	1.91145	2.015	1.96429	1.91991	1.79417	1.50148	1.72337	1.56488	1.64941	1.57439	1.59763	1.48035	1.52473
	NaN	NaN	NaN	NaN	NaN	NaN	NaN	NaN	NaN	NaN	NaN	NaN	NaN	NaN	NaN	NaN	NaN	NaN	0.00316991	0.00845309	0.0707946	0.190194	0.10038	0.280008	0.670964	0.926669	0.963652	1.22464	1.59763	1.82375	1.95161	1.86919	2.13757	2.18829	2.19992	2.12384	1.85017	1.95055	1.97697	1.93893	1.69379	1.6082	1.73394	1.65258	1.61243	1.60292	1.62933	1.47084	1.40638
	NaN	NaN	NaN	NaN	NaN	NaN	NaN	NaN	NaN	NaN	NaN	NaN	NaN	NaN	NaN	NaN	NaN	NaN	0.00633981	0.0158495	0.0655114	0.142646	0.0866441	0.224007	0.588546	0.803043	0.930896	1.13588	1.44231	1.76036	1.77198	1.76564	2.09742	2.18829	2.20626	2.03614	1.89349	1.96746	2.00338	1.97802	1.70858	1.61982	1.78571	1.71915	1.67477	1.7033	1.56699	1.54586	1.5279
	NaN	NaN	NaN	NaN	NaN	NaN	NaN	NaN	NaN	NaN	NaN	NaN	NaN	NaN	NaN	NaN	NaN	NaN	0.00316991	0.00845309	0.0517751	0.126796	0.0792477	0.184911	0.514582	0.680473	0.77874	1.09256	1.39265	1.63779	1.76986	1.62511	2.04987	2.17984	2.31509	1.99598	1.89666	2.02451	1.90934	2.01395	1.71915	1.6642	1.84806	1.76669	1.65469	1.61665	1.64941	1.65892	1.54163
	NaN	NaN	NaN	NaN	NaN	NaN	NaN	NaN	NaN	NaN	NaN	NaN	NaN	NaN	NaN	NaN	NaN	NaN	0.00105664	0.00633981	0.0486052	0.10672	0.0422654	0.142646	0.446957	0.592773	0.688926	1.02811	1.32185	1.50148	1.69379	1.52684	2.02557	2.11644	2.24852	2.0858	1.91779	1.99176	1.92413	2.0541	1.74028	1.68639	1.77832	1.71809	1.6959	1.66843	1.78149	1.56805	1.58918
	NaN	NaN	NaN	NaN	NaN	NaN	NaN	NaN	NaN	NaN	NaN	NaN	NaN	NaN	NaN	NaN	NaN	NaN	0.00211327	0.00211327	0.0401522	0.0908707	0.0295858	0.10989	0.383559	0.519865	0.638208	0.861158	1.20351	1.44336	1.53846	1.5205	1.96851	2.00972	2.06995	1.9104	1.83009	1.95161	1.88292	2.12172	1.69167	1.68428	1.76247	1.78466	1.77303	1.62088	1.7033	1.61665	1.57333
	NaN	NaN	NaN	NaN	NaN	NaN	NaN	NaN	NaN	NaN	NaN	NaN	NaN	NaN	NaN	NaN	NaN	NaN	0.00105664	0.00211327	0.0380389	0.0686813	0.0274725	0.104607	0.312764	0.427937	0.540997	0.78508	1.09467	1.36729	1.39265	1.35778	1.92519	2.01395	2.05199	1.87553	1.85228	1.91251	2.00549	2.09848	1.69273	1.69696	1.90617	1.70435	1.73711	1.64624	1.61982	1.63039	1.54586
	NaN	NaN	NaN	NaN	NaN	NaN	NaN	NaN	NaN	NaN	NaN	NaN	NaN	NaN	NaN	NaN	NaN	NaN	0.00105664	0.00422654	0.0285292	0.0507185	0.0211327	0.0834742	0.254649	0.398352	0.495562	0.761834	0.952029	1.25845	1.34721	1.31234	1.80473	1.97168	1.93893	1.78149	1.93681	1.90828	1.91145	2.06361	1.62511	1.88292	1.83115	1.8079	1.83009	1.65575	1.72654	1.65258	1.53952
	NaN	NaN	NaN	NaN	NaN	NaN	NaN	NaN	NaN	NaN	NaN	NaN	NaN	NaN	NaN	NaN	NaN	NaN	NaN	0.00105664	0.023246	0.0433221	0.00528318	0.0707946	0.23563	0.299028	0.459637	0.689983	0.838969	1.16336	1.20456	1.20351	1.79311	1.87236	1.75296	1.73288	1.84066	1.87764	1.90406	2.05304	1.77515	1.85017	1.82164	1.82587	1.73394	1.71492	1.63145	1.68956	1.59869
	NaN	NaN	NaN	NaN	NaN	NaN	NaN	NaN	NaN	NaN	NaN	NaN	NaN	NaN	NaN	NaN	NaN	NaN	NaN	0.00528318	0.0126796	0.0316991	0.00633981	0.0771344	0.159552	0.237743	0.321217	0.593829	0.78508	1.09573	1.12426	1.16864	1.58284	1.74979	1.68533	1.57122	1.89877	1.83115	1.83326	2.12595	1.69379	1.9347	1.791	1.82798	1.80368	1.65152	1.67371	1.75085	1.60186
	NaN	NaN	NaN	NaN	NaN	NaN	NaN	NaN	NaN	NaN	NaN	NaN	NaN	NaN	NaN	NaN	NaN	NaN	NaN	NaN	0.0190194	0.0264159	NaN	0.0390955	0.158495	0.21344	0.252536	0.57481	0.709003	1.02071	1.04713	1.02705	1.43808	1.54057	1.61348	1.65152	1.81424	1.84806	1.78783	2.05304	1.65258	1.82375	1.84066	1.90511	1.73394	1.70013	1.68111	1.76881	1.6082
	NaN	NaN	NaN	NaN	NaN	NaN	NaN	NaN	NaN	NaN	NaN	NaN	NaN	NaN	NaN	NaN	NaN	NaN	NaN	NaN	0.0137363	0.0179628	NaN	0.0295858	0.10989	0.163779	0.220837	0.44273	0.660397	0.864328	0.853762	0.887574	1.306	1.49937	1.57967	1.47929	1.83643	1.69484	1.79311	1.9738	1.5374	1.89877	1.83009	1.83326	1.68428	1.7593	1.58178	1.84383	1.65997
	NaN	NaN	NaN	NaN	NaN	NaN	NaN	NaN	NaN	NaN	NaN	NaN	NaN	NaN	NaN	NaN	NaN	NaN	NaN	NaN	0.00950972	0.0200761	NaN	0.0359256	0.0982671	0.166948	0.165892	0.457523	0.525148	0.78825	0.78191	0.846365	1.25423	1.32502	1.39899	1.44336	1.86074	1.53846	1.84172	1.91885	1.63673	1.86285	1.82375	1.80579	1.74556	1.68428	1.63145	1.91674	1.65258
	NaN	NaN	NaN	NaN	NaN	NaN	NaN	NaN	NaN	NaN	NaN	NaN	NaN	NaN	NaN	NaN	NaN	NaN	NaN	NaN	0.00845309	0.0158495	NaN	0.0264159	0.0729079	0.108833	0.160609	0.344463	0.470203	0.695266	0.680473	0.796703	1.10101	1.27642	1.37257	1.26479	1.75613	1.5131	1.72549	1.81424	1.62616	1.7836	1.8153	1.79628	1.73817	1.80051	1.64624	1.84806	1.61348
	NaN	NaN	NaN	NaN	NaN	NaN	NaN	NaN	NaN	NaN	NaN	NaN	NaN	NaN	NaN	NaN	NaN	NaN	NaN	NaN	0.00739645	0.0179628	NaN	0.0264159	0.0507185	0.0950972	0.0993238	0.334954	0.414201	0.56847	0.628698	0.710059	0.993238	1.17709	1.19928	1.29015	1.73288	1.55325	1.68533	1.75402	1.61137	1.86074	1.70964	1.78254	1.71915	1.80156	1.64307	1.98331	1.60926
	NaN	NaN	NaN	NaN	NaN	NaN	NaN	NaN	NaN	NaN	NaN	NaN	NaN	NaN	NaN	NaN	NaN	NaN	NaN	NaN	0.00105664	0.00845309	NaN	0.0264159	0.0327557	0.0644548	0.0813609	0.274725	0.366653	0.45224	0.56213	0.601226	0.893914	1.0355	1.19717	1.28698	1.76669	1.39265	1.63884	1.56065	1.62088	1.81319	1.75085	1.66526	1.69379	1.77937	1.7519	1.84277	1.69273
	NaN	NaN	NaN	NaN	NaN	NaN	NaN	NaN	NaN	NaN	NaN	NaN	NaN	NaN	NaN	NaN	NaN	NaN	NaN	NaN	0.00528318	0.00739645	NaN	0.0179628	0.0443787	0.0633981	0.0760778	0.244083	0.321217	0.404691	0.512468	0.547337	0.771344	1.01331	1.06086	1.17815	1.70752	1.34193	1.54903	1.55537	1.52895	1.86919	1.64518	1.75402	1.75402	1.75296	1.70013	1.75085	1.56382
	NaN	NaN	NaN	NaN	NaN	NaN	NaN	NaN	NaN	NaN	NaN	NaN	NaN	NaN	NaN	NaN	NaN	NaN	NaN	NaN	NaN	0.00316991	NaN	0.0126796	0.0295858	0.0602282	0.0517751	0.208157	0.276839	0.313821	0.463863	0.535714	0.682587	0.888631	0.985841	1.14434	1.48563	1.34087	1.5131	1.49514	1.57227	1.76881	1.68639	1.63039	1.67899	1.66314	1.58707	1.93259	1.53212
	NaN	NaN	NaN	NaN	NaN	NaN	NaN	NaN	NaN	NaN	NaN	NaN	NaN	NaN	NaN	NaN	NaN	NaN	NaN	NaN	0.00105664	0.00211327	NaN	0.00845309	0.0253593	0.0338123	0.046492	0.166948	0.22295	0.240913	0.403635	0.467033	0.551564	0.758664	0.915046	1.0186	1.35249	1.23626	1.45393	1.47084	1.50148	1.72971	1.57861	1.67265	1.64941	1.69273	1.57333	1.77515	1.65575
	NaN	NaN	NaN	NaN	NaN	NaN	NaN	NaN	NaN	NaN	NaN	NaN	NaN	NaN	NaN	NaN	NaN	NaN	NaN	NaN	0.00105664	0.00422654	NaN	0.00422654	0.0105664	0.0264159	0.0285292	0.133136	0.208157	0.218724	0.390955	0.398352	0.482883	0.638208	0.78191	1.00275	1.34298	1.17075	1.40744	1.37363	1.57016	1.67582	1.5205	1.6156	1.60609	1.5691	1.58178	1.76775	1.66737
	NaN	NaN	NaN	NaN	NaN	NaN	NaN	NaN	NaN	NaN	NaN	NaN	NaN	NaN	NaN	NaN	NaN	NaN	NaN	NaN	NaN	NaN	NaN	0.00105664	0.00316991	0.0221893	0.0243026	0.118343	0.158495	0.166948	0.395182	0.319104	0.387785	0.528318	0.701606	0.889687	1.14117	1.14539	1.3694	1.35038	1.41378	1.63145	1.58495	1.59024	1.61454	1.64835	1.49197	1.68745	1.58918
	NaN	NaN	NaN	NaN	NaN	NaN	NaN	NaN	NaN	NaN	NaN	NaN	NaN	NaN	NaN	NaN	NaN	NaN	NaN	NaN	NaN	NaN	NaN	0.00528318	0.00422654	0.00633981	0.0274725	0.0792477	0.135249	0.12257	0.303254	0.311708	0.366653	0.459637	0.601226	0.834742	1.16124	1.06403	1.35249	1.35461	1.38631	1.50359	1.49831	1.52578	1.56699	1.57122	1.51099	1.5839	1.57016
	NaN	NaN	NaN	NaN	NaN	NaN	NaN	NaN	NaN	NaN	NaN	NaN	NaN	NaN	NaN	NaN	NaN	NaN	NaN	NaN	NaN	NaN	NaN	0.00316991	0.00316991	0.0105664	0.023246	0.0707946	0.0845309	0.0739645	0.253593	0.286348	0.268385	0.364539	0.553677	0.773457	1.02494	1.04184	1.23732	1.24049	1.35778	1.52156	1.41272	1.40638	1.55325	1.42857	1.47823	1.55008	1.56805
	NaN	NaN	NaN	NaN	NaN	NaN	NaN	NaN	NaN	NaN	NaN	NaN	NaN	NaN	NaN	NaN	NaN	NaN	NaN	NaN	NaN	NaN	NaN	0.00105664	0.00105664	0.00739645	0.0295858	0.0369822	0.0707946	0.0507185	0.239856	0.278952	0.177515	0.366653	0.479713	0.705833	0.946746	0.985841	1.09467	1.11369	1.25317	1.43914	1.33453	1.36834	1.42751	1.37997	1.38736	1.43491	1.5205
	NaN	NaN	NaN	NaN	NaN	NaN	NaN	NaN	NaN	NaN	NaN	NaN	NaN	NaN	NaN	NaN	NaN	NaN	NaN	NaN	NaN	NaN	NaN	NaN	NaN	0.00316991	0.0253593	0.0243026	0.0443787	0.046492	0.225063	0.21344	0.171175	0.304311	0.44907	0.638208	0.849535	0.906593	1.00592	1.09045	1.16758	1.3451	1.24683	1.27642	1.37891	1.34087	1.44442	1.40004	1.35355
	NaN	NaN	NaN	NaN	NaN	NaN	NaN	NaN	NaN	NaN	NaN	NaN	NaN	NaN	NaN	NaN	NaN	NaN	NaN	NaN	NaN	NaN	NaN	NaN	NaN	0.00316991	0.0264159	0.0190194	0.0274725	0.0369822	0.175402	0.22929	0.180685	0.224007	0.409975	0.504015	0.66885	0.830516	0.995351	1.03233	1.14328	1.20034	1.21619	1.27959	1.38208	1.29015	1.3768	1.28381	1.39476
	NaN	NaN	NaN	NaN	NaN	NaN	NaN	NaN	NaN	NaN	NaN	NaN	NaN	NaN	NaN	NaN	NaN	NaN	NaN	NaN	NaN	NaN	NaN	NaN	NaN	0.00211327	0.0243026	0.0147929	0.0211327	0.0169062	0.155325	0.191251	0.12257	0.207101	0.287405	0.507185	0.614962	0.795647	0.863271	0.973161	1.07777	1.20668	1.12849	1.21619	1.26796	1.22253	1.31974	1.21302	1.34615
	NaN	NaN	NaN	NaN	NaN	NaN	NaN	NaN	NaN	NaN	NaN	NaN	NaN	NaN	NaN	NaN	NaN	NaN	NaN	NaN	NaN	NaN	NaN	NaN	NaN	0.00105664	0.0190194	0.011623	0.0105664	0.0211327	0.115173	0.138419	0.0834742	0.140533	0.267329	0.404691	0.542054	0.827346	0.737532	0.872781	1.01331	1.06826	1.06403	1.14751	1.16547	1.1549	1.29755	1.10101	1.2426
	NaN	NaN	NaN	NaN	NaN	NaN	NaN	NaN	NaN	NaN	NaN	NaN	NaN	NaN	NaN	NaN	NaN	NaN	NaN	NaN	NaN	NaN	NaN	NaN	NaN	NaN	0.00950972	0.00633981	0.00422654	0.0179628	0.0792477	0.129966	0.0771344	0.159552	0.248309	0.341293	0.419484	0.638208	0.704776	0.80093	0.973161	0.987954	0.9235	1.05452	1.15068	1.1063	1.18026	1.08939	1.2743
	NaN	NaN	NaN	NaN	NaN	NaN	NaN	NaN	NaN	NaN	NaN	NaN	NaN	NaN	NaN	NaN	NaN	NaN	NaN	NaN	NaN	NaN	NaN	NaN	NaN	NaN	0.011623	0.00845309	NaN	0.0105664	0.078191	0.104607	0.0707946	0.121513	0.230347	0.293745	0.362426	0.602282	0.629755	0.734362	0.845309	0.943576	0.92033	0.89497	1.07988	0.943576	1.10841	0.945689	1.18766
	NaN	NaN	NaN	NaN	NaN	NaN	NaN	NaN	NaN	NaN	NaN	NaN	NaN	NaN	NaN	NaN	NaN	NaN	NaN	NaN	NaN	NaN	NaN	NaN	NaN	NaN	0.0105664	0.00105664	NaN	0.00845309	0.0655114	0.0961538	0.046492	0.118343	0.166948	0.272612	0.32967	0.507185	0.614962	0.617075	0.81044	0.846365	0.855875	0.869611	0.984784	0.985841	1.10101	0.943576	1.11792
	NaN	NaN	NaN	NaN	NaN	NaN	NaN	NaN	NaN	NaN	NaN	NaN	NaN	NaN	NaN	NaN	NaN	NaN	NaN	NaN	NaN	NaN	NaN	NaN	NaN	NaN	0.00633981	0.00211327	NaN	NaN	0.0475486	0.0686813	0.0422654	0.0919273	0.185968	0.259932	0.22929	0.477599	0.482883	0.596999	0.743872	0.793533	0.8041	0.729079	0.847422	0.903423	1.04501	0.848478	1.08305
	NaN	NaN	NaN	NaN	NaN	NaN	NaN	NaN	NaN	NaN	NaN	NaN	NaN	NaN	NaN	NaN	NaN	NaN	NaN	NaN	NaN	NaN	NaN	NaN	NaN	NaN	0.00105664	0.00105664	NaN	NaN	0.0369822	0.0549451	0.0274725	0.0792477	0.141589	0.209214	0.199704	0.399408	0.495562	0.481826	0.624472	0.705833	0.718512	0.69421	0.799873	0.837912	0.978445	0.846365	0.921386
	NaN	NaN	NaN	NaN	NaN	NaN	NaN	NaN	NaN	NaN	NaN	NaN	NaN	NaN	NaN	NaN	NaN	NaN	NaN	NaN	NaN	NaN	NaN	NaN	NaN	NaN	0.00528318	0.00105664	NaN	NaN	0.0285292	0.0591716	0.0253593	0.0676247	0.12574	0.184911	0.163779	0.350803	0.364539	0.427937	0.625528	0.612849	0.592773	0.602282	0.747041	0.78191	0.972105	0.679417	0.846365
	NaN	NaN	NaN	NaN	NaN	NaN	NaN	NaN	NaN	NaN	NaN	NaN	NaN	NaN	NaN	NaN	NaN	NaN	NaN	NaN	NaN	NaN	NaN	NaN	NaN	NaN	0.00211327	NaN	NaN	NaN	0.0190194	0.0412088	0.0190194	0.0443787	0.10355	0.145816	0.12574	0.302198	0.319104	0.347633	0.5653	0.499789	0.542054	0.511412	0.620245	0.750211	0.915046	0.618132	0.742815
	NaN	NaN	NaN	NaN	NaN	NaN	NaN	NaN	NaN	NaN	NaN	NaN	NaN	NaN	NaN	NaN	NaN	NaN	NaN	NaN	NaN	NaN	NaN	NaN	NaN	NaN	0.00105664	NaN	NaN	NaN	0.0126796	0.0507185	0.00845309	0.046492	0.0771344	0.132079	0.0940406	0.22929	0.283178	0.300085	0.484996	0.504015	0.524091	0.45224	0.533601	0.710059	0.835799	0.630811	0.651944
	NaN	NaN	NaN	NaN	NaN	NaN	NaN	NaN	NaN	NaN	NaN	NaN	NaN	NaN	NaN	NaN	NaN	NaN	NaN	NaN	NaN	NaN	NaN	NaN	NaN	NaN	0.00422654	NaN	NaN	NaN	0.011623	0.0211327	0.00633981	0.023246	0.0496619	0.10355	0.0750211	0.203931	0.252536	0.295858	0.424768	0.413145	0.538884	0.404691	0.448014	0.610735	0.81044	0.569527	0.620245
	NaN	NaN	NaN	NaN	NaN	NaN	NaN	NaN	NaN	NaN	NaN	NaN	NaN	NaN	NaN	NaN	NaN	NaN	NaN	NaN	NaN	NaN	NaN	NaN	NaN	NaN	0.00105664	NaN	NaN	NaN	0.00422654	0.0221893	0.00105664	0.034869	0.0412088	0.0834742	0.0549451	0.138419	0.175402	0.21344	0.356086	0.35186	0.451183	0.361369	0.380389	0.548394	0.714286	0.530431	0.576923
	NaN	NaN	NaN	NaN	NaN	NaN	NaN	NaN	NaN	NaN	NaN	NaN	NaN	NaN	NaN	NaN	NaN	NaN	NaN	NaN	NaN	NaN	NaN	NaN	NaN	NaN	NaN	NaN	NaN	NaN	0.00105664	0.0179628	0.00105664	0.0306424	0.0274725	0.0739645	0.0538884	0.127853	0.163779	0.21027	0.372992	0.297971	0.393068	0.295858	0.363483	0.539941	0.655114	0.486052	0.563187
	NaN	NaN	NaN	NaN	NaN	NaN	NaN	NaN	NaN	NaN	NaN	NaN	NaN	NaN	NaN	NaN	NaN	NaN	NaN	NaN	NaN	NaN	NaN	NaN	NaN	NaN	NaN	NaN	NaN	NaN	NaN	0.011623	NaN	0.0221893	0.0158495	0.0633981	0.0390955	0.107777	0.150042	0.204987	0.280008	0.258876	0.35503	0.260989	0.269442	0.45541	0.627642	0.435334	0.534658
	NaN	NaN	NaN	NaN	NaN	NaN	NaN	NaN	NaN	NaN	NaN	NaN	NaN	NaN	NaN	NaN	NaN	NaN	NaN	NaN	NaN	NaN	NaN	NaN	NaN	NaN	NaN	NaN	NaN	NaN	NaN	0.00422654	NaN	0.0179628	0.00845309	0.066568	0.0316991	0.0824176	0.10672	0.140533	0.294801	0.260989	0.308538	0.204987	0.215554	0.425824	0.536771	0.402578	0.440617
	NaN	NaN	NaN	NaN	NaN	NaN	NaN	NaN	NaN	NaN	NaN	NaN	NaN	NaN	NaN	NaN	NaN	NaN	NaN	NaN	NaN	NaN	NaN	NaN	NaN	NaN	NaN	NaN	NaN	NaN	NaN	0.00633981	NaN	0.0274725	0.0105664	0.0443787	0.011623	0.0538884	0.0739645	0.163779	0.244083	0.233516	0.283178	0.159552	0.21978	0.376162	0.494505	0.357143	0.385672
	NaN	NaN	NaN	NaN	NaN	NaN	NaN	NaN	NaN	NaN	NaN	NaN	NaN	NaN	NaN	NaN	NaN	NaN	NaN	NaN	NaN	NaN	NaN	NaN	NaN	NaN	NaN	NaN	NaN	NaN	NaN	0.00211327	NaN	0.0179628	0.00739645	0.0486052	0.00528318	0.0412088	0.0877008	0.110947	0.171175	0.183855	0.254649	0.144759	0.172232	0.313821	0.421598	0.324387	0.331784
	NaN	NaN	NaN	NaN	NaN	NaN	NaN	NaN	NaN	NaN	NaN	NaN	NaN	NaN	NaN	NaN	NaN	NaN	NaN	NaN	NaN	NaN	NaN	NaN	NaN	NaN	NaN	NaN	NaN	NaN	NaN	0.00105664	NaN	0.0158495	0.00211327	0.034869	0.00105664	0.0253593	0.0633981	0.104607	0.173288	0.173288	0.230347	0.123626	0.155325	0.296915	0.390955	0.267329	0.353973
	NaN	NaN	NaN	NaN	NaN	NaN	NaN	NaN	NaN	NaN	NaN	NaN	NaN	NaN	NaN	NaN	NaN	NaN	NaN	NaN	NaN	NaN	NaN	NaN	NaN	NaN	NaN	NaN	NaN	NaN	NaN	NaN	NaN	0.0158495	0.00422654	0.0380389	NaN	0.0190194	0.046492	0.0570583	0.173288	0.136306	0.165892	0.0940406	0.10355	0.240913	0.33284	0.22929	0.292688
	NaN	NaN	NaN	NaN	NaN	NaN	NaN	NaN	NaN	NaN	NaN	NaN	NaN	NaN	NaN	NaN	NaN	NaN	NaN	NaN	NaN	NaN	NaN	NaN	NaN	NaN	NaN	NaN	NaN	NaN	NaN	NaN	NaN	0.011623	0.00316991	0.0327557	NaN	0.0169062	0.0433221	0.0623415	0.1194	0.144759	0.160609	0.0908707	0.0993238	0.207101	0.275782	0.212384	0.253593
	NaN	NaN	NaN	NaN	NaN	NaN	NaN	NaN	NaN	NaN	NaN	NaN	NaN	NaN	NaN	NaN	NaN	NaN	NaN	NaN	NaN	NaN	NaN	NaN	NaN	NaN	NaN	NaN	NaN	NaN	NaN	NaN	NaN	0.00739645	0.00105664	0.0264159	NaN	0.011623	0.0380389	0.0327557	0.0940406	0.118343	0.120456	0.0877008	0.0707946	0.171175	0.244083	0.202874	0.225063
	NaN	NaN	NaN	NaN	NaN	NaN	NaN	NaN	NaN	NaN	NaN	NaN	NaN	NaN	NaN	NaN	NaN	NaN	NaN	NaN	NaN	NaN	NaN	NaN	NaN	NaN	NaN	NaN	NaN	NaN	NaN	NaN	NaN	0.00422654	NaN	0.0264159	NaN	0.00422654	0.0295858	0.0570583	0.0961538	0.0855875	0.10989	0.0813609	0.058115	0.163779	0.197591	0.159552	0.21027
	NaN	NaN	NaN	NaN	NaN	NaN	NaN	NaN	NaN	NaN	NaN	NaN	NaN	NaN	NaN	NaN	NaN	NaN	NaN	NaN	NaN	NaN	NaN	NaN	NaN	NaN	NaN	NaN	NaN	NaN	NaN	NaN	NaN	0.00739645	NaN	0.0316991	NaN	NaN	0.0306424	0.0390955	0.0940406	0.0771344	0.089814	0.078191	0.0517751	0.12891	0.183855	0.135249	0.147929
	NaN	NaN	NaN	NaN	NaN	NaN	NaN	NaN	NaN	NaN	NaN	NaN	NaN	NaN	NaN	NaN	NaN	NaN	NaN	NaN	NaN	NaN	NaN	NaN	NaN	NaN	NaN	NaN	NaN	NaN	NaN	NaN	NaN	0.00422654	NaN	0.0169062	NaN	0.00105664	0.0306424	0.0274725	0.0792477	0.0486052	0.0538884	0.0454353	0.0380389	0.10672	0.138419	0.12257	0.151099
	NaN	NaN	NaN	NaN	NaN	NaN	NaN	NaN	NaN	NaN	NaN	NaN	NaN	NaN	NaN	NaN	NaN	NaN	NaN	NaN	NaN	NaN	NaN	NaN	NaN	NaN	NaN	NaN	NaN	NaN	NaN	NaN	NaN	0.00422654	NaN	0.011623	NaN	NaN	0.0359256	0.00950972	0.0623415	0.046492	0.0433221	0.0369822	0.0517751	0.069738	0.123626	0.10672	0.142646
	NaN	NaN	NaN	NaN	NaN	NaN	NaN	NaN	NaN	NaN	NaN	NaN	NaN	NaN	NaN	NaN	NaN	NaN	NaN	NaN	NaN	NaN	NaN	NaN	NaN	NaN	NaN	NaN	NaN	NaN	NaN	NaN	NaN	NaN	NaN	0.0158495	NaN	NaN	0.0390955	0.00950972	0.0433221	0.0295858	0.0253593	0.0338123	0.0369822	0.0412088	0.110947	0.105664	0.131023
	NaN	NaN	NaN	NaN	NaN	NaN	NaN	NaN	NaN	NaN	NaN	NaN	NaN	NaN	NaN	NaN	NaN	NaN	NaN	NaN	NaN	NaN	NaN	NaN	NaN	NaN	NaN	NaN	NaN	NaN	NaN	NaN	NaN	NaN	NaN	0.00422654	NaN	NaN	0.0369822	0.011623	0.0316991	0.0211327	0.0158495	0.0253593	0.0380389	0.0327557	0.0866441	0.0908707	0.107777
	NaN	NaN	NaN	NaN	NaN	NaN	NaN	NaN	NaN	NaN	NaN	NaN	NaN	NaN	NaN	NaN	NaN	NaN	NaN	NaN	NaN	NaN	NaN	NaN	NaN	NaN	NaN	NaN	NaN	NaN	NaN	NaN	NaN	NaN	NaN	0.00211327	NaN	NaN	0.0327557	0.00316991	0.0190194	0.0200761	0.0126796	0.0243026	0.0306424	0.0211327	0.078191	0.0570583	0.0982671
	NaN	NaN	NaN	NaN	NaN	NaN	NaN	NaN	NaN	NaN	NaN	NaN	NaN	NaN	NaN	NaN	NaN	NaN	NaN	NaN	NaN	NaN	NaN	NaN	NaN	NaN	NaN	NaN	NaN	NaN	NaN	NaN	NaN	NaN	NaN	0.00211327	NaN	NaN	0.0327557	0.00422654	0.0179628	0.0105664	0.00845309	0.0179628	0.0264159	0.0105664	0.0686813	0.046492	0.0549451
	NaN	NaN	NaN	NaN	NaN	NaN	NaN	NaN	NaN	NaN	NaN	NaN	NaN	NaN	NaN	NaN	NaN	NaN	NaN	NaN	NaN	NaN	NaN	NaN	NaN	NaN	NaN	NaN	NaN	NaN	NaN	NaN	NaN	NaN	NaN	0.00105664	NaN	NaN	0.0274725	0.00633981	0.00739645	0.00528318	0.00845309	0.0126796	0.0390955	0.00633981	0.0739645	0.0517751	0.0771344
	NaN	NaN	NaN	NaN	NaN	NaN	NaN	NaN	NaN	NaN	NaN	NaN	NaN	NaN	NaN	NaN	NaN	NaN	NaN	NaN	NaN	NaN	NaN	NaN	NaN	NaN	NaN	NaN	NaN	NaN	NaN	NaN	NaN	NaN	NaN	NaN	NaN	NaN	0.0253593	0.00422654	0.00633981	0.00845309	0.00739645	0.0137363	0.0316991	0.0105664	0.0433221	0.0390955	0.0517751
	NaN	NaN	NaN	NaN	NaN	NaN	NaN	NaN	NaN	NaN	NaN	NaN	NaN	NaN	NaN	NaN	NaN	NaN	NaN	NaN	NaN	NaN	NaN	NaN	NaN	NaN	NaN	NaN	NaN	NaN	NaN	NaN	NaN	NaN	NaN	NaN	NaN	NaN	0.0274725	0.00211327	0.00316991	0.00316991	0.00211327	0.00739645	0.0327557	0.00739645	0.0401522	0.0295858	0.0591716
	NaN	NaN	NaN	NaN	NaN	NaN	NaN	NaN	NaN	NaN	NaN	NaN	NaN	NaN	NaN	NaN	NaN	NaN	NaN	NaN	NaN	NaN	NaN	NaN	NaN	NaN	NaN	NaN	NaN	NaN	NaN	NaN	NaN	NaN	NaN	0.00316991	NaN	NaN	0.0158495	0.00316991	0.00105664	0.00633981	NaN	0.0105664	0.023246	0.00316991	0.0190194	0.0179628	0.0380389
	NaN	NaN	NaN	NaN	NaN	NaN	NaN	NaN	NaN	NaN	NaN	NaN	NaN	NaN	NaN	NaN	NaN	NaN	NaN	NaN	NaN	NaN	NaN	NaN	NaN	NaN	NaN	NaN	NaN	NaN	NaN	NaN	NaN	NaN	NaN	NaN	NaN	NaN	0.00633981	0.00316991	NaN	0.00211327	NaN	0.00422654	0.0380389	NaN	0.023246	0.0158495	0.0306424
	NaN	NaN	NaN	NaN	NaN	NaN	NaN	NaN	NaN	NaN	NaN	NaN	NaN	NaN	NaN	NaN	NaN	NaN	NaN	NaN	NaN	NaN	NaN	NaN	NaN	NaN	NaN	NaN	NaN	NaN	NaN	NaN	NaN	NaN	NaN	NaN	NaN	NaN	0.0126796	NaN	NaN	NaN	NaN	0.00633981	0.0190194	NaN	0.0147929	0.0147929	0.0126796
	NaN	NaN	NaN	NaN	NaN	NaN	NaN	NaN	NaN	NaN	NaN	NaN	NaN	NaN	NaN	NaN	NaN	NaN	NaN	NaN	NaN	NaN	NaN	NaN	NaN	NaN	NaN	NaN	NaN	NaN	NaN	NaN	NaN	NaN	NaN	NaN	NaN	NaN	0.0137363	NaN	NaN	NaN	NaN	0.00316991	0.0264159	NaN	0.0169062	0.00739645	0.00950972
	NaN	NaN	NaN	NaN	NaN	NaN	NaN	NaN	NaN	NaN	NaN	NaN	NaN	NaN	NaN	NaN	NaN	NaN	NaN	NaN	NaN	NaN	NaN	NaN	NaN	NaN	NaN	NaN	NaN	NaN	NaN	NaN	NaN	NaN	NaN	NaN	NaN	NaN	0.0105664	NaN	NaN	NaN	NaN	0.00316991	0.023246	NaN	0.00528318	0.00633981	0.00845309
	NaN	NaN	NaN	NaN	NaN	NaN	NaN	NaN	NaN	NaN	NaN	NaN	NaN	NaN	NaN	NaN	NaN	NaN	NaN	NaN	NaN	NaN	NaN	NaN	NaN	NaN	NaN	NaN	NaN	NaN	NaN	NaN	NaN	NaN	NaN	NaN	NaN	NaN	0.00105664	NaN	NaN	NaN	NaN	0.00105664	0.0200761	NaN	0.00528318	0.00528318	0.00739645
	NaN	NaN	NaN	NaN	NaN	NaN	NaN	NaN	NaN	NaN	NaN	NaN	NaN	NaN	NaN	NaN	NaN	NaN	NaN	NaN	NaN	NaN	NaN	NaN	NaN	NaN	NaN	NaN	NaN	NaN	NaN	NaN	NaN	NaN	NaN	NaN	NaN	NaN	NaN	NaN	NaN	NaN	NaN	NaN	0.0126796	NaN	0.00528318	0.00211327	0.00316991
	NaN	NaN	NaN	NaN	NaN	NaN	NaN	NaN	NaN	NaN	NaN	NaN	NaN	NaN	NaN	NaN	NaN	NaN	NaN	NaN	NaN	NaN	NaN	NaN	NaN	NaN	NaN	NaN	NaN	NaN	NaN	NaN	NaN	NaN	NaN	NaN	NaN	NaN	NaN	NaN	NaN	NaN	NaN	NaN	0.00845309	NaN	0.00316991	0.00316991	0.00211327
	NaN	NaN	NaN	NaN	NaN	NaN	NaN	NaN	NaN	NaN	NaN	NaN	NaN	NaN	NaN	NaN	NaN	NaN	NaN	NaN	NaN	NaN	NaN	NaN	NaN	NaN	NaN	NaN	NaN	NaN	NaN	NaN	NaN	NaN	NaN	NaN	NaN	NaN	NaN	NaN	NaN	NaN	NaN	NaN	0.0126796	NaN	0.00211327	NaN	0.00105664
	NaN	NaN	NaN	NaN	NaN	NaN	NaN	NaN	NaN	NaN	NaN	NaN	NaN	NaN	NaN	NaN	NaN	NaN	NaN	NaN	NaN	NaN	NaN	NaN	NaN	NaN	NaN	NaN	NaN	NaN	NaN	NaN	NaN	NaN	NaN	NaN	NaN	NaN	NaN	NaN	NaN	NaN	NaN	NaN	0.00633981	NaN	0.00211327	NaN	0.00211327
	NaN	NaN	NaN	NaN	NaN	NaN	NaN	NaN	NaN	NaN	NaN	NaN	NaN	NaN	NaN	NaN	NaN	NaN	NaN	NaN	NaN	NaN	NaN	NaN	NaN	NaN	NaN	NaN	NaN	NaN	NaN	NaN	NaN	NaN	NaN	NaN	NaN	NaN	NaN	NaN	NaN	NaN	NaN	NaN	0.00422654	NaN	0.00211327	NaN	NaN
	NaN	NaN	NaN	NaN	NaN	NaN	NaN	NaN	NaN	NaN	NaN	NaN	NaN	NaN	NaN	NaN	NaN	NaN	NaN	NaN	NaN	NaN	NaN	NaN	NaN	NaN	NaN	NaN	NaN	NaN	NaN	NaN	NaN	NaN	NaN	NaN	NaN	NaN	NaN	NaN	NaN	NaN	NaN	NaN	0.00528318	NaN	NaN	NaN	NaN
	NaN	NaN	NaN	NaN	NaN	NaN	NaN	NaN	NaN	NaN	NaN	NaN	NaN	NaN	NaN	NaN	NaN	NaN	NaN	NaN	NaN	NaN	NaN	NaN	NaN	NaN	NaN	NaN	NaN	NaN	NaN	NaN	NaN	NaN	NaN	NaN	NaN	NaN	NaN	NaN	NaN	NaN	NaN	NaN	0.00633981	NaN	NaN	NaN	NaN
	NaN	NaN	NaN	NaN	NaN	NaN	NaN	NaN	NaN	NaN	NaN	NaN	NaN	NaN	NaN	NaN	NaN	NaN	NaN	NaN	NaN	NaN	NaN	NaN	NaN	NaN	NaN	NaN	NaN	NaN	NaN	NaN	NaN	NaN	NaN	NaN	NaN	NaN	NaN	NaN	NaN	NaN	NaN	NaN	0.00211327	NaN	NaN	NaN	NaN
	NaN	NaN	NaN	NaN	NaN	NaN	NaN	NaN	NaN	NaN	NaN	NaN	NaN	NaN	NaN	NaN	NaN	NaN	NaN	NaN	NaN	NaN	NaN	NaN	NaN	NaN	NaN	NaN	NaN	NaN	NaN	NaN	NaN	NaN	NaN	NaN	NaN	NaN	NaN	NaN	NaN	NaN	NaN	NaN	0.00105664	NaN	NaN	NaN	NaN
	NaN	NaN	NaN	NaN	NaN	NaN	NaN	NaN	NaN	NaN	NaN	NaN	NaN	NaN	NaN	NaN	NaN	NaN	NaN	NaN	NaN	NaN	NaN	NaN	NaN	NaN	NaN	NaN	NaN	NaN	NaN	NaN	NaN	NaN	NaN	NaN	NaN	NaN	NaN	NaN	NaN	NaN	NaN	NaN	NaN	NaN	NaN	NaN	NaN
	NaN	NaN	NaN	NaN	NaN	NaN	NaN	NaN	NaN	NaN	NaN	NaN	NaN	NaN	NaN	NaN	NaN	NaN	NaN	NaN	NaN	NaN	NaN	NaN	NaN	NaN	NaN	NaN	NaN	NaN	NaN	NaN	NaN	NaN	NaN	NaN	NaN	NaN	NaN	NaN	NaN	NaN	NaN	NaN	NaN	NaN	NaN	NaN	NaN
	NaN	NaN	NaN	NaN	NaN	NaN	NaN	NaN	NaN	NaN	NaN	NaN	NaN	NaN	NaN	NaN	NaN	NaN	NaN	NaN	NaN	NaN	NaN	NaN	NaN	NaN	NaN	NaN	NaN	NaN	NaN	NaN	NaN	NaN	NaN	NaN	NaN	NaN	NaN	NaN	NaN	NaN	NaN	NaN	NaN	NaN	NaN	NaN	NaN
	NaN	NaN	NaN	NaN	NaN	NaN	NaN	NaN	NaN	NaN	NaN	NaN	NaN	NaN	NaN	NaN	NaN	NaN	NaN	NaN	NaN	NaN	NaN	NaN	NaN	NaN	NaN	NaN	NaN	NaN	NaN	NaN	NaN	NaN	NaN	NaN	NaN	NaN	NaN	NaN	NaN	NaN	NaN	NaN	NaN	NaN	NaN	NaN	NaN
	NaN	NaN	NaN	NaN	NaN	NaN	NaN	NaN	NaN	NaN	NaN	NaN	NaN	NaN	NaN	NaN	NaN	NaN	NaN	NaN	NaN	NaN	NaN	NaN	NaN	NaN	NaN	NaN	NaN	NaN	NaN	NaN	NaN	NaN	NaN	NaN	NaN	NaN	NaN	NaN	NaN	NaN	NaN	NaN	NaN	NaN	NaN	NaN	NaN
	NaN	NaN	NaN	NaN	NaN	NaN	NaN	NaN	NaN	NaN	NaN	NaN	NaN	NaN	NaN	NaN	NaN	NaN	NaN	NaN	NaN	NaN	NaN	NaN	NaN	NaN	NaN	NaN	NaN	NaN	NaN	NaN	NaN	NaN	NaN	NaN	NaN	NaN	NaN	NaN	NaN	NaN	NaN	NaN	NaN	NaN	NaN	NaN	NaN
	NaN	NaN	NaN	NaN	NaN	NaN	NaN	NaN	NaN	NaN	NaN	NaN	NaN	NaN	NaN	NaN	NaN	NaN	NaN	NaN	NaN	NaN	NaN	NaN	NaN	NaN	NaN	NaN	NaN	NaN	NaN	NaN	NaN	NaN	NaN	NaN	NaN	NaN	NaN	NaN	NaN	NaN	NaN	NaN	NaN	NaN	NaN	NaN	NaN
	NaN	NaN	NaN	NaN	NaN	NaN	NaN	NaN	NaN	NaN	NaN	NaN	NaN	NaN	NaN	NaN	NaN	NaN	NaN	NaN	NaN	NaN	NaN	NaN	NaN	NaN	NaN	NaN	NaN	NaN	NaN	NaN	NaN	NaN	NaN	NaN	NaN	NaN	NaN	NaN	NaN	NaN	NaN	NaN	NaN	NaN	NaN	NaN	NaN
	NaN	NaN	NaN	NaN	NaN	NaN	NaN	NaN	NaN	NaN	NaN	NaN	NaN	NaN	NaN	NaN	NaN	NaN	NaN	NaN	NaN	NaN	NaN	NaN	NaN	NaN	NaN	NaN	NaN	NaN	NaN	NaN	NaN	NaN	NaN	NaN	NaN	NaN	NaN	NaN	NaN	NaN	NaN	NaN	NaN	NaN	NaN	NaN	NaN
	NaN	NaN	NaN	NaN	NaN	NaN	NaN	NaN	NaN	NaN	NaN	NaN	NaN	NaN	NaN	NaN	NaN	NaN	NaN	NaN	NaN	NaN	NaN	NaN	NaN	NaN	NaN	NaN	NaN	NaN	NaN	NaN	NaN	NaN	NaN	NaN	NaN	NaN	NaN	NaN	NaN	NaN	NaN	NaN	NaN	NaN	NaN	NaN	NaN
	NaN	NaN	NaN	NaN	NaN	NaN	NaN	NaN	NaN	NaN	NaN	NaN	NaN	NaN	NaN	NaN	NaN	NaN	NaN	NaN	NaN	NaN	NaN	NaN	NaN	NaN	NaN	NaN	NaN	NaN	NaN	NaN	NaN	NaN	NaN	NaN	NaN	NaN	NaN	NaN	NaN	NaN	NaN	NaN	NaN	NaN	NaN	NaN	NaN
	NaN	NaN	NaN	NaN	NaN	NaN	NaN	NaN	NaN	NaN	NaN	NaN	NaN	NaN	NaN	NaN	NaN	NaN	NaN	NaN	NaN	NaN	NaN	NaN	NaN	NaN	NaN	NaN	NaN	NaN	NaN	NaN	NaN	NaN	NaN	NaN	NaN	NaN	NaN	NaN	NaN	NaN	NaN	NaN	NaN	NaN	NaN	NaN	NaN
	NaN	NaN	NaN	NaN	NaN	NaN	NaN	NaN	NaN	NaN	NaN	NaN	NaN	NaN	NaN	NaN	NaN	NaN	NaN	NaN	NaN	NaN	NaN	NaN	NaN	NaN	NaN	NaN	NaN	NaN	NaN	NaN	NaN	NaN	NaN	NaN	NaN	NaN	NaN	NaN	NaN	NaN	NaN	NaN	NaN	NaN	NaN	NaN	NaN
	NaN	NaN	NaN	NaN	NaN	NaN	NaN	NaN	NaN	NaN	NaN	NaN	NaN	NaN	NaN	NaN	NaN	NaN	NaN	NaN	NaN	NaN	NaN	NaN	NaN	NaN	NaN	NaN	NaN	NaN	NaN	NaN	NaN	NaN	NaN	NaN	NaN	NaN	NaN	NaN	NaN	NaN	NaN	NaN	NaN	NaN	NaN	NaN	NaN
	NaN	NaN	NaN	NaN	NaN	NaN	NaN	NaN	NaN	NaN	NaN	NaN	NaN	NaN	NaN	NaN	NaN	NaN	NaN	NaN	NaN	NaN	NaN	NaN	NaN	NaN	NaN	NaN	NaN	NaN	NaN	NaN	NaN	NaN	NaN	NaN	NaN	NaN	NaN	NaN	NaN	NaN	NaN	NaN	NaN	NaN	NaN	NaN	NaN
	NaN	NaN	NaN	NaN	NaN	NaN	NaN	NaN	NaN	NaN	NaN	NaN	NaN	NaN	NaN	NaN	NaN	NaN	NaN	NaN	NaN	NaN	NaN	NaN	NaN	NaN	NaN	NaN	NaN	NaN	NaN	NaN	NaN	NaN	NaN	NaN	NaN	NaN	NaN	NaN	NaN	NaN	NaN	NaN	NaN	NaN	NaN	NaN	NaN
	NaN	NaN	NaN	NaN	NaN	NaN	NaN	NaN	NaN	NaN	NaN	NaN	NaN	NaN	NaN	NaN	NaN	NaN	NaN	NaN	NaN	NaN	NaN	NaN	NaN	NaN	NaN	NaN	NaN	NaN	NaN	NaN	NaN	NaN	NaN	NaN	NaN	NaN	NaN	NaN	NaN	NaN	NaN	NaN	NaN	NaN	NaN	NaN	NaN
	NaN	NaN	NaN	NaN	NaN	NaN	NaN	NaN	NaN	NaN	NaN	NaN	NaN	NaN	NaN	NaN	NaN	NaN	NaN	NaN	NaN	NaN	NaN	NaN	NaN	NaN	NaN	NaN	NaN	NaN	NaN	NaN	NaN	NaN	NaN	NaN	NaN	NaN	NaN	NaN	NaN	NaN	NaN	NaN	NaN	NaN	NaN	NaN	NaN
	NaN	NaN	NaN	NaN	NaN	NaN	NaN	NaN	NaN	NaN	NaN	NaN	NaN	NaN	NaN	NaN	NaN	NaN	NaN	NaN	NaN	NaN	NaN	NaN	NaN	NaN	NaN	NaN	NaN	NaN	NaN	NaN	NaN	NaN	NaN	NaN	NaN	NaN	NaN	NaN	NaN	NaN	NaN	NaN	NaN	NaN	NaN	NaN	NaN
	NaN	NaN	NaN	NaN	NaN	NaN	NaN	NaN	NaN	NaN	NaN	NaN	NaN	NaN	NaN	NaN	NaN	NaN	NaN	NaN	NaN	NaN	NaN	NaN	NaN	NaN	NaN	NaN	NaN	NaN	NaN	NaN	NaN	NaN	NaN	NaN	NaN	NaN	NaN	NaN	NaN	NaN	NaN	NaN	NaN	NaN	NaN	NaN	NaN
	NaN	NaN	NaN	NaN	NaN	NaN	NaN	NaN	NaN	NaN	NaN	NaN	NaN	NaN	NaN	NaN	NaN	NaN	NaN	NaN	NaN	NaN	NaN	NaN	NaN	NaN	NaN	NaN	NaN	NaN	NaN	NaN	NaN	NaN	NaN	NaN	NaN	NaN	NaN	NaN	NaN	NaN	NaN	NaN	NaN	NaN	NaN	NaN	NaN
[truncated: 251 more columns]

## Sheet: d
z	0.12736	0.7728	1.41824	2.06368	2.70912	3.35456	4
case1_0ps	-0.0326388	-0.0649182	-0.0411881	-0.0192287	-0.0188761	-0.0425556	0.00250331
case2_0ps	-0.018084	-0.00177321	-0.02322	-0.0547397	-0.0609897	-0.0145266	0.011581
case3_0ps	-0.0515303	-0.0667608	-0.0217334	0.0342479	-0.0138671	-0.0473179	-0.102901
case4_0ps	-0.0391569	-0.00284743	-0.00672637	-0.0501503	-0.0357015	-0.0329748	-0.033827
case1_50ps	-0.0674702	-0.118398	-0.118533	-0.146446	-0.0869424	-0.095021	-0.143805
case2_50ps	-0.105869	-0.0761621	-0.0856495	-0.0746216	-0.144089	-0.129091	-0.089236
case3_50ps	-0.153165	-0.10531	-0.0648213	-0.105997	-0.0706387	-0.128825	-0.15144
case4_50ps	0.0156877	-0.109496	-0.127862	-0.143216	-0.144112	-0.0799975	-0.0865838
case1_100ps	-0.0805744	-0.243775	-0.261564	-0.21846	-0.199154	-0.208167	-0.300658
case2_100ps	-0.153156	-0.17961	-0.279634	-0.23642	-0.249417	-0.219352	-0.219422
case3_100ps	-0.110156	-0.170085	-0.195805	-0.27369	-0.284089	-0.245514	-0.12274
case4_100ps	-0.156301	-0.20776	-0.227516	-0.228702	-0.245786	-0.253189	-0.188948
case1_150ps	-0.110256	-0.169729	-0.171008	-0.168337	-0.209089	-0.160375	-0.114825
case2_150ps	-0.0703	-0.214162	-0.195824	-0.165781	-0.167302	-0.177735	-0.22195
case3_150ps	-0.0194529	-0.182832	-0.183672	-0.167423	-0.187797	-0.180094	-0.213194
case4_150ps	-0.148588	-0.099824	-0.147497	-0.168083	-0.18674	-0.215369	-0.222395

## Sheet: e
period	200	1000	3000
Deff_cpm_1	1.88625e-08	8.18839e-09	4.54585e-09
Deff_cpm_2	1.92837e-08	8.62765e-09	5.84154e-09
Deff_cpm_3	2.32071e-08	6.37815e-09	5.41033e-09
Deff_cpm_4	1.74605e-08	8.01351e-09	4.41159e-09
Deff_ccm_1	6.43348e-06	1.15491e-06	8.44664e-08
Deff_ccm_2	1.01093e-05	1.06838e-06	8.14818e-08
Deff_ccm_3	2.55549e-06	8.82948e-07	1.04576e-07
Deff_ccm_4	6.0818e-06	5.93182e-07	8.09144e-08

## Sheet: f
period	200	1000	3000
Heat_cpm_1	55.1942	31.2864	22.8502
Heat_cpm_2	58.8115	33.6631	21.7382
Heat_cpm_3	57.1045	30.2562	24.2549
Heat_cpm_4	53.2396	32.4961	23.9623
Heat_ccm_1	103.497	57.6855	41.7718
Heat_ccm_2	104.196	58.8519	39.0958
Heat_ccm_3	100.451	55.0519	35.0379
Heat_ccm_4	102.71	59.816	38.3284
