# Supplementary material for: Modeling galvanostatic charge–discharge of nanoporous supercapacitors
Source: Nat Comput Sci. 2021 Nov 22;1(11):725–31. doi: 10.1038/s43588-021-00153-5 (PMC10766529; doi:10.1038/s43588-021-00153-5)
Supplement: Supplementary file 5 — Source data for Fig. 4. [file 43588_2021_153_MOESM5_ESM.xlsx]

## Sheet: a
dimensionless
t_EXP	0	0.00020979	0.00041958	0.000629371	0.000839161	0.00104895	0.00125874	0.00146853	0.00167832	0.00188811	0.0020979	0.00230769	0.00251748	0.00272727	0.00293706	0.00314685	0.00335664	0.00356643	0.00377622	0.00398601	0.0041958	0.00440559	0.00461538	0.00482517	0.00503497	0.00524476	0.00545455	0.00566434	0.00587413	0.00608392	0.00629371	0.0065035	0.00671329	0.00692308	0.00713287	0.00734266	0.00755245	0.00776224	0.00797203	0.00818182	0.00839161	0.0086014	0.00881119	0.00902098	0.00923077	0.00944056	0.00965035	0.00986014	0.0100699
phi_EXP	-0.617268	-0.382853	-0.371774	-0.360968	-0.350605	-0.341106	-0.331654	-0.32339	-0.314975	-0.30739	-0.298854	-0.291377	-0.285017	-0.278048	-0.270883	-0.264549	-0.258497	-0.252414	-0.246269	-0.240432	-0.234497	-0.229136	-0.224069	-0.218664	-0.212981	-0.20804	-0.203709	-0.198612	-0.193597	-0.189081	-0.184491	-0.180312	-0.175619	-0.171512	-0.166611	-0.162184	-0.158623	-0.154501	-0.14989	-0.145923	-0.142516	-0.138451	-0.134383	-0.130628	-0.126744	-0.123083	-0.119507	-0.115779	-0.111834
t_TLM	0	0.000841683	0.00168337	0.00252505	0.00336673	0.00420842	0.0050501	0.00589178	0.00673347	0.00757515	0.00841683	0.00925852	0.0101002	0.0109419	0.0117836	0.0126253	0.0134669	0.0143086	0.0151503	0.015992	0.0168337	0.0176754	0.018517	0.0193587	0.0202004	0.0210421	0.0218838	0.0227255	0.0235671	0.0244088	0.0252505	0.0260922	0.0269339	0.0277756	0.0286172	0.0294589	0.0303006	0.0311423	0.031984	0.0328257	0.0336673	0.034509	0.0353507	0.0361924	0.0370341	0.0378758	0.0387174	0.0395591	0.0404008
phi_TLM	-0.573219	-0.448259	-0.396252	-0.356907	-0.324113	-0.295503	-0.269864	-0.246473	-0.224863	-0.204706	-0.185765	-0.167861	-0.150853	-0.134632	-0.119108	-0.104207	-0.0898664	-0.0760344	-0.0626662	-0.0497232	-0.037172	-0.0249832	-0.0131307	-0.0015917	0.00965446	0.0206261	0.0313399	0.0418108	0.0520524	0.062077	0.0718962	0.0815202	0.0909586	0.10022	0.109313	0.118245	0.127023	0.135653	0.144142	0.152496	0.160718	0.168816	0.176793	0.184653	0.192401	0.200041	0.207576	0.215011	0.222347
dimensional
t_EXP	0	0.0041958	0.00839161	0.0125874	0.0167832	0.020979	0.0251748	0.0293706	0.0335664	0.0377622	0.041958	0.0461538	0.0503497	0.0545455	0.0587413	0.0629371	0.0671329	0.0713287	0.0755245	0.0797203	0.0839161	0.0881119	0.0923077	0.0965035	0.100699	0.104895	0.109091	0.113287	0.117483	0.121678	0.125874	0.13007	0.134266	0.138462	0.142657	0.146853	0.151049	0.155245	0.159441	0.163636	0.167832	0.172028	0.176224	0.18042	0.184615	0.188811	0.193007	0.197203	0.201399
phi_EXP	-0.376474	-0.233504	-0.226746	-0.220156	-0.213836	-0.208042	-0.202277	-0.197237	-0.192104	-0.187478	-0.182272	-0.177712	-0.173833	-0.169583	-0.165213	-0.16135	-0.157658	-0.153948	-0.150201	-0.14664	-0.143021	-0.139751	-0.136661	-0.133364	-0.129898	-0.126884	-0.124243	-0.121134	-0.118076	-0.115321	-0.112522	-0.109973	-0.107111	-0.104606	-0.101617	-0.0989168	-0.0967449	-0.0942309	-0.0914185	-0.0889988	-0.0869209	-0.0844419	-0.081961	-0.0796705	-0.0773017	-0.075069	-0.0728876	-0.0706139	-0.0682083
t_TLM	0	0.0400802	0.0801603	0.12024	0.160321	0.200401	0.240481	0.280561	0.320641	0.360721	0.400802	0.440882	0.480962	0.521042	0.561122	0.601202	0.641283	0.681363	0.721443	0.761523	0.801603	0.841683	0.881764	0.921844	0.961924	1.002	1.04208	1.08216	1.12224	1.16232	1.2024	1.24248	1.28257	1.32265	1.36273	1.40281	1.44289	1.48297	1.52305	1.56313	1.60321	1.64329	1.68337	1.72345	1.76353	1.80361	1.84369	1.88377	1.92385
phi_TLM	-0.349609	-0.273395	-0.241676	-0.217679	-0.197678	-0.180229	-0.164591	-0.150325	-0.137145	-0.124851	-0.113299	-0.102379	-0.092006	-0.0821129	-0.0726447	-0.0635563	-0.0548099	-0.0463737	-0.0382203	-0.0303264	-0.0226714	-0.0152373	-0.00800849	-0.000970785	0.00588829	0.01258	0.0191143	0.0255006	0.0317469	0.037861	0.0438498	0.0497195	0.055476	0.0611247	0.0666706	0.0721182	0.0774719	0.0827356	0.087913	0.0930077	0.0980228	0.102961	0.107826	0.112621	0.117346	0.122006	0.126602	0.131136	0.13561
[truncated: 1,954 more columns]

## Sheet: b
dimensionless
t_MD	0	0.000841683	0.00168337	0.00252505	0.00336673	0.00420842	0.0050501	0.00589178	0.00673347	0.00757515	0.00841683	0.00925852	0.0101002	0.0109419	0.0117836	0.0126253	0.0134669	0.0143086	0.0151503	0.015992	0.0168337	0.0176754	0.018517	0.0193587	0.0202004	0.0210421	0.0218838	0.0227255	0.0235671	0.0244088	0.0252505	0.0260922	0.0269339	0.0277756	0.0286172	0.0294589	0.0303006	0.0311423	0.031984	0.0328257	0.0336673	0.034509	0.0353507	0.0361924	0.0370341	0.0378758	0.0387174	0.0395591	0.0404008
phi_MD	-0.573819	-0.502535	-0.460775	-0.430046	-0.403713	-0.379504	-0.359031	-0.337478	-0.315109	-0.293684	-0.277961	-0.263885	-0.246142	-0.227261	-0.207929	-0.190848	-0.177929	-0.164153	-0.147611	-0.131929	-0.122347	-0.111056	-0.0983963	-0.084328	-0.0775372	-0.0681626	-0.0512185	-0.0347097	-0.0169872	-0.00658874	0.00447725	0.00978738	0.0133839	0.0232901	0.0351133	0.0483572	0.0565917	0.0678525	0.0754033	0.0802821	0.0843992	0.0923818	0.0990931	0.107234	0.113395	0.124876	0.132731	0.140489	0.149778
t_TLM	0	0.000841683	0.00168337	0.00252505	0.00336673	0.00420842	0.0050501	0.00589178	0.00673347	0.00757515	0.00841683	0.00925852	0.0101002	0.0109419	0.0117836	0.0126253	0.0134669	0.0143086	0.0151503	0.015992	0.0168337	0.0176754	0.018517	0.0193587	0.0202004	0.0210421	0.0218838	0.0227255	0.0235671	0.0244088	0.0252505	0.0260922	0.0269339	0.0277756	0.0286172	0.0294589	0.0303006	0.0311423	0.031984	0.0328257	0.0336673	0.034509	0.0353507	0.0361924	0.0370341	0.0378758	0.0387174	0.0395591	0.0404008
phi_TLM	-0.573219	-0.448259	-0.396252	-0.356907	-0.324113	-0.295503	-0.269864	-0.246473	-0.224863	-0.204706	-0.185765	-0.167861	-0.150853	-0.134632	-0.119108	-0.104207	-0.0898664	-0.0760344	-0.0626662	-0.0497232	-0.037172	-0.0249832	-0.0131307	-0.0015917	0.00965446	0.0206261	0.0313399	0.0418108	0.0520524	0.062077	0.0718962	0.0815202	0.0909586	0.10022	0.109313	0.118245	0.127023	0.135653	0.144142	0.152496	0.160718	0.168816	0.176793	0.184653	0.192401	0.200041	0.207576	0.215011	0.222347
dimensional
t_MD	0	0.168337	0.336673	0.50501	0.673347	0.841683	1.01002	1.17836	1.34669	1.51503	1.68337	1.8517	2.02004	2.18838	2.35671	2.52505	2.69339	2.86172	3.03006	3.1984	3.36673	3.53507	3.70341	3.87174	4.04008	4.20842	4.37675	4.54509	4.71343	4.88176	5.0501	5.21844	5.38677	5.55511	5.72345	5.89178	6.06012	6.22846	6.39679	6.56513	6.73347	6.9018	7.07014	7.23848	7.40681	7.57515	7.74349	7.91182	8.08016
phi_MD	-3.62381	-3.17363	-2.90991	-2.71584	-2.54954	-2.39666	-2.26737	-2.13125	-1.98999	-1.85468	-1.75539	-1.6665	-1.55445	-1.43521	-1.31312	-1.20525	-1.12367	-1.03666	-0.932201	-0.833164	-0.772651	-0.701345	-0.621397	-0.532552	-0.489667	-0.430463	-0.323457	-0.2192	-0.107278	-0.0416095	0.0282749	0.0618097	0.0845228	0.147082	0.221749	0.305388	0.357391	0.428505	0.47619	0.507001	0.533001	0.583413	0.625797	0.67721	0.716119	0.788625	0.838231	0.88722	0.945884
t_TLM	0	0.168337	0.336673	0.50501	0.673347	0.841683	1.01002	1.17836	1.34669	1.51503	1.68337	1.8517	2.02004	2.18838	2.35671	2.52505	2.69339	2.86172	3.03006	3.1984	3.36673	3.53507	3.70341	3.87174	4.04008	4.20842	4.37675	4.54509	4.71343	4.88176	5.0501	5.21844	5.38677	5.55511	5.72345	5.89178	6.06012	6.22846	6.39679	6.56513	6.73347	6.9018	7.07014	7.23848	7.40681	7.57515	7.74349	7.91182	8.08016
phi_TLM	-3.62002	-2.83086	-2.50243	-2.25396	-2.04685	-1.86617	-1.70425	-1.55654	-1.42006	-1.29277	-1.17315	-1.06008	-0.952675	-0.850237	-0.752198	-0.658092	-0.567528	-0.480175	-0.395752	-0.314014	-0.23475	-0.157775	-0.0829238	-0.010052	0.0609702	0.130259	0.197919	0.264045	0.328723	0.392032	0.454042	0.51482	0.574425	0.632915	0.690339	0.746747	0.802181	0.856684	0.910294	0.963047	1.01498	1.06611	1.11649	1.16613	1.21506	1.26331	1.31089	1.35784	1.40418
[truncated: 451 more columns]
