# Supplementary material for: Modeling galvanostatic charge–discharge of nanoporous supercapacitors
Source: Nat Comput Sci. 2021 Nov 22;1(11):725–31. doi: 10.1038/s43588-021-00153-5 (PMC10766529; doi:10.1038/s43588-021-00153-5)
Supplement: Supplementary file 6 — Source data for Fig. 5. [file 43588_2021_153_MOESM6_ESM.xlsx]

## Sheet: a
t	0	0.101181	0.202362	0.303542	0.404723	0.505904	0.607085	0.708265	0.809446	0.910627	1.01181	1.11299	1.21417	1.31535	1.41653	1.51771	1.61889	1.72007	1.82125	1.92243	2.02362	2.1248	2.22598	2.32716	2.42834	2.52952	2.6307	2.73188	2.83306	2.93424	3.03542	3.1366	3.23778	3.33897	3.44015	3.54133	3.64251	3.74369	3.84487	3.94605	4.04723	4.14841	4.24959	4.35077	4.45195	4.55314	4.65432	4.7555	4.85668
rho_cation	0.874866	0.874316	0.873574	0.872261	0.871181	0.870567	0.87027	0.869254	0.867771	0.865929	0.864976	0.864171	0.863239	0.862561	0.860951	0.859109	0.856758	0.853962	0.851061	0.848688	0.846931	0.84494	0.842716	0.841021	0.839687	0.837357	0.833926	0.830792	0.827742	0.825497	0.822532	0.819927	0.817046	0.815182	0.813679	0.812641	0.811921	0.809824	0.807579	0.805228	0.803364	0.801119	0.798472	0.796269	0.794702	0.793346	0.791842	0.789957	0.788051
rho_anion	0.938787	0.937452	0.936012	0.934169	0.933598	0.934063	0.934889	0.935885	0.937283	0.939252	0.940502	0.942662	0.944802	0.948169	0.950139	0.951748	0.952299	0.952786	0.954586	0.95681	0.959225	0.961893	0.964287	0.967315	0.969433	0.971657	0.973669	0.976084	0.979176	0.982268	0.985826	0.987987	0.990782	0.993684	0.9972	1.00029	1.00321	1.00629	1.00938	1.01277	1.01679	1.02071	1.02533	1.03113	1.03727	1.04269	1.04727	1.05144	1.05604
rho_mass	29.695	29.6656	29.6311	29.5803	29.5521	29.5475	29.5539	29.5495	29.5422	29.5366	29.537	29.5533	29.567	29.603	29.6017	29.5909	29.5554	29.5108	29.4832	29.4714	29.4738	29.4755	29.4689	29.4813	29.4872	29.4762	29.4419	29.4188	29.4071	29.4102	29.4068	29.3898	29.3769	29.3843	29.4073	29.4327	29.4615	29.4671	29.4702	29.4757	29.4993	29.5143	29.532	29.575	29.6346	29.6878	29.726	29.7513	29.7824
[truncated: 51 more columns]

## Sheet: b
t_electrolyte	0	2.0202	4.0404	6.06061	8.08081	10.101	12.1212	14.1414	16.1616	18.1818	20.202	22.2222	24.2424	26.2626	28.2828	30.303	32.3232	34.3434	36.3636	38.3838	40.404	42.4242	44.4444	46.4646	48.4848	50.5051	52.5253	54.5455	56.5657	58.5859	60.6061	62.6263	64.6465	66.6667	68.6869	70.7071	72.7273	74.7475	76.7677	78.7879	80.8081	82.8283	84.8485	86.8687	88.8889	90.9091	92.9293	94.9495	96.9697
rho_electrolyte	-0.804534	-0.786076	-0.771553	-0.76119	-0.762871	-0.778567	-0.801481	-0.822599	-0.852749	-0.890553	-0.921086	-0.958213	-0.996861	-1.05701	-1.10913	-1.15916	-1.18799	-1.22336	-1.27434	-1.33578	-1.39225	-1.45169	-1.51175	-1.57194	-1.6254	-1.68192	-1.7475	-1.80866	-1.87688	-1.94261	-2.01387	-2.07187	-2.13797	-2.20209	-2.26418	-2.31609	-2.36872	-2.4305	-2.49728	-2.56244	-2.63434	-2.70216	-2.78837	-2.88335	-2.98154	-3.06677	-3.15176	-3.22681	-3.30628
t_electrode	0	100	200
sigma_electrode	0	4.95786	0
[truncated: 51 more columns]
