# Supplementary material for: Modeling galvanostatic charge–discharge of nanoporous supercapacitors
Source: Nat Comput Sci. 2021 Nov 22;1(11):725–31. doi: 10.1038/s43588-021-00153-5 (PMC10766529; doi:10.1038/s43588-021-00153-5)
Supplement: Supplementary file 7 — Source data for Extended Data Fig. 1. [file 43588_2021_153_MOESM7_ESM.xlsx]

## Sheet: sheet1
t_50	0	0.008	0.016	0.024	0.032	0.04	0.048	0.056	0.064	0.072	0.08	0.088	0.096	0.104	0.112	0.12	0.128	0.136	0.144	0.152	0.16	0.168	0.176	0.184	0.192	0.2	0.208	0.216	0.224	0.232	0.24	0.248	0.256	0.264	0.272	0.28	0.288	0.296	0.304	0.312	0.32	0.328	0.336	0.344	0.352	0.36	0.368	0.376	0.384
phi_50_cpm	-3.29208	-1.59703	-0.878941	-0.305712	0.12663	0.493408	0.799131	1.09586	1.36367	1.61854	1.8861	2.14124	2.36646	2.52312	2.66929	2.85637	3.02531	3.22405	3.32676	3.48705	3.66455	3.8795	4.06812	4.17552	4.266	4.31853	4.41408	4.52282	4.6753	4.80579	4.97673	5.08897	5.21185	5.25772	5.38064	5.45085	5.57418	5.65375	5.7518	5.83357	5.89791	5.99075	6.03174	6.11418	6.19895	6.31953	6.42084	6.481	6.53644
phi_50_ccm	-3.39024	-1.57819	-0.916448	-0.405899	0.0226751	0.413523	0.776416	1.11028	1.41156	1.64492	1.86248	2.09332	2.34781	2.55944	2.72882	2.87435	3.01242	3.15802	3.30398	3.48753	3.65989	3.8268	3.98384	4.13239	4.26435	4.38229	4.49348	4.61913	4.71102	4.84382	4.98707	5.13623	5.24461	5.31594	5.40676	5.49081	5.59487	5.65247	5.70424	5.75827	5.84148	5.94445	6.07742	6.18607	6.32625	6.42622	6.55112	6.64823	6.76514
t_100	0	0.004	0.008	0.012	0.016	0.02	0.024	0.028	0.032	0.036	0.04	0.044	0.048	0.052	0.056	0.06	0.064	0.068	0.072	0.076	0.08	0.084	0.088	0.092	0.096	0.1	0.104	0.108	0.112	0.116	0.12	0.124	0.128	0.132	0.136	0.14	0.144	0.148	0.152	0.156	0.16	0.164	0.168	0.172	0.176	0.18	0.184	0.188	0.192
phi_100_cpm	-2.18065	-1.22166	-0.916259	-0.623022	-0.36399	-0.140334	0.0545124	0.215452	0.383479	0.536504	0.67749	0.808177	0.946996	1.06273	1.17313	1.29494	1.40037	1.49031	1.57294	1.65794	1.72501	1.79357	1.86468	1.93254	1.99087	2.06295	2.14205	2.2177	2.303	2.38616	2.45714	2.50516	2.54986	2.57504	2.62948	2.67274	2.71303	2.7588	2.81111	2.83673	2.88211	2.94114	3.00128	3.0709	3.14463	3.20601	3.27545	3.32032	3.351
phi_100_ccm	-2.15633	-1.16403	-0.89684	-0.560639	-0.30543	-0.0754229	0.111975	0.295257	0.44325	0.599907	0.744976	0.880566	0.994167	1.11754	1.2274	1.32221	1.42001	1.51387	1.60221	1.68385	1.76055	1.83199	1.90428	1.96338	2.02321	2.09652	2.16693	2.23252	2.29343	2.34931	2.39973	2.47117	2.54298	2.64644	2.73138	2.79774	2.85242	2.89862	2.91472	2.95326	3.01231	3.06849	3.11598	3.16365	3.21121	3.24914	3.28541	3.33857	3.38707
t_500	0	0.0008	0.0016	0.0024	0.0032	0.004	0.0048	0.0056	0.0064	0.0072	0.008	0.0088	0.0096	0.0104	0.0112	0.012	0.0128	0.0136	0.0144	0.0152	0.016	0.0168	0.0176	0.0184	0.0192	0.02	0.0208	0.0216	0.0224	0.0232	0.024	0.0248	0.0256	0.0264	0.0272	0.028	0.0288	0.0296	0.0304	0.0312	0.032	0.0328	0.0336	0.0344	0.0352	0.036	0.0368	0.0376	0.0384
phi_500_cpm	-0.648352	-0.391152	-0.30383	-0.271014	-0.226756	-0.139748	-0.0749435	-0.0522906	0.0232197	0.0420781	0.00829468	-0.0222298	-0.0106122	-0.0366901	0.0161103	0.0416423	0.0770307	0.0929676	0.102501	0.102073	0.124698	0.119848	0.144867	0.20059	0.204268	0.21888	0.229049	0.227521	0.229551	0.253363	0.28357	0.31249	0.347299	0.35879	0.366254	0.403805	0.421608	0.412745	0.420018	0.413742	0.387599	0.408935	0.426164	0.427927	0.471296	0.506551	0.511605	0.519308	0.558783
phi_500_ccm	-0.638579	-0.229914	-0.238817	-0.175023	-0.138269	-0.116388	-0.073584	-0.0196232	0.0198337	0.0365225	0.0688268	0.0675585	0.048468	0.0654007	0.08536	0.113782	0.173018	0.212544	0.228518	0.261432	0.250902	0.265359	0.245254	0.247403	0.258438	0.290654	0.296645	0.347409	0.39389	0.411922	0.43977	0.442202	0.436682	0.465985	0.497439	0.507368	0.550127	0.606693	0.611428	0.602994	0.567565	0.578882	0.571333	0.59011	0.599369	0.659233	0.654955	0.666461	0.669403
[truncated: 201 more columns]
