# Supplementary material for: Modeling galvanostatic charge–discharge of nanoporous supercapacitors
Source: Nat Comput Sci. 2021 Nov 22;1(11):725–31. doi: 10.1038/s43588-021-00153-5 (PMC10766529; doi:10.1038/s43588-021-00153-5)
Supplement: Supplementary file 8 — Source data for Extended Data Fig. 2. [file 43588_2021_153_MOESM8_ESM.xlsx]

## Sheet: a
left plane
z	0	0.275862	0.551724	0.827586	1.10345	1.37931	1.65517	1.93103	2.2069	2.48276	2.75862	3.03448	3.31034	3.58621	3.86207
case1_0ps	-0.893375	-0.173526	-0.104841	-0.0453922	-0.0357994	0.075015	0.0720344	0.100093	0.0966691	0.0663024	0.0954786	0.139523	0.109859	0.115504	0.103798
case2_0ps	-0.500024	-0.112504	-0.0464918	-0.0848526	0.0268634	0.0214729	0.0306551	0.0704704	0.156424	0.116168	0.138881	0.117047	0.147047	0.0761629	0.131485
case3_0ps	-0.266281	-0.185405	-0.0767236	-0.0315441	-0.00201511	0.0415654	0.0836438	0.0647051	0.0794689	0.0985069	0.114309	0.0832894	0.0667703	0.127679	0.144184
case4_0ps	-0.224082	-0.135276	-0.11208	-0.0270929	-0.00442228	0.0243923	0.0643924	0.111121	0.0999428	0.140115	0.0969366	0.137754	0.126059	0.142352	0.0969321
mean_0ps	-0.121255	-0.131882	-0.149792	-0.168794	-0.169632	-0.176236	-0.170645	-0.180332	-0.180905	-0.162665	-0.155126	-0.154427	-0.147839	-0.127377	-0.124127
std_0ps	0.023719	0.0270937	0.0221285	0.0341388	0.0290072	0.0218446	0.0247682	0.0323279	0.0269245	0.0331017	0.0354725	0.0323757	0.0248759	0.0229942	0.0356481
case1_50ps	0.394355	0.201746	0.167905	0.147927	0.121525	0.078554	0.11216	0.10886	0.078247	0.069294	0.159319	0.0909489	0.127188	0.137275	0.163493
case2_50ps	0.890597	0.172288	0.152737	0.125657	0.0804383	0.112789	0.0591489	0.111764	0.0737601	0.0642045	0.0939955	0.15706	0.0790272	0.0938993	0.138126
case3_50ps	0.165472	0.238567	0.113139	0.076454	0.0795192	0.0768452	0.108875	0.0733625	0.130696	0.106988	0.0980125	0.120044	0.119738	0.119159	0.113164
case4_50ps	0.663836	0.162933	0.17337	0.111739	0.0914452	0.132992	0.0669049	0.0697505	0.102179	0.123165	0.0873054	0.110245	0.135476	0.0983789	0.0891428
mean_50ps	-0.121255	-0.131882	-0.149792	-0.168794	-0.169632	-0.176236	-0.170645	-0.180332	-0.180905	-0.162665	-0.155126	-0.154427	-0.147839	-0.127377	-0.124127
std_50ps	0.023719	0.0270937	0.0221285	0.0341388	0.0290072	0.0218446	0.0247682	0.0323279	0.0269245	0.0331017	0.0354725	0.0323757	0.0248759	0.0229942	0.0356481
case1_100ps	1.31277	0.432735	0.441222	0.396331	0.303648	0.29005	0.188831	0.153473	0.159313	0.153942	0.0966538	0.153902	0.0791155	0.0869083	0.134356
case2_100ps	1.52354	0.539266	0.386825	0.335175	0.290882	0.223553	0.187915	0.208442	0.112763	0.0967839	0.146609	0.121533	0.126896	0.134768	0.142634
case3_100ps	0.281001	0.463391	0.455749	0.36062	0.327046	0.238471	0.241043	0.178691	0.176156	0.11091	0.105788	0.132988	0.147794	0.151459	0.134488
case4_100ps	1.01801	0.51441	0.399001	0.417192	0.247126	0.266498	0.252132	0.173996	0.17662	0.139124	0.154629	0.0896908	0.100482	0.139199	0.0987424
mean_100ps	-0.121255	-0.131882	-0.149792	-0.168794	-0.169632	-0.176236	-0.170645	-0.180332	-0.180905	-0.162665	-0.155126	-0.154427	-0.147839	-0.127377	-0.124127
std_100ps	0.023719	0.0270937	0.0221285	0.0341388	0.0290072	0.0218446	0.0247682	0.0323279	0.0269245	0.0331017	0.0354725	0.0323757	0.0248759	0.0229942	0.0356481
case1_150ps	0.155507	0.143627	0.135083	0.172622	0.153225	0.193811	0.216047	0.231057	0.138902	0.101382	0.0932004	0.108592	0.0770819	0.138061	0.115104
case2_150ps	0.142084	0.122078	0.215551	0.221547	0.201707	0.168467	0.162989	0.154856	0.11981	0.132527	0.132468	0.0956037	0.107612	0.121505	0.146676
case3_150ps	0.137787	0.082495	0.188948	0.24264	0.172018	0.216384	0.170574	0.168888	0.163573	0.160314	0.164292	0.107416	0.0996366	0.0974065	0.143724
case4_150ps	0.0592211	0.12765	0.189915	0.22556	0.230994	0.212666	0.159353	0.176802	0.19559	0.119747	0.135668	0.157291	0.141481	0.127122	0.0941205
mean_150ps	-0.121255	-0.131882	-0.149792	-0.168794	-0.169632	-0.176236	-0.170645	-0.180332	-0.180905	-0.162665	-0.155126	-0.154427	-0.147839	-0.127377	-0.124127
std_150ps	0.023719	0.0270937	0.0221285	0.0341388	0.0290072	0.0218446	0.0247682	0.0323279	0.0269245	0.0331017	0.0354725	0.0323757	0.0248759	0.0229942	0.0356481
right_plane
z	0	0.275862	0.551724	0.827586	1.10345	1.37931	1.65517	1.93103	2.2069	2.48276	2.75862	3.03448	3.31034	3.58621	3.86207
case1_0ps	0.593289	0.163676	0.1025	0.0327852	0.00127301	0.0261012	-0.0745173	-0.0452584	-0.133148	-0.149449	-0.131312	-0.106509	-0.110001	-0.0943311	-0.129543
case2_0ps	0.466799	0.135304	0.130234	0.0908505	0.0536506	-0.0307632	-0.0100037	-0.10212	-0.0619692	-0.0811398	-0.152916	-0.100956	-0.127541	-0.104389	-0.131255
case3_0ps	0.423277	0.20422	0.108182	0.0652942	-0.0146298	-0.00511919	-0.0424427	-0.0484315	-0.0983439	-0.135084	-0.113659	-0.0860325	-0.161237	-0.162093	-0.083194
case4_0ps	0.279504	0.134251	0.0600563	0.09481	0.0367355	-0.0370977	-0.000902512	-0.109194	-0.105776	-0.0674967	-0.073574	-0.165473	-0.0912127	-0.139171	-0.126148
mean_0ps	0.440717	0.159362	0.100243	0.070935	0.0192573	-0.0117197	-0.0319665	-0.0762509	-0.0998092	-0.108292	-0.117865	-0.114742	-0.122498	-0.124996	-0.117535
std_0ps	0.129425	0.0328645	0.0293404	0.0286	0.0314121	0.0287558	0.0335045	0.0341023	0.0293319	0.0400549	0.0336093	0.0349079	0.0297829	0.0313159	0.0229922
case1_50ps	-0.435664	-0.259715	-0.111585	-0.102434	-0.0950948	-0.0474613	-0.0885018	-0.128703	-0.0473623	-0.0590792	-0.128751	-0.14762	-0.154515	-0.101517	-0.103096
case2_50ps	-0.393075	-0.189628	-0.164777	-0.0910623	-0.10222	-0.118165	-0.082215	-0.0740161	-0.125618	-0.151633	-0.0565529	-0.128068	-0.0876786	-0.162069	-0.158834
case3_50ps	-0.565849	-0.173069	-0.144286	-0.142426	-0.0822682	-0.0763684	-0.0101991	-0.108381	-0.133974	-0.0878615	-0.116062	-0.0653693	-0.133032	-0.11952	-0.0885122
case4_50ps	-0.77126	-0.205247	-0.164664	-0.119112	-0.140752	-0.110686	-0.0872408	-0.0565271	-0.0949103	-0.104915	-0.124091	-0.0969812	-0.08979	-0.105487	-0.1
mean_50ps	-0.541462	-0.206915	-0.146328	-0.113758	-0.105084	-0.0881702	-0.0670392	-0.0919068	-0.100466	-0.100872	-0.106364	-0.10951	-0.116254	-0.122148	-0.112611
std_50ps	0.169915	0.0375723	0.0250856	0.0223147	0.0251711	0.032676	0.0379906	0.0326453	0.0391844	0.0387684	0.0336185	0.0360654	0.0329764	0.0277117	0.0314479
case1_100ps	-1.41634	-0.437703	-0.423449	-0.369785	-0.27676	-0.255933	-0.242084	-0.218454	-0.18969	-0.187695	-0.116983	-0.104176	-0.103204	-0.132233	-0.138551
case2_100ps	-0.779446	-0.532543	-0.350248	-0.399843	-0.281373	-0.315762	-0.208872	-0.198559	-0.199392	-0.159354	-0.17258	-0.102103	-0.164389	-0.128923	-0.146602
case3_100ps	-0.893558	-0.483242	-0.437322	-0.30514	-0.341138	-0.268289	-0.218541	-0.227908	-0.145982	-0.190117	-0.14181	-0.1582	-0.131908	-0.0994768	-0.0947076
case4_100ps	-1.1911	-0.516766	-0.42294	-0.349898	-0.29715	-0.261647	-0.277639	-0.158798	-0.203338	-0.130467	-0.159438	-0.146716	-0.107332	-0.156273	-0.123792
mean_100ps	-1.07011	-0.492563	-0.40849	-0.356167	-0.299105	-0.275408	-0.236784	-0.20093	-0.184601	-0.166908	-0.147703	-0.127799	-0.126708	-0.129226	-0.125913
std_100ps	0.288776	0.0419553	0.0393953	0.0397329	0.0293504	0.0273726	0.0306001	0.030636	0.0263768	0.0280227	0.0240486	0.0288701	0.0281352	0.0232787	0.0228477
case1_150ps	-0.142219	-0.0982027	-0.166299	-0.145393	-0.144984	-0.183938	-0.182641	-0.154648	-0.157149	-0.146088	-0.131704	-0.147904	-0.127664	-0.151288	-0.0823225
case2_150ps	-0.141186	-0.149652	-0.169199	-0.216558	-0.144549	-0.201883	-0.148262	-0.152777	-0.194044	-0.186191	-0.154893	-0.175704	-0.17702	-0.140833	-0.147524
case3_150ps	-0.103528	-0.157522	-0.141191	-0.143	-0.189445	-0.150662	-0.199728	-0.219181	-0.212495	-0.124299	-0.128572	-0.182691	-0.16003	-0.100471	-0.107369
case4_150ps	-0.0980864	-0.122149	-0.12248	-0.170224	-0.199549	-0.16846	-0.151946	-0.194722	-0.159932	-0.194081	-0.205337	-0.11141	-0.126643	-0.116915	-0.159291
mean_150ps	-0.121255	-0.131882	-0.149792	-0.168794	-0.169632	-0.176236	-0.170645	-0.180332	-0.180905	-0.162665	-0.155126	-0.154427	-0.147839	-0.127377	-0.124127
std_150ps	0.023719	0.0270937	0.0221285	0.0341388	0.0290072	0.0218446	0.0247682	0.0323279	0.0269245	0.0331017	0.0354725	0.0323757	0.0248759	0.0229942	0.0356481

## Sheet: b
left plane
z	0	0.275862	0.551724	0.827586	1.10345	1.37931	1.65517	1.93103	2.2069	2.48276	2.75862	3.03448	3.31034	3.58621	3.86207
case1_0ps	-0.860623	-0.971577	-1.19997	-1.49488	-1.75578	-1.77112	-1.97619	-2.23965	-2.3961	-2.49792	-2.72511	-2.80986	-2.87187	-2.83147	-2.83343
case2_0ps	-0.673008	-0.977752	-1.33451	-1.51882	-1.62122	-1.89298	-2.08133	-2.14572	-2.41383	-2.50887	-2.66424	-2.67252	-2.76194	-2.85045	-2.90185
case3_0ps	-0.697989	-1.09221	-1.21375	-1.40239	-1.71856	-1.94545	-2.10311	-2.19827	-2.46875	-2.53874	-2.60071	-2.73828	-2.79144	-2.8677	-2.89259
case4_0ps	-0.851955	-1.08767	-1.34558	-1.57613	-1.5994	-1.80592	-1.96307	-2.32816	-2.36981	-2.60312	-2.63595	-2.71241	-2.77006	-2.8991	-2.86606
mean_0ps	-0.121255	-0.131882	-0.149792	-0.168794	-0.169632	-0.176236	-0.170645	-0.180332	-0.180905	-0.162665	-0.155126	-0.154427	-0.147839	-0.127377	-0.124127
std_0ps	0.023719	0.0270937	0.0221285	0.0341388	0.0290072	0.0218446	0.0247682	0.0323279	0.0269245	0.0331017	0.0354725	0.0323757	0.0248759	0.0229942	0.0356481
case1_50ps	1.38183	1.88352	2.08329	2.49225	2.7042	2.99574	3.18222	3.2842	3.56777	3.63277	3.82737	3.91661	4.02912	4.16829	4.23093
case2_50ps	1.71766	1.89691	2.21537	2.43763	2.80033	2.97983	3.06177	3.2643	3.62548	3.7778	3.84742	4.06699	4.13916	4.12699	4.16176
case3_50ps	1.32405	1.84868	2.27258	2.53708	2.61534	2.91235	3.07114	3.44002	3.48114	3.75222	3.96615	4.01609	4.03428	4.06626	4.13697
case4_50ps	1.50985	2.06987	2.28025	2.35612	2.69227	2.84553	3.17387	3.36174	3.51791	3.67186	3.79849	3.94765	4.07177	4.16459	4.2191
mean_50ps	-0.121255	-0.131882	-0.149792	-0.168794	-0.169632	-0.176236	-0.170645	-0.180332	-0.180905	-0.162665	-0.155126	-0.154427	-0.147839	-0.127377	-0.124127
std_50ps	0.023719	0.0270937	0.0221285	0.0341388	0.0290072	0.0218446	0.0247682	0.0323279	0.0269245	0.0331017	0.0354725	0.0323757	0.0248759	0.0229942	0.0356481
case1_100ps	1.8786	2.42743	2.87668	2.92556	3.30479	3.43034	3.65805	3.83509	4.01572	4.18682	4.334	4.54463	4.51899	4.66762	4.63451
case2_100ps	2.03047	2.42759	2.72514	3.10718	3.36786	3.52455	3.60781	3.89615	4.14163	4.20159	4.45834	4.54437	4.6344	4.62146	4.72134
case3_100ps	1.65519	2.5069	2.81607	3.03771	3.21669	3.52335	3.63682	3.85042	4.02658	4.29467	4.38935	4.40752	4.54961	4.59594	4.70807
case4_100ps	2.20993	2.6321	2.73794	3.05448	3.21955	3.42431	3.74435	3.99162	4.09781	4.29278	4.40874	4.49593	4.60856	4.69101	4.67278
mean_100ps	-0.121255	-0.131882	-0.149792	-0.168794	-0.169632	-0.176236	-0.170645	-0.180332	-0.180905	-0.162665	-0.155126	-0.154427	-0.147839	-0.127377	-0.124127
std_100ps	0.023719	0.0270937	0.0221285	0.0341388	0.0290072	0.0218446	0.0247682	0.0323279	0.0269245	0.0331017	0.0354725	0.0323757	0.0248759	0.0229942	0.0356481
case1_150ps	-0.276159	-0.507442	-0.691492	-0.96084	-1.04853	-1.205	-1.45903	-1.67081	-1.86745	-1.92217	-2.02255	-2.1095	-2.16513	-2.2668	-2.21127
case2_150ps	-0.334611	-0.429261	-0.645747	-0.875136	-1.07544	-1.34194	-1.55534	-1.72114	-1.86677	-1.97385	-2.02091	-2.11992	-2.13353	-2.21337	-2.35005
case3_150ps	-0.394021	-0.465667	-0.666317	-0.936832	-1.21308	-1.32424	-1.4242	-1.71951	-1.77378	-1.90232	-1.9944	-2.03883	-2.25574	-2.3366	-2.27775
case4_150ps	-0.333231	-0.560775	-0.783868	-0.813643	-1.05403	-1.35806	-1.5133	-1.57357	-1.82084	-1.9768	-2.07266	-2.1307	-2.20345	-2.27238	-2.25739
mean_150ps	-0.121255	-0.131882	-0.149792	-0.168794	-0.169632	-0.176236	-0.170645	-0.180332	-0.180905	-0.162665	-0.155126	-0.154427	-0.147839	-0.127377	-0.124127
std_150ps	0.023719	0.0270937	0.0221285	0.0341388	0.0290072	0.0218446	0.0247682	0.0323279	0.0269245	0.0331017	0.0354725	0.0323757	0.0248759	0.0229942	0.0356481
right_plane
z	0	0.275862	0.551724	0.827586	1.10345	1.37931	1.65517	1.93103	2.2069	2.48276	2.75862	3.03448	3.31034	3.58621	3.86207
case1_0ps	1.01784	1.11847	1.24459	1.56879	1.66141	1.74025	1.89646	1.9877	2.15434	2.26635	2.35735	2.35437	2.49514	2.47058	2.47269
case2_0ps	0.933579	1.20547	1.37664	1.49641	1.67551	1.80137	1.87702	2.0961	2.06507	2.19781	2.27653	2.35484	2.42254	2.51397	2.5455
case3_0ps	0.839633	1.09686	1.36772	1.43889	1.5865	1.77768	1.78686	1.95983	2.14516	2.18089	2.30234	2.37084	2.44171	2.48131	2.5569
case4_0ps	1.01794	1.22271	1.31835	1.44019	1.59033	1.69139	1.93127	1.99349	2.11845	2.20763	2.27505	2.44102	2.42922	2.5343	2.55136
mean_0ps	-0.121255	-0.131882	-0.149792	-0.168794	-0.169632	-0.176236	-0.170645	-0.180332	-0.180905	-0.162665	-0.155126	-0.154427	-0.147839	-0.127377	-0.124127
std_0ps	0.023719	0.0270937	0.0221285	0.0341388	0.0290072	0.0218446	0.0247682	0.0323279	0.0269245	0.0331017	0.0354725	0.0323757	0.0248759	0.0229942	0.0356481
case1_50ps	-1.45504	-1.91097	-2.16115	-2.47625	-2.61384	-2.65724	-2.816	-3.05068	-3.31564	-3.42968	-3.54617	-3.62903	-3.63442	-3.74351	-3.79397
case2_50ps	-1.66136	-1.86408	-2.21981	-2.3936	-2.62546	-2.73643	-2.91597	-2.98722	-3.17087	-3.43242	-3.47113	-3.64311	-3.70861	-3.72517	-3.86298
case3_50ps	-1.29345	-1.91607	-2.1125	-2.31532	-2.48313	-2.79886	-2.96889	-3.12082	-3.20362	-3.324	-3.50283	-3.54983	-3.66418	-3.77578	-3.80941
case4_50ps	-1.26412	-1.72567	-2.025	-2.31263	-2.61015	-2.79746	-2.93821	-3.16668	-3.2543	-3.37552	-3.5761	-3.63439	-3.73582	-3.81922	-3.77927
mean_50ps	-0.121255	-0.131882	-0.149792	-0.168794	-0.169632	-0.176236	-0.170645	-0.180332	-0.180905	-0.162665	-0.155126	-0.154427	-0.147839	-0.127377	-0.124127
std_50ps	0.023719	0.0270937	0.0221285	0.0341388	0.0290072	0.0218446	0.0247682	0.0323279	0.0269245	0.0331017	0.0354725	0.0323757	0.0248759	0.0229942	0.0356481
case1_100ps	-1.43547	-2.35336	-2.63822	-3.04377	-3.16183	-3.32166	-3.57426	-3.6394	-3.92422	-4.03658	-4.12409	-4.24738	-4.4434	-4.42343	-4.55556
case2_100ps	-2.02243	-2.34857	-2.67133	-2.88375	-3.23611	-3.31385	-3.44874	-3.66177	-3.80684	-4.10843	-4.17925	-4.35252	-4.40043	-4.51376	-4.53327
case3_100ps	-1.84564	-2.52619	-2.83374	-3.00526	-3.12419	-3.40542	-3.56601	-3.77222	-3.86562	-3.97487	-4.23064	-4.31072	-4.34012	-4.46181	-4.51771
case4_100ps	-1.72044	-2.26299	-2.77322	-2.99344	-3.26056	-3.43069	-3.46895	-3.75688	-3.90444	-4.03406	-4.23369	-4.30215	-4.42421	-4.51251	-4.45038
mean_100ps	-0.121255	-0.131882	-0.149792	-0.168794	-0.169632	-0.176236	-0.170645	-0.180332	-0.180905	-0.162665	-0.155126	-0.154427	-0.147839	-0.127377	-0.124127
std_100ps	0.023719	0.0270937	0.0221285	0.0341388	0.0290072	0.0218446	0.0247682	0.0323279	0.0269245	0.0331017	0.0354725	0.0323757	0.0248759	0.0229942	0.0356481
case1_150ps	0.571072	0.67927	0.907017	1.02679	1.09588	1.24106	1.36321	1.50097	1.55295	1.66894	1.66669	1.70742	1.74162	1.85803	1.83376
case2_150ps	0.654928	0.791978	0.823896	0.915345	1.1858	1.15104	1.32375	1.52599	1.61743	1.67711	1.72014	1.78707	1.79343	1.77861	1.79533
case3_150ps	0.548314	0.71518	0.904828	1.03475	1.04955	1.27126	1.34214	1.44276	1.53805	1.63695	1.72647	1.75446	1.83479	1.79404	1.75498
case4_150ps	0.517803	0.717447	0.82652	1.00592	1.12846	1.20982	1.26655	1.39953	1.60711	1.60263	1.71491	1.73074	1.7317	1.75122	1.82336
mean_150ps	-0.121255	-0.131882	-0.149792	-0.168794	-0.169632	-0.176236	-0.170645	-0.180332	-0.180905	-0.162665	-0.155126	-0.154427	-0.147839	-0.127377	-0.124127
std_150ps	0.023719	0.0270937	0.0221285	0.0341388	0.0290072	0.0218446	0.0247682	0.0323279	0.0269245	0.0331017	0.0354725	0.0323757	0.0248759	0.0229942	0.0356481
